# Supplementary material for: METTL15 introduces N4-methylcytidine into human mitochondrial 12S rRNA and is required for mitoribosome biogenesis
Source: Nucleic Acids Res. 2019 Sep 6;47(19):10267–81. doi: 10.1093/nar/gkz735 (PMC6821322; doi:10.1093/nar/gkz735)
Supplement: gkz735_Supplemental_Files [file gkz735_supplemental_files.zip]

Archive with 3 entries (3 files):
- METTL15 Suppl Info 240719 final.pdf
- METTL15 Suppl table S1 final.xlsx
- Supplementary Dataset  NAR-01235-R-2018 MAM010319.xlsx
