# Supplementary material for: METTL15 introduces N4-methylcytidine into human mitochondrial 12S rRNA and is required for mitoribosome biogenesis
Source: Nucleic Acids Res. 2019 Sep 6;47(19):10267–81. doi: 10.1093/nar/gkz735 (PMC6821322; doi:10.1093/nar/gkz735)
Supplement: gkz735_Supplemental_Files [file gkz735_supplemental_files.zip › METTL15 Suppl table S1 final.xlsx]

## Sheet: Sheet1
Table S1. List of oligonucleotides used in this study
Purpose		5' to 3' sequence
Primers used for cloning into pcDNA5-FST2
METTL15 start	forward	GACGGTACCATGCTTCGGTATCCATATTT
METTL15 correction1	reverse	AAAGCATTCACAACATCAGCAGCAGTGGGCATGTCAGGATACCTGCCACCATCCATTCTCAT
METTL15 correction1	forward	GTATCCTGACATGCCCACTGCTGCTGATGTTGTGAATGCTTTAGATCAACAGGCACTTGCAT
METTL15 correction2	reverse	ATCCATTCTCATGTCCAAAGGGCCATCTTTCCGAAGGGAAA
METTL15 correction2	forward	TTTCCCTTCGGAAAGATGGCCCTTTGGACATGAGAATGGAT
METTL15 stop	reverse	GTCCTCGAGTAATTTGATAGCTGCTCTAA
Primers used for cloning into pWPXLd-ires-Puro
METTL15 lenti	forward	CTTTCTTGTTTAAACATGCTTCGGTATCCATATTTTTGTAGAATG
METTL15 lenti	reverse	CTCTCCGGATCCCTACTTATCGTCGTCATCCTTGTAATCTAATTTGATAGCTGCTCTAAGCTTG
METTL15 D118A R119A	forward	AGCTGTTGGGTCGGCGGCCAAGGCATAGAGAACAATATCTGA
METTL15 D118A R119A	reverse	CTCTATGCCTTGGCCGCCGACCCAACAGCTTATGCATTAG
METTL15 D168A	forward	GGAACACCCAAGGGCCATAAGAACTCCATCAAAAGTTCC
METTL15 D168A	reverse	GGAGTTCTTATGGCCCTTGGGTGTTCCTCCATGCAACTT
METTL15 E297A	forward	GAGTTCATTGAGGGCATTGTTCACAAATATGCGAAGA
METTL15 E297A	reverse	TTTGTGAACAATGCCCTCAATGAACTCTACACGGGAC
qPCR primers and probes DNA analysis
mtDNA	forward	CACCCAAGAACAGGGTTTGT
	reverse	TGGCCATGGGTATGTTGTTAA
	probe	6-Fam-TTACCGGGCTCTGCCATCT-Tamra
B2M	forward	TGCTGTCTCCATGTTTGATGTATCT
	reverse	TCTCTGCTCCCCACCTCTAAGT
	probe	6-Fam-TTGCTCCACAGGTAGCTCTAGGAGG-Tamra
qPCR primers and probes RNA analysis
GAPDH	forward	GAAGGTGAAGGTCGGAGTCAAC
	reverse	CAGAGTTAAAAGCAGCCCTGGT
	probe	6-Fam-GTTTGGTCCGTATTGGGCGCCT-Tamra
CO1	forward	CGATGCATACACCACATGAA
	reverse	AGCGAAGGCTTCTCAAATCA
	probe	6-Fam-GGCTCATTCATTTCTCTAACAGC-Tamra
CO2	forward	CGTCTGAACTATCCTGCCCG
	reverse	TGGTAAGGGAGGGATCGTTG
	probe	6-Fam-CGCCCTCCCATCCCTACGCATC-Tamra
16S rRNA	forward	TTTGCAAGGAGAGCCAAAGC
	reverse	AGACGGGTGTGCTCTTTTAGCT
	probe	6-Fam-AGACCCCCGAAACCAGACGAGCTACC-Tamra
12S rRNA	forward	CCCCAGGTTGGTCAATTTC
	reverse	CGGCTTCTATGACTTGGGTTAA
	probe	6-Fam-TGCAGCCACCGCGGTCA-Tamra
PCR and Sanger sequencing primers for mutation analysis METTL15 KO
METTL15 mutation	forward	GGCCAAACAGAATACATACTACAGC
	reverse	ACCATCAAAAGTTGGGATTCATCTG
Targeted RNA BS-seq primers
12S BS RT primer		ACTTATCTCCTCTATATAAAT
12S BS 1stage PCR primer with overhang forward		TCGTCGGCAGCGTCAGATGTGTATAAGAGACAGTTAAGGGTTGAAGGTGGATTTAGTAG
12S BS 1stage PCR primer with overhang reverse		GTCTCGTGGGCTCGGAGATGTGTATAAGAGACAGACTTATCTCCTCTATATAAAT
StealthTM RNAi duplexes
METTL15 siRNA1		UAGAUCAACAGGCACUUGCAUCUAU
		AUAGAUGCAAGUGCCUGUUGAUCUA
METTL15 siRNA2		GCAAUUGUUCAGGCACGCAGCAUCU
		AGAUGCUGCGUGCCUGAACAAUUGC
METTL15 siRNA3		CCCAUCACCAGAACCCAGCAGCUUG
		CAAGCUGCUGGGUUCUGGUGAUGGG
