# Supplementary material for: METTL15 introduces N4-methylcytidine into human mitochondrial 12S rRNA and is required for mitoribosome biogenesis
Source: Nucleic Acids Res. 2019 Sep 6;47(19):10267–81. doi: 10.1093/nar/gkz735 (PMC6821322; doi:10.1093/nar/gkz735)
Supplement: gkz735_Supplemental_Files [file gkz735_supplemental_files.zip › Supplementary Dataset NAR-01235-R-2018 MAM010319.xlsx]

## Sheet: All normalised data (Hwt_Lko) 
Accession	Label State	Description	fraction1	fraction2	fraction3	fraction4	fraction5	fraction6	fraction7	fraction8	fraction9	fraction10	fraction11	fraction12	fraction13	fraction14	fraction15	fraction16	fraction17	fraction18	fraction19	fraction20	fraction21	fraction22	fraction23
P34897	Unlabelled	Serine hydroxymethyltransferase, mitochondrial OS=Homo sapiens GN=SHMT2 PE=1 SV=3 - [GLYM_HUMAN]	0.096308	0.020833	0.699685	0.0368483	0.373165	0.152949	0.0853219	0.0664115	0.0219586	0.0213733	0.0144575	0	0	0	0.00390095	0	0.0019928	0	0.00110761	0	0.0163485	0	0.0294507
P34897	Labelled	Serine hydroxymethyltransferase, mitochondrial OS=Homo sapiens GN=SHMT2 PE=1 SV=3 - [GLYM_HUMAN]	0.0930662	0.0103917	1	0.0601981	0.556956	0.221612	0.115984	0.0951373	0.0275642	0.0306664	0.0188023	0.00585322	0	0	0.00646556	0.00142593	0.00271769	0	0.00299415	0.00337911	0.0233273	0.00741558	0.0139982
NormalisationValue:	2221000000
Q96AY3	Unlabelled	Peptidyl-prolyl cis-trans isomerase FKBP10 OS=Homo sapiens GN=FKBP10 PE=1 SV=1 - [FKB10_HUMAN]	1	0	0	0	0	0	0.038164	0	0	0	0	0	0	0	0	0	0	0	0	0	0.107907	0	0
Q96AY3	Labelled	Peptidyl-prolyl cis-trans isomerase FKBP10 OS=Homo sapiens GN=FKBP10 PE=1 SV=1 - [FKB10_HUMAN]	0	0	0	0	0	0	0	0	0	0	0	0	0	0	0	0	0	0	0	0	0.141787	0	0
NormalisationValue:	40850000
Q13428	Unlabelled	Treacle protein OS=Homo sapiens GN=TCOF1 PE=1 SV=3 - [TCOF_HUMAN]	0	0	0	0	0	0	0	0	0	0	0	1	0	0	0	0	0	0	0	0	0	0	0
Q13428	Labelled	Treacle protein OS=Homo sapiens GN=TCOF1 PE=1 SV=3 - [TCOF_HUMAN]	0	0	0	0	0	0	0	0	0	0	0	0	0	0	0.652322	0.853411	0	0	0	0	0	0	0
NormalisationValue:	1378000
P46776	Unlabelled	60S ribosomal protein L27a OS=Homo sapiens GN=RPL27A PE=1 SV=2 - [RL27A_HUMAN]	0	0	0	0	0	0	0	0	0.161277	0.261135	0.302624	0.343972	0.24844	0.288227	0.22539	0.311418	0.199007	0.212979	0.262128	0.467589	0.274184	0.507447	0.860284
P46776	Labelled	60S ribosomal protein L27a OS=Homo sapiens GN=RPL27A PE=1 SV=2 - [RL27A_HUMAN]	0	0	0	0	0	0	0.0792199	0.175532	0.237234	0.347021	0.433121	0.468652	0.352766	0.406809	0.30078	0.438369	0.278156	0.282057	0.357234	0.644681	0.361135	0.662128	1
NormalisationValue:	141000000
Q13825	Unlabelled	Methylglutaconyl-CoA hydratase, mitochondrial OS=Homo sapiens GN=AUH PE=1 SV=1 - [AUHM_HUMAN]	0	0	0.707317	0	0	0	0	0	0	0	0	0	0	0	0	0	0	0	0	0	0	0	0
Q13825	Labelled	Methylglutaconyl-CoA hydratase, mitochondrial OS=Homo sapiens GN=AUH PE=1 SV=1 - [AUHM_HUMAN]	0	0.11989	1	0	0.267641	0	0	0	0	0	0	0	0	0	0	0	0	0	0	0	0	0	0
NormalisationValue:	76670000
Q5ST30	Unlabelled	Valine--tRNA ligase, mitochondrial OS=Homo sapiens GN=VARS2 PE=1 SV=2 - [SYVM_HUMAN]	0	0	0.685786	0	0	0	0.0742727	0	0	0	0	0	0	0	0	0	0	0	0	0	0	0	0
Q5ST30	Labelled	Valine--tRNA ligase, mitochondrial OS=Homo sapiens GN=VARS2 PE=1 SV=2 - [SYVM_HUMAN]	0	0.0573566	1	0	0	0	0.051517	0.125395	0	0	0	0	0	0	0	0	0	0	0	0	0	0	0
NormalisationValue:	48120000
Q8NBJ7	Unlabelled	Sulfatase-modifying factor 2 OS=Homo sapiens GN=SUMF2 PE=1 SV=2 - [SUMF2_HUMAN]	0.941031	0.178355	0	0	0	0	0	0	0	0	0	0	0	0	0	0	0	0	0	0	0	0	0
Q8NBJ7	Labelled	Sulfatase-modifying factor 2 OS=Homo sapiens GN=SUMF2 PE=1 SV=2 - [SUMF2_HUMAN]	1	0.287888	0	0	0	0	0	0	0	0	0	0	0	0	0	0	0	0	0	0	0	0	0
NormalisationValue:	28320000
P06865	Unlabelled	Beta-hexosaminidase subunit alpha OS=Homo sapiens GN=HEXA PE=1 SV=2 - [HEXA_HUMAN]	0.36811	0.706702	0.449172	0	0	0	0	0	0	0	0	0	0	0	0	0	0	0	0	0	0	0	0.0113291
P06865	Labelled	Beta-hexosaminidase subunit alpha OS=Homo sapiens GN=HEXA PE=1 SV=2 - [HEXA_HUMAN]	0.263592	1	0.454066	0	0.0694277	0	0	0	0	0	0	0	0	0	0	0	0	0	0	0	0	0	0
NormalisationValue:	26560000
O43143	Unlabelled	Putative pre-mRNA-splicing factor ATP-dependent RNA helicase DHX15 OS=Homo sapiens GN=DHX15 PE=1 SV=2 - [DHX15_HUMAN]	0.813285	0	0.22299	0	0	0	0	0	0	0	0	0	0	0	0	0	0	0	0	0	0	0	0.0845006
O43143	Labelled	Putative pre-mRNA-splicing factor ATP-dependent RNA helicase DHX15 OS=Homo sapiens GN=DHX15 PE=1 SV=2 - [DHX15_HUMAN]	1	0	0.338254	0	0	0	0	0	0	0	0	0	0	0	0	0	0	0	0	0	0	0	0.145163
NormalisationValue:	63680000
P11142	Unlabelled	Heat shock cognate 71 kDa protein OS=Homo sapiens GN=HSPA8 PE=1 SV=1 - [HSP7C_HUMAN]	0.837025	0.00502901	0.440928	0.433017	0.46308	0.335443	0.205723	0.189293	0.136999	0.0905327	0.101108	0.0560918	0.0371044	0.0422205	0.0395042	0.0407964	0.0319357	0.0329641	0	0.0740506	0.0072653	0.121466	0.11904
P11142	Labelled	Heat shock cognate 71 kDa protein OS=Homo sapiens GN=HSPA8 PE=1 SV=1 - [HSP7C_HUMAN]	1	0.17798	0.618143	0.571466	0.579378	0.429325	0.246203	0.235179	0.17413	0.109757	0.12355	0.0646097	0.0431698	0.0464662	0.0476793	0.0470464	0.0387658	0.0367616	0.0536392	0.087711	0.10923	0.13241	0
NormalisationValue:	379200000
O00487	Unlabelled	26S proteasome non-ATPase regulatory subunit 14 OS=Homo sapiens GN=PSMD14 PE=1 SV=1 - [PSDE_HUMAN]	0	0	0	0	0.584417	1	0	0.0824043	0	0	0	0	0	0	0	0	0	0	0	0	0	0	0
O00487	Labelled	26S proteasome non-ATPase regulatory subunit 14 OS=Homo sapiens GN=PSMD14 PE=1 SV=1 - [PSDE_HUMAN]	0	0	0	0	0.722796	0.903829	0	0.0826714	0	0	0	0	0	0	0	0	0	0	0	0	0	0	0
NormalisationValue:	11230000
P13804	Unlabelled	Electron transfer flavoprotein subunit alpha, mitochondrial OS=Homo sapiens GN=ETFA PE=1 SV=1 - [ETFA_HUMAN]	0.815889	0.0361978	0.210797	0	0.434937	0.185824	0.127923	0.13233	0.0629453	0.0475211	0.0456115	0.0150936	0.00903293	0.0169421	0.0097919	0.0102069	0.00835231	0.00363814	0	0.0179826	0.0572408	0.0426123	0.0871098
P13804	Labelled	Electron transfer flavoprotein subunit alpha, mitochondrial OS=Homo sapiens GN=ETFA PE=1 SV=1 - [ETFA_HUMAN]	1	0.0471049	0.268576	0	0.531644	0.243237	0.144816	0.148611	0.0750153	0.0580977	0.0507773	0.0182642	0.00897907	0.0190843	0.0113821	0.01142	0.00982862	0.00417309	0.0126576	0.00866936	0.0641205	0.0510222	0.196352
NormalisationValue:	816900000
Q13435	Unlabelled	Splicing factor 3B subunit 2 OS=Homo sapiens GN=SF3B2 PE=1 SV=2 - [SF3B2_HUMAN]	0	0	0	0.141479	0.600778	0	0.310537	0.222463	0.140812	0.0813734	0.0758688	0.0432583	0.0270892	0.0473728	0.0222713	0	0.0219377	0	0	0.018774	0.0512927	0.036308	0
Q13435	Labelled	Splicing factor 3B subunit 2 OS=Homo sapiens GN=SF3B2 PE=1 SV=2 - [SF3B2_HUMAN]	0.382541	0	0	0	0.553239	1	0.437587	0.314429	0.182096	0.119878	0	0	0.0526272	0.0592994	0.0255296	0.041479	0.0265972	0.0230164	0.0275897	0.0289408	0.0844871	0	0
NormalisationValue:	35970000
Q13838	Unlabelled	Spliceosome RNA helicase DDX39B OS=Homo sapiens GN=DDX39B PE=1 SV=1 - [DX39B_HUMAN]	0.96223	0.204856	0.543255	0	0.179766	0.128867	0.0880396	0.0871583	0.0815647	0	0	0	0	0	0	0	0.0305216	0	0	0.0429586	0.0704946	0.117356	0.291097
Q13838	Labelled	Spliceosome RNA helicase DDX39B OS=Homo sapiens GN=DDX39B PE=1 SV=1 - [DX39B_HUMAN]	1	0	0.592806	0	0.21196	0.0906475	0.0958633	0.0805036	0.101799	0.0613309	0.0603327	0.0298112	0.0179227	0.0244784	0.0376619	0.0371313	0.028804	0.00968525	0.0365647	0.0425629	0.0670683	0.116637	0.181745
NormalisationValue:	111200000
O75844	Unlabelled	CAAX prenyl protease 1 homolog OS=Homo sapiens GN=ZMPSTE24 PE=1 SV=2 - [FACE1_HUMAN]	0	0	0	0	0	0	0	0	0	0	0	0	0	0	0	0	0	0	0	0.294531	0.205132	0.343282	0
O75844	Labelled	CAAX prenyl protease 1 homolog OS=Homo sapiens GN=ZMPSTE24 PE=1 SV=2 - [FACE1_HUMAN]	0	0	0	0	0	0	0	0	0	0	0	0	0	0.0947468	0.237947	0.208238	0	0.221337	0.305334	0.614855	0.392302	0	1
NormalisationValue:	7405000
P35914	Unlabelled	Hydroxymethylglutaryl-CoA lyase, mitochondrial OS=Homo sapiens GN=HMGCL PE=1 SV=2 - [HMGCL_HUMAN]	0.966809	0.139284	0.242058	0	0	0	0	0	0	0	0	0	0	0	0	0	0	0	0	0	0	0	0.0681366
P35914	Labelled	Hydroxymethylglutaryl-CoA lyase, mitochondrial OS=Homo sapiens GN=HMGCL PE=1 SV=2 - [HMGCL_HUMAN]	1	0.125249	0.244666	0	0	0	0	0	0	0	0	0	0	0	0	0	0	0	0	0	0	0	0
NormalisationValue:	42180000
Q96GK7	Unlabelled	Fumarylacetoacetate hydrolase domain-containing protein 2A OS=Homo sapiens GN=FAHD2A PE=1 SV=1 - [FAH2A_HUMAN]	0	0	0.541039	0.21831	0.115056	0.080136	0	0	0	0	0	0	0	0	0	0	0	0	0	0	0	0	0
Q96GK7	Labelled	Fumarylacetoacetate hydrolase domain-containing protein 2A OS=Homo sapiens GN=FAHD2A PE=1 SV=1 - [FAH2A_HUMAN]	1	0	0	0.302428	0.138514	0	0	0	0	0	0	0	0	0	0	0	0	0	0	0	0.00641574	0	0
NormalisationValue:	205900000
P62330	Unlabelled	ADP-ribosylation factor 6 OS=Homo sapiens GN=ARF6 PE=1 SV=2 - [ARF6_HUMAN]	0	0	0	0	0	0	0	0	0	0	0	0	0	0	0	0	0	0	0	0	0.204582	0.435779	0
P62330	Labelled	ADP-ribosylation factor 6 OS=Homo sapiens GN=ARF6 PE=1 SV=2 - [ARF6_HUMAN]	0	0	0	0	0	0	0	0	0	0	0	0	0	0	0	0	0	0	0	0.106492	0.248554	1	0.135501
NormalisationValue:	8642000
Q9Y3B7	Unlabelled	39S ribosomal protein L11, mitochondrial OS=Homo sapiens GN=MRPL11 PE=1 SV=1 - [RM11_HUMAN]	0	0	0	0.250087	0.192147	0.444939	0.235602	0.367016	0.384119	0.449651	0.593368	0.562827	0.265445	0.259162	0.186736	0	0.102705	0.0639616	0.0519808	0.0768412	0	0	0
Q9Y3B7	Labelled	39S ribosomal protein L11, mitochondrial OS=Homo sapiens GN=MRPL11 PE=1 SV=1 - [RM11_HUMAN]	0	0	0	0	0	0.442408	0.219634	0.327487	0.353141	0.574782	0.960733	1	0.432461	0.416318	0.310209	0.291449	0.16274	0.0902269	0.0768586	0	0	0	0
NormalisationValue:	114600000
Q03013	Unlabelled	Glutathione S-transferase Mu 4 OS=Homo sapiens GN=GSTM4 PE=1 SV=3 - [GSTM4_HUMAN]	0.770902	0	0	0	0	0	0	0.0750893	0	0	0.0418751	0	0	0	0	0	0	0	0	0	0	0	0
Q03013	Labelled	Glutathione S-transferase Mu 4 OS=Homo sapiens GN=GSTM4 PE=1 SV=3 - [GSTM4_HUMAN]	0	0	0	0	0	0	0	0	0	0	0	0	0	0	0	0	0	0	0	0	0	0	1
NormalisationValue:	69970000
P12814;O43707	Unlabelled	Alpha-actinin-1 OS=Homo sapiens GN=ACTN1 PE=1 SV=2 - [ACTN1_HUMAN]|Alpha-actinin-3 OS=Homo sapiens GN=ACTN3 PE=1 SV=2 - [ACTN3_HUMAN]|Alpha-actinin-4 OS=Homo sapiens GN=ACTN4 PE=1 SV=2 - [ACTN4_HUMAN]	0	0	0	0	0	0.0500985	0.0659009	0.0506236	0.0553988	0.0320971	0.0501149	0.0246144	0	0	0.00937808	0.0100295	0	0	0	0.0163308	0.0459632	0.0635051	0.189038
P12814;O43707	Labelled	Alpha-actinin-1 OS=Homo sapiens GN=ACTN1 PE=1 SV=2 - [ACTN1_HUMAN]|Alpha-actinin-3 OS=Homo sapiens GN=ACTN3 PE=1 SV=2 - [ACTN3_HUMAN]|Alpha-actinin-4 OS=Homo sapiens GN=ACTN4 PE=1 SV=2 - [ACTN4_HUMAN]	1	0	0.59616	0	0.149787	0.0887266	0.0873318	0.910896	0.0813915	0.0598786	0.0759764	0.0340991	0	0	0.0214966	0.00833935	0	0	0	0	0.0819002	0.096193	0.0598293
NormalisationValue:	60940000
P30501	Unlabelled	HLA class I histocompatibility antigen, Cw-2 alpha chain OS=Homo sapiens GN=HLA-C PE=1 SV=1 - [1C02_HUMAN]	0	0	1	0	0	0	0	0	0	0	0	0	0	0	0	0	0	0	0	0	0	0	0
P30501	Labelled	HLA class I histocompatibility antigen, Cw-2 alpha chain OS=Homo sapiens GN=HLA-C PE=1 SV=1 - [1C02_HUMAN]	0	0	0.810411	0	0	0	0	0	0	0	0	0	0	0	0	0	0	0	0	0	0	0	0
NormalisationValue:	493700000
P51649	Unlabelled	Succinate-semialdehyde dehydrogenase, mitochondrial OS=Homo sapiens GN=ALDH5A1 PE=1 SV=2 - [SSDH_HUMAN]	1	0	0	0	0	0	0	0	0	0	0	0	0	0	0	0	0	0	0	0	0	0	0
P51649	Labelled	Succinate-semialdehyde dehydrogenase, mitochondrial OS=Homo sapiens GN=ALDH5A1 PE=1 SV=2 - [SSDH_HUMAN]	0.860699	0.163308	0	0	0	0	0.352341	0.300296	0.296028	0.183936	0.146177	0	0	0	0	0.0502134	0	0	0	0	0	0	0
NormalisationValue:	16870000
Q9Y3I0	Unlabelled	tRNA-splicing ligase RtcB homolog OS=Homo sapiens GN=C22orf28 PE=1 SV=1 - [RTCB_HUMAN]	0	0	0	0.372176	0.299871	0	0	0	0	0.0362556	0.0430988	0.0232666	0	0	0	0	0	0	0	0	0	0	0.0965139
Q9Y3I0	Labelled	tRNA-splicing ligase RtcB homolog OS=Homo sapiens GN=C22orf28 PE=1 SV=1 - [RTCB_HUMAN]	0	0	0	0.432989	1	0.11091	0.12634	0.128276	0.0449839	0.0755326	0.0588057	0.0385733	0.0207747	0.0332731	0	0	0	0	0	0.0361717	0.0339574	0.0424403	0.113493
NormalisationValue:	154900000
Q14126	Unlabelled	Desmoglein-2 OS=Homo sapiens GN=DSG2 PE=1 SV=2 - [DSG2_HUMAN]	0	0	0	0	0	0	0	0	0	0	0	0	0	0	0	0	0	0	0	0	0	0.344262	0.765122
Q14126	Labelled	Desmoglein-2 OS=Homo sapiens GN=DSG2 PE=1 SV=2 - [DSG2_HUMAN]	0	0	0	0	0	0	0	0	0	0	0	0	0	0	0	0	0	0	0	0.274138	0.247711	0	1
NormalisationValue:	35380000
P82979	Unlabelled	SAP domain-containing ribonucleoprotein OS=Homo sapiens GN=SARNP PE=1 SV=3 - [SARNP_HUMAN]	0	0.23578	0	0	0.121916	0	0	0	0	0	0	0	0	0	0	0	0	0	0	0	0	0	0.0861567
P82979	Labelled	SAP domain-containing ribonucleoprotein OS=Homo sapiens GN=SARNP PE=1 SV=3 - [SARNP_HUMAN]	1	0.147104	0	0	0	0	0	0	0	0	0	0	0	0	0	0	0	0	0	0	0	0	0
NormalisationValue:	96870000
P05556	Unlabelled	Integrin beta-1 OS=Homo sapiens GN=ITGB1 PE=1 SV=2 - [ITB1_HUMAN]	0	0	0	0	0	0	0	0	0	0	0.0778826	0.0346821	0	0	0	0	0	0	0.042805	0.117128	0	0.240919	0.557651
P05556	Labelled	Integrin beta-1 OS=Homo sapiens GN=ITGB1 PE=1 SV=2 - [ITB1_HUMAN]	0	0	0	0	0	0	0	0	0	0	0.148464	0.102008	0	0.0251841	0	0.0191725	0.0148981	0.0623973	0.117098	0.182385	0.171281	0.478856	1
NormalisationValue:	32870000
P43897	Unlabelled	Elongation factor Ts, mitochondrial OS=Homo sapiens GN=TSFM PE=1 SV=2 - [EFTS_HUMAN]	0.702895	0.236414	0.232809	0	0.0973591	0	0.0467039	0.0253834	0	0	0	0	0	0.00964957	0	0	0	0	0	0	0.0568309	0.0166531	0
P43897	Labelled	Elongation factor Ts, mitochondrial OS=Homo sapiens GN=TSFM PE=1 SV=2 - [EFTS_HUMAN]	1	0.0167344	0.630269	0	0.210157	0.105383	0.0834434	0.0485576	0.0252869	0.0197105	0.01903	0	0	0.0149822	0.00996953	0	0.0112646	0	0	0	0	0	0
NormalisationValue:	196900000
Q7Z7H5	Unlabelled	Transmembrane emp24 domain-containing protein 4 OS=Homo sapiens GN=TMED4 PE=1 SV=1 - [TMED4_HUMAN]	0	0	0	0	0	0	0	0	0	0	0	0	0.109848	0.142547	0.149658	0.261797	0.170991	0.198274	0.218953	0.523059	0.349003	0.537043	0.892294
Q7Z7H5	Labelled	Transmembrane emp24 domain-containing protein 4 OS=Homo sapiens GN=TMED4 PE=1 SV=1 - [TMED4_HUMAN]	0	0	0	0	0	0	0	0	0	0	0.137578	0	0	0.260994	0.2385	0.401964	0.034335	0.285986	0.34573	0.73252	0.489438	0.778935	1
NormalisationValue:	33610000
Q12846	Unlabelled	Syntaxin-4 OS=Homo sapiens GN=STX4 PE=1 SV=2 - [STX4_HUMAN]	0	0	0	0	0	0	0	0	0	0	0	0	0	0	0.127698	0	0	0	0	0	0.210397	0.404048	0
Q12846	Labelled	Syntaxin-4 OS=Homo sapiens GN=STX4 PE=1 SV=2 - [STX4_HUMAN]	0	0	0	0	0	0	0	0	0	0	0.128968	0	0	0	0	0	0	0	0.189603	0.381905	0.267063	0.57	1
NormalisationValue:	12600000
P61158	Unlabelled	Actin-related protein 3 OS=Homo sapiens GN=ACTR3 PE=1 SV=3 - [ARP3_HUMAN]	0	0	0.908268	0	0	0	0	0	0	0	0	0	0	0	0	0	0	0	0	0	0	0	0
P61158	Labelled	Actin-related protein 3 OS=Homo sapiens GN=ACTR3 PE=1 SV=3 - [ARP3_HUMAN]	0	0.40315	1	0	0	0	0	0	0	0	0	0	0	0	0	0	0	0	0	0	0	0	0
NormalisationValue:	25400000
Q9Y639	Unlabelled	Neuroplastin OS=Homo sapiens GN=NPTN PE=1 SV=2 - [NPTN_HUMAN]	0	0	0	0	0	0	0	0	0	0	0	0.263988	0	0	0	0	0	0	0	0.928855	0.671542	0	0
Q9Y639	Labelled	Neuroplastin OS=Homo sapiens GN=NPTN PE=1 SV=2 - [NPTN_HUMAN]	0	0	0	0	0	0	0	0	0	0.456404	0.284578	0.390088	0.175518	0.349049	0.318943	0.379296	0	0.0815677	0.395058	1	0.702641	0	0
NormalisationValue:	7042000
Q9UMX5	Unlabelled	Neudesin OS=Homo sapiens GN=NENF PE=1 SV=1 - [NENF_HUMAN]	1	0.244698	0	0	0	0	0	0	0	0	0.0330513	0	0	0.015317	0	0	0	0	0	0	0.116361	0	0
Q9UMX5	Labelled	Neudesin OS=Homo sapiens GN=NENF PE=1 SV=1 - [NENF_HUMAN]	0.903088	0.0777936	0	0	0	0	0	0	0	0	0	0	0	0	0	0	0	0	0	0	0.11691	0	0
NormalisationValue:	91010000
Q8IUG5	Unlabelled	Unconventional myosin-XVIIIb OS=Homo sapiens GN=MYO18B PE=1 SV=1 - [MY18B_HUMAN]	0.643264	0	0.245989	0	0	0	0	0	0	0	0	0	0	0	0	0.00734	0	0	0	0	0	0.0296878	0.0747456
Q8IUG5	Labelled	Unconventional myosin-XVIIIb OS=Homo sapiens GN=MYO18B PE=1 SV=1 - [MY18B_HUMAN]	1	0	0.332241	0.261515	0.0721063	0.0967569	0.0315508	0.0362429	0.0179576	0.0171347	0.017152	0.00698637	0.0087804	0.011173	0.00710367	0.00980162	0.00877868	0.00705365	0	0.0141452	0.0373814	0.0458341	0.103657
NormalisationValue:	579700000
P11177	Unlabelled	Pyruvate dehydrogenase E1 component subunit beta, mitochondrial OS=Homo sapiens GN=PDHB PE=1 SV=3 - [ODPB_HUMAN]	0	0	0	0	0.164839	0.129313	0.120395	0.14364	0.150365	0.152047	0.172368	0.128289	0.139401	0.177997	0.489254	0.804825	0.506798	0.101901	0.100658	0.0802632	0.0686842	0.0611842	0.0598684
P11177	Labelled	Pyruvate dehydrogenase E1 component subunit beta, mitochondrial OS=Homo sapiens GN=PDHB PE=1 SV=3 - [ODPB_HUMAN]	0	0	0.0397515	0	0.154971	0.105482	0.116959	0.147734	0.155263	0.166082	0.191886	0.147442	0.164693	0.212573	0.598977	1	0.63655	0.130409	0.127412	0.104825	0.0847953	0.0788012	0.0446053
NormalisationValue:	1368000000
P60953	Unlabelled	Cell division control protein 42 homolog OS=Homo sapiens GN=CDC42 PE=1 SV=2 - [CDC42_HUMAN]	0.624823	0	1	0	0	0	0	0	0.17093	0.237518	0.181878	0.255451	0	0	0	0	0	0	0	0	0.235583	0.478528	0.663992
P60953	Labelled	Cell division control protein 42 homolog OS=Homo sapiens GN=CDC42 PE=1 SV=2 - [CDC42_HUMAN]	0.649835	0.281406	0	0	0	0	0	0	0	0	0.155215	0	0	0	0.0849929	0.155687	0	0	0	0.220812	0.165597	0.503067	0.741859
NormalisationValue:	21190000
Q16718	Unlabelled	NADH dehydrogenase [ubiquinone] 1 alpha subcomplex subunit 5 OS=Homo sapiens GN=NDUFA5 PE=1 SV=3 - [NDUA5_HUMAN]	0	0	0	0	0	0	0	0	0	0	0	0	0	0	0	0	0	0	0	0	0	0	1
Q16718	Labelled	NADH dehydrogenase [ubiquinone] 1 alpha subcomplex subunit 5 OS=Homo sapiens GN=NDUFA5 PE=1 SV=3 - [NDUA5_HUMAN]	0	0	0	0	0	0	0	0	0	0	0	0	0	0	0	0	0	0	0	0	0	0	0.88754
NormalisationValue:	12360000
Q9Y3D9	Unlabelled	28S ribosomal protein S23, mitochondrial OS=Homo sapiens GN=MRPS23 PE=1 SV=2 - [RT23_HUMAN]	0	0	0	0	0	0	0.13468	0.639478	0.352946	0.284007	0.237795	0.147896	0.0670791	0.0842593	0.0433081	0.0381902	0	0	0	0	0	0	0
Q9Y3D9	Labelled	28S ribosomal protein S23, mitochondrial OS=Homo sapiens GN=MRPS23 PE=1 SV=2 - [RT23_HUMAN]	0	0	0	0	0	0	0.145286	1	0.720455	0.546549	0.380303	0.208586	0.157828	0.0965488	0.0813215	0.0569108	0.0158502	0	0	0	0.0280556	0	0
NormalisationValue:	118800000
P62820;Q9H0U4	Unlabelled	Ras-related protein Rab-1A OS=Homo sapiens GN=RAB1A PE=1 SV=3 - [RAB1A_HUMAN]|Ras-related protein Rab-1B OS=Homo sapiens GN=RAB1B PE=1 SV=1 - [RAB1B_HUMAN]	0.527434	0.0315665	0.0604572	0	0.130483	0	0	0	0.0646147	0.107197	0.204488	0.0929721	0.0508213	0.109229	0.128535	0.23895	0.139373	0	0.0839035	0.39873	0.374852	0.395428	1
P62820;Q9H0U4	Labelled	Ras-related protein Rab-1A OS=Homo sapiens GN=RAB1A PE=1 SV=3 - [RAB1A_HUMAN]|Ras-related protein Rab-1B OS=Homo sapiens GN=RAB1B PE=1 SV=1 - [RAB1B_HUMAN]	0.60508	0	0	0	0	0.0460457	0.137595	0.160457	0.0867062	0.108637	0.200169	0.112362	0.071939	0.124555	0.194666	0.276376	0.163082	0	0.0891617	0.442591	0.419052	0.503641	0.361981
NormalisationValue:	118100000
Q6IN84	Unlabelled	rRNA methyltransferase 1, mitochondrial OS=Homo sapiens GN=MRM1 PE=1 SV=1 - [MRM1_HUMAN]	0	0	0	0	0	0.800124	0.745668	1	0.823639	0.585458	0.431745	0.372772	0.221163	0.225866	0.149072	0	0.105446	0.0792698	0	0	0.0964109	0	0
Q6IN84	Labelled	rRNA methyltransferase 1, mitochondrial OS=Homo sapiens GN=MRM1 PE=1 SV=1 - [MRM1_HUMAN]	0	0	0	0	0.343874	0.893564	0.847772	0.876238	0.801361	0.580693	0.452785	0	0.21974	0.225248	0.175124	0.214542	0.0922649	0.0855817	0.0614666	0.0919554	0	0	0
NormalisationValue:	16160000
P61604	Unlabelled	10 kDa heat shock protein, mitochondrial OS=Homo sapiens GN=HSPE1 PE=1 SV=2 - [CH10_HUMAN]	0.834039	0.0182428	0.738626	0.420888	0.213667	0.156069	0.0806963	0.0754651	0.0434887	0.0254743	0.0237429	0.0116449	0.00899797	0.0122803	0.00762387	0.00936637	0.00674157	0.00618899	0.00838644	0.0127629	0.0284214	0.027961	0.122527
P61604	Labelled	10 kDa heat shock protein, mitochondrial OS=Homo sapiens GN=HSPE1 PE=1 SV=2 - [CH10_HUMAN]	1	0.289924	0.973292	0.555535	0.284583	0.204642	0.105102	0.0963161	0.0566403	0.0334684	0.0309818	0.0150175	0	0.0155296	0.0103887	0.011888	0.00865905	0.00782465	0.0107828	0.0164413	0.0354577	0.0364155	0.15513
NormalisationValue:	5429000000
Q14108	Unlabelled	Lysosome membrane protein 2 OS=Homo sapiens GN=SCARB2 PE=1 SV=2 - [SCRB2_HUMAN]	0	0	0	0	0	0	0	0	0	0	0	0	0	0	0	0.0884041	0.0458858	0	0.0814641	0.303075	0.235783	0.486969	0
Q14108	Labelled	Lysosome membrane protein 2 OS=Homo sapiens GN=SCARB2 PE=1 SV=2 - [SCRB2_HUMAN]	0	0	0	0	0	0	0	0	0	0	0	0	0	0	0	0	0	0	0	0.430454	0	0.729429	1
NormalisationValue:	34150000
P21333	Unlabelled	Filamin-A OS=Homo sapiens GN=FLNA PE=1 SV=4 - [FLNA_HUMAN]	0	0.475098	0	0.780762	0.769043	0.638346	0.333008	0.382812	0.321126	0.186035	0.19222	0.194336	0.0804688	0.106315	0.102946	0.12972	0.0764323	0.0740723	0.0937337	0.152555	0.169108	0.304525	0.969238
P21333	Labelled	Filamin-A OS=Homo sapiens GN=FLNA PE=1 SV=4 - [FLNA_HUMAN]	1	0.383952	0.883464	0.630697	0.727376	0.595215	0.307943	0.319173	0.284505	0.171224	0.171549	0.177897	0.0742839	0.0941732	0.085791	0.10638	0.0678711	0	0.0710612	0.13444	0.154769	0.236165	0.866862
NormalisationValue:	61440000
P51665	Unlabelled	26S proteasome non-ATPase regulatory subunit 7 OS=Homo sapiens GN=PSMD7 PE=1 SV=2 - [PSMD7_HUMAN]	0	0	0	0	0	0	0	0	0.196952	0	0	0	0	0	0	0	0	0	0	0	0	0	0
P51665	Labelled	26S proteasome non-ATPase regulatory subunit 7 OS=Homo sapiens GN=PSMD7 PE=1 SV=2 - [PSMD7_HUMAN]	0	0	0	0	0.254049	0.800938	1	0.789855	0.492114	0.341219	0	0	0	0	0	0	0	0	0	0	0	0	0
NormalisationValue:	46920000
P23381	Unlabelled	Tryptophan--tRNA ligase, cytoplasmic OS=Homo sapiens GN=WARS PE=1 SV=2 - [SYWC_HUMAN]	0.0863732	0.0199769	0.0764361	0	0	0	0	0	0	0	0	0	0	0	0	0	0	0	0	0	0	0	0
P23381	Labelled	Tryptophan--tRNA ligase, cytoplasmic OS=Homo sapiens GN=WARS PE=1 SV=2 - [SYWC_HUMAN]	0.0773585	0.040587	1	0	0	0	0	0	0	0	0	0	0	0	0	0	0	0	0	0	0	0	0
NormalisationValue:	47700000
P62277	Unlabelled	40S ribosomal protein S13 OS=Homo sapiens GN=RPS13 PE=1 SV=2 - [RS13_HUMAN]	0	0	0	0	0	0	0	0	0.273796	0.466694	0.477143	0.768816	0.391837	0.415429	0.311102	0.397878	0.254531	0.229388	0.23502	0.318041	0.170449	0.235755	0.0642857
P62277	Labelled	40S ribosomal protein S13 OS=Homo sapiens GN=RPS13 PE=1 SV=2 - [RS13_HUMAN]	0	0	0	0	0	0	0	0	0.286857	0.557224	0.600245	1	0.471755	0.510939	0.378122	0.497959	0.313959	0.276327	0.280327	0.395592	0.199347	0.286449	0
NormalisationValue:	122500000
Q8IZL8	Unlabelled	Proline-, glutamic acid- and leucine-rich protein 1 OS=Homo sapiens GN=PELP1 PE=1 SV=2 - [PELP1_HUMAN]	0	0	0	0	0	0	0	0	0	0	0	0	0	0	0	0.912214	0.363032	0	1	0	0	0	0
Q8IZL8	Labelled	Proline-, glutamic acid- and leucine-rich protein 1 OS=Homo sapiens GN=PELP1 PE=1 SV=2 - [PELP1_HUMAN]	0	0	0	0	0	0	0	0	0	0	0	0	0	0	0	0	0.853871	0.700109	0.796074	0	0	0	0
NormalisationValue:	1834000
Q9C005	Unlabelled	Protein dpy-30 homolog OS=Homo sapiens GN=DPY30 PE=1 SV=1 - [DPY30_HUMAN]	0	0.364633	0.727073	0	0	0	0	0	0	0	0	0	0	0	0	0	0	0	0	0	0	0	0
Q9C005	Labelled	Protein dpy-30 homolog OS=Homo sapiens GN=DPY30 PE=1 SV=1 - [DPY30_HUMAN]	1	0	0.902489	0	0	0	0	0	0	0	0	0	0	0	0	0	0	0	0	0	0	0	0
NormalisationValue:	7753000
P06454	Unlabelled	Prothymosin alpha OS=Homo sapiens GN=PTMA PE=1 SV=2 - [PTMA_HUMAN]	0.51655	0.0237757	0.172601	0.0801504	0.0614702	0.0706693	0.0715986	0.085413	0.0234938	0.023358	0.0291636	0.00615328	0.0106818	0.0120184	0.00884202	0.00712332	0.00851206	0.00766524	0.0108489	0.0176569	0.101034	0.0423828	0.223139
P06454	Labelled	Prothymosin alpha OS=Homo sapiens GN=PTMA PE=1 SV=2 - [PTMA_HUMAN]	1	0	0.201942	0.160698	0.143573	0.129999	0.116425	0.140545	0.042529	0.0445338	0.0493683	0.0150778	0.0150778	0.0192649	0.00796283	0.0109638	0.0126449	0.0106714	0.0129268	0.0248512	0.133445	0.0538373	0.297379
NormalisationValue:	957700000
Q14554	Unlabelled	Protein disulfide-isomerase A5 OS=Homo sapiens GN=PDIA5 PE=1 SV=1 - [PDIA5_HUMAN]	0	0	0	0	0	0	0	0	0	0	0	0	0	0	0	0	0	0	0	0	0	0	1
Q14554	Labelled	Protein disulfide-isomerase A5 OS=Homo sapiens GN=PDIA5 PE=1 SV=1 - [PDIA5_HUMAN]	0	0	0	0	0	0	0	0	0	0	0	0	0	0	0	0.0212107	0.0418069	0.0154938	0	0	0	0	0.826262
NormalisationValue:	27340000
O14773	Unlabelled	Tripeptidyl-peptidase 1 OS=Homo sapiens GN=TPP1 PE=1 SV=2 - [TPP1_HUMAN]	0.0581225	0	0	0	0	0	0	0	0	0	0	0	0	0	0	0	0	0	0	0	0	0	0
O14773	Labelled	Tripeptidyl-peptidase 1 OS=Homo sapiens GN=TPP1 PE=1 SV=2 - [TPP1_HUMAN]	1	0.0903656	0.369862	0.235474	0.414526	0.243874	0.18666	0.250395	0	0.132312	0.126779	0	0.0614526	0.0606719	0	0	0.0517787	0.0398814	0.0381621	0	0	0.156621	0
NormalisationValue:	101200000
Q5TC12	Unlabelled	ATP synthase mitochondrial F1 complex assembly factor 1 OS=Homo sapiens GN=ATPAF1 PE=1 SV=1 - [ATPF1_HUMAN]	1	0.0385847	0	0	0	0	0	0	0	0	0	0	0	0	0	0	0	0	0	0	0	0	0
Q5TC12	Labelled	ATP synthase mitochondrial F1 complex assembly factor 1 OS=Homo sapiens GN=ATPAF1 PE=1 SV=1 - [ATPF1_HUMAN]	0.70918	0	0	0	0	0	0	0	0	0	0	0	0	0	0	0	0	0	0	0	0	0	0
NormalisationValue:	83660000
O60763	Unlabelled	General vesicular transport factor p115 OS=Homo sapiens GN=USO1 PE=1 SV=2 - [USO1_HUMAN]	0	0.151456	1	0	0.579323	0.25609	0	0.251218	0	0	0	0	0	0	0	0	0	0	0	0	0	0	0
O60763	Labelled	General vesicular transport factor p115 OS=Homo sapiens GN=USO1 PE=1 SV=2 - [USO1_HUMAN]	0	0	0	0	0	0	0.262626	0	0	0.134819	0.179917	0	0.0680927	0.0935829	0.0770053	0.0767083	0.0460547	0.0384967	0	0.0666667	0.0544801	0.115033	0.244742
NormalisationValue:	16830000
Q7Z7F7	Unlabelled	39S ribosomal protein L55, mitochondrial OS=Homo sapiens GN=MRPL55 PE=1 SV=1 - [RM55_HUMAN]	0	0	0	0	0	0	0	0	0.0437112	0.447448	0.607569	0.316107	0.221498	0.19399	0.119781	0	0	0	0	0	0	0	0
Q7Z7F7	Labelled	39S ribosomal protein L55, mitochondrial OS=Homo sapiens GN=MRPL55 PE=1 SV=1 - [RM55_HUMAN]	0	0	0	0	0	0	0	0	0	0.529178	1	0.594212	0.480681	0.429639	0.253617	0.220067	0.151232	0	0	0.105359	0	0	0
NormalisationValue:	62890000
P39687;Q92688	Unlabelled	Acidic leucine-rich nuclear phosphoprotein 32 family member A OS=Homo sapiens GN=ANP32A PE=1 SV=1 - [AN32A_HUMAN]|Acidic leucine-rich nuclear phosphoprotein 32 family member B OS=Homo sapiens GN=ANP32B PE=1 SV=1 - [AN32B_HUMAN]	0	0.0378238	0.229994	0	0.111313	0.071186	0.0350029	0.0227893	0	0	0	0	0	0	0	0	0	0	0	0.00705815	0.0397812	0	0
P39687;Q92688	Labelled	Acidic leucine-rich nuclear phosphoprotein 32 family member A OS=Homo sapiens GN=ANP32A PE=1 SV=1 - [AN32A_HUMAN]|Acidic leucine-rich nuclear phosphoprotein 32 family member B OS=Homo sapiens GN=ANP32B PE=1 SV=1 - [AN32B_HUMAN]	1	0	0	0	0	0	0	0	0	0	0	0	0	0	0	0	0	0	0.00411629	0.0127404	0.0406448	0.0320092	0
NormalisationValue:	347400000
Q13595	Unlabelled	Transformer-2 protein homolog alpha OS=Homo sapiens GN=TRA2A PE=1 SV=1 - [TRA2A_HUMAN]	0	0	0	0	0	0	0	0	0	0	0	0.517827	0	0.692989	0.523092	0.568078	0.784398	0.538646	0	0	0	0	0
Q13595	Labelled	Transformer-2 protein homolog alpha OS=Homo sapiens GN=TRA2A PE=1 SV=1 - [TRA2A_HUMAN]	0	0	0	0	0	0	0	0	0	0	0	0	0.430486	0	1	0.998804	0.961474	0	0	0	0	0	0
NormalisationValue:	4179000
P47756	Unlabelled	F-actin-capping protein subunit beta OS=Homo sapiens GN=CAPZB PE=1 SV=4 - [CAPZB_HUMAN]	0	0.0306582	0.862226	0	0	0	0	0	0	0	0	0	0	0	0	0	0	0	0	0	0	0	0
P47756	Labelled	F-actin-capping protein subunit beta OS=Homo sapiens GN=CAPZB PE=1 SV=4 - [CAPZB_HUMAN]	0.90591	0.167326	1	0	0.509785	0	0.147361	0	0	0	0.0387824	0	0	0	0	0.00553074	0	0	0.0140186	0.0247677	0.0465705	0	0.116426
NormalisationValue:	50590000
P33527	Unlabelled	Multidrug resistance-associated protein 1 OS=Homo sapiens GN=ABCC1 PE=1 SV=3 - [MRP1_HUMAN]	0	0	0	0	0	0	0	0	0	0	0	0	0	0	0	0	0	0	0	0	0	0	0.866629
P33527	Labelled	Multidrug resistance-associated protein 1 OS=Homo sapiens GN=ABCC1 PE=1 SV=3 - [MRP1_HUMAN]	0	0	0	0	0	0	0	0	0	0	0.145743	0.152781	0	0	0.126107	0.136436	0.118104	0	0	0.248865	0.297219	0.361918	1
NormalisationValue:	17620000
P63096	Unlabelled	Guanine nucleotide-binding protein G(i) subunit alpha-1 OS=Homo sapiens GN=GNAI1 PE=1 SV=2 - [GNAI1_HUMAN]	0	0	0	0	0	0	0	0	0	0	0	0	0	0	0	0	0	0	0	0	0	0.293364	0
P63096	Labelled	Guanine nucleotide-binding protein G(i) subunit alpha-1 OS=Homo sapiens GN=GNAI1 PE=1 SV=2 - [GNAI1_HUMAN]	0	0	0	0	0	0	0	0	0	0	0	0	0	0	0	0	0	0	0	0	0	0	1
NormalisationValue:	2818000
P41252	Unlabelled	Isoleucine--tRNA ligase, cytoplasmic OS=Homo sapiens GN=IARS PE=1 SV=2 - [SYIC_HUMAN]	0	0	0	0	0.371884	0.72327	0.690077	0.642208	0.411367	0.0371768	0.0233869	0	0	0	0	0	0	0	0	0	0	0	0
P41252	Labelled	Isoleucine--tRNA ligase, cytoplasmic OS=Homo sapiens GN=IARS PE=1 SV=2 - [SYIC_HUMAN]	0	0	0	0.388772	0.65467	1	0.951898	0.965642	0.637549	0.400536	0.259259	0	0.0867109	0.0848707	0.0784882	0	0	0	0.0653622	0.0648265	0.0879804	0	0
NormalisationValue:	85860000
Q93008	Unlabelled	Probable ubiquitin carboxyl-terminal hydrolase FAF-X OS=Homo sapiens GN=USP9X PE=1 SV=3 - [USP9X_HUMAN]	0	0	0	0	0	0	0	0	0	0	0	0	0	0	0	0	0	0	0	0.387911	1	0	0
Q93008	Labelled	Probable ubiquitin carboxyl-terminal hydrolase FAF-X OS=Homo sapiens GN=USP9X PE=1 SV=3 - [USP9X_HUMAN]	0	0	0	0	0	0	0	0	0	0	0	0	0	0	0	0	0	0	0	0.392116	0.673325	0	0
NormalisationValue:	3805000
Q96BW5	Unlabelled	Phosphotriesterase-related protein OS=Homo sapiens GN=PTER PE=1 SV=1 - [PTER_HUMAN]	0	0	0	0	0	0	0.152705	0	0	0.30445	0	0	0	0	0	0	0	0	0	0	0	0	0
Q96BW5	Labelled	Phosphotriesterase-related protein OS=Homo sapiens GN=PTER PE=1 SV=1 - [PTER_HUMAN]	0	0	0	0	0	0	0	0.977697	1	0.581688	0	0.450859	0.232206	0.188881	0.137445	0.162309	0	0	0	0	0	0	0
NormalisationValue:	93710000
Q9UBR2	Unlabelled	Cathepsin Z OS=Homo sapiens GN=CTSZ PE=1 SV=1 - [CATZ_HUMAN]	0.964092	0.19272	0	0	0	0	0	0.05091	0	0	0.0187211	0	0	0	0	0.00783571	0.0059518	0	0	0	0	0.0197737	0
Q9UBR2	Labelled	Cathepsin Z OS=Homo sapiens GN=CTSZ PE=1 SV=1 - [CATZ_HUMAN]	1	0.233153	0	0	0	0	0.0768323	0.085391	0.026483	0	0	0	0	0	0	0.00859321	0.00653714	0	0.0134776	0.0246581	0	0	0.0466699
NormalisationValue:	203300000
Q6ZMW3	Unlabelled	Echinoderm microtubule-associated protein-like 6 OS=Homo sapiens GN=EML6 PE=2 SV=2 - [EMAL6_HUMAN]	0	0	0	0	0	0	0	0	0	0.135702	0.129983	0.193726	0.0664631	0.068573	0.0524042	0.0744031	0	0	0	0.0858412	0	0	0
Q6ZMW3	Labelled	Echinoderm microtubule-associated protein-like 6 OS=Homo sapiens GN=EML6 PE=2 SV=2 - [EMAL6_HUMAN]	1	0	0	0	0	0	0	0	0.0604109	0.163243	0.176291	0.265963	0.0840644	0.095447	0.0676846	0.0977235	0.0501888	0.0508828	0.0569128	0.113326	0.0641866	0.0951694	0
NormalisationValue:	180100000
Q96RP9	Unlabelled	Elongation factor G, mitochondrial OS=Homo sapiens GN=GFM1 PE=1 SV=2 - [EFGM_HUMAN]	0.863852	0.347745	0.10395	0	0	0	0	0	0	0	0	0	0	0	0	0	0	0	0	0	0	0	0
Q96RP9	Labelled	Elongation factor G, mitochondrial OS=Homo sapiens GN=GFM1 PE=1 SV=2 - [EFGM_HUMAN]	1	0.833333	0	0.435741	0.182943	0	0.0617328	0.0712784	0	0	0	0	0	0	0	0	0	0	0	0	0	0	0
NormalisationValue:	58980000
Q9H444	Unlabelled	Charged multivesicular body protein 4b OS=Homo sapiens GN=CHMP4B PE=1 SV=1 - [CHM4B_HUMAN]	1	0.415686	0	0	0	0	0	0	0	0	0	0	0	0	0	0	0	0	0	0.125569	0	0	0.249569
Q9H444	Labelled	Charged multivesicular body protein 4b OS=Homo sapiens GN=CHMP4B PE=1 SV=1 - [CHM4B_HUMAN]	0	0	0	0	0	0	0	0	0	0	0	0	0	0	0	0	0	0	0	0	0	0	0.285961
NormalisationValue:	25500000
O00584	Unlabelled	Ribonuclease T2 OS=Homo sapiens GN=RNASET2 PE=1 SV=2 - [RNT2_HUMAN]	0.132073	0	0.205403	0	0	0	0	0	0	0	0	0	0	0	0	0	0	0	0	0	0	0	0
O00584	Labelled	Ribonuclease T2 OS=Homo sapiens GN=RNASET2 PE=1 SV=2 - [RNT2_HUMAN]	1	0	0.297578	0	0	0	0	0	0	0	0	0	0	0	0	0	0	0	0	0	0	0	0.0257706
NormalisationValue:	37570000
Q16658	Unlabelled	Fascin OS=Homo sapiens GN=FSCN1 PE=1 SV=3 - [FSCN1_HUMAN]	0.923664	0.00439567	0	0	0.0280153	0	0	0.0297106	0	0.00892494	0.0110655	0	0	0	0	0	0	0	0	0	0.0229389	0	0.0476463
Q16658	Labelled	Fascin OS=Homo sapiens GN=FSCN1 PE=1 SV=3 - [FSCN1_HUMAN]	1	0.0645674	0	0	0	0	0	0.0357188	0.0201972	0.00896628	0.0123537	0	0	0.00546438	0	0	0	0	0.00380089	0.0109415	0.0218034	0	0.0524173
NormalisationValue:	314400000
Q9H9Q2	Unlabelled	COP9 signalosome complex subunit 7b OS=Homo sapiens GN=COPS7B PE=1 SV=1 - [CSN7B_HUMAN]	0	0	0.673589	0	0.430535	0.415326	0	0	0	0	0	0	0	0	0	0	0	0	0	0	0	0	0
Q9H9Q2	Labelled	COP9 signalosome complex subunit 7b OS=Homo sapiens GN=COPS7B PE=1 SV=1 - [CSN7B_HUMAN]	0	0	0.712343	0	1	0.276689	0	0	0	0	0	0	0	0	0	0	0	0	0	0	0	0	0
NormalisationValue:	6838000
Q9Y2R5	Unlabelled	28S ribosomal protein S17, mitochondrial OS=Homo sapiens GN=MRPS17 PE=2 SV=1 - [RT17_HUMAN]	0	0	0	0	0	0	0.19073	0	0	0	0	0	0.149494	0.169607	0	0	0	0	0	0	0	0	0
Q9Y2R5	Labelled	28S ribosomal protein S17, mitochondrial OS=Homo sapiens GN=MRPS17 PE=2 SV=1 - [RT17_HUMAN]	0	0	0	0	0	0	0.245225	0.844382	1	0.732584	0.53809	0.406798	0.267247	0.297921	0.212079	0.24809	0.13382	0.0879775	0	0.0851685	0.0719663	0.0715169	0.0793258
NormalisationValue:	178000000
Q9NX58	Unlabelled	Cell growth-regulating nucleolar protein OS=Homo sapiens GN=LYAR PE=1 SV=2 - [LYAR_HUMAN]	0	0	0	0	0	0	0	0	0	0	0.679133	1	0.261409	0	0.401518	0.549051	0.356423	0	0.708943	0	0	0	0
Q9NX58	Labelled	Cell growth-regulating nucleolar protein OS=Homo sapiens GN=LYAR PE=1 SV=2 - [LYAR_HUMAN]	0	0	0	0	0	0	0	0	0	0	0	0	0	0	0	0	0	0	0	0	0	0.717073	0
NormalisationValue:	1845000
P63244	Unlabelled	Guanine nucleotide-binding protein subunit beta-2-like 1 OS=Homo sapiens GN=GNB2L1 PE=1 SV=3 - [GBLP_HUMAN]	0.816017	0	0	0.291234	0.231331	0.146212	0.0924784	0.175271	0.210065	0.335335	0.360227	0.271374	0.140855	0.138636	0.110335	0.123972	0.0845779	0.0777056	0.110444	0.133983	0.12895	0.155357	0.138149
P63244	Labelled	Guanine nucleotide-binding protein subunit beta-2-like 1 OS=Homo sapiens GN=GNB2L1 PE=1 SV=3 - [GBLP_HUMAN]	1	0	0	0.446537	0.293182	0.229816	0.134145	0	0.226082	0.322781	0.436418	0.329816	0.181602	0.175974	0.129113	0.144102	0.100974	0.0837662	0.124567	0.155249	0.12803	0.171916	0.170292
NormalisationValue:	184800000
P26440	Unlabelled	Isovaleryl-CoA dehydrogenase, mitochondrial OS=Homo sapiens GN=IVD PE=1 SV=1 - [IVD_HUMAN]	0	0.906272	0.520331	0	0	0	0	0	0	0	0	0	0	0	0	0	0	0	0	0	0	0	0
P26440	Labelled	Isovaleryl-CoA dehydrogenase, mitochondrial OS=Homo sapiens GN=IVD PE=1 SV=1 - [IVD_HUMAN]	0	1	0.505858	0	0	0	0	0	0	0	0	0	0	0	0	0	0	0	0	0	0	0	0
NormalisationValue:	29020000
Q13867	Unlabelled	Bleomycin hydrolase OS=Homo sapiens GN=BLMH PE=1 SV=1 - [BLMH_HUMAN]	0	0	0	0.595861	0.203976	0	0	0	0	0	0	0	0	0	0	0	0	0	0	0	0	0	0
Q13867	Labelled	Bleomycin hydrolase OS=Homo sapiens GN=BLMH PE=1 SV=1 - [BLMH_HUMAN]	0	0	0.108442	1	0.457952	0	0	0	0	0	0	0	0	0	0	0	0	0	0	0	0	0	0
NormalisationValue:	183600000
P50990	Unlabelled	T-complex protein 1 subunit theta OS=Homo sapiens GN=CCT8 PE=1 SV=4 - [TCPQ_HUMAN]	0	0	0	0	0	0.54268	0.273355	0.568591	0.347632	0.194904	0.0877933	0.120311	0.0601267	0.057003	0.0317691	0	0	0.0140017	0	0.0257809	0.0338707	0	0
P50990	Labelled	T-complex protein 1 subunit theta OS=Homo sapiens GN=CCT8 PE=1 SV=4 - [TCPQ_HUMAN]	0	0	0	0	0	0.751403	0.432705	1	0.611343	0.381172	0.260832	0.16741	0.0587016	0.0974521	0.0464229	0.0726357	0.032129	0.0238808	0.0181949	0.0581834	0.0667338	0	0.054959
NormalisationValue:	69470000
P12081	Unlabelled	Histidine--tRNA ligase, cytoplasmic OS=Homo sapiens GN=HARS PE=1 SV=2 - [SYHC_HUMAN]	0	0	0.502567	0	0	0	0	0	0	0	0	0	0	0	0	0	0	0	0	0	0	0	0
P12081	Labelled	Histidine--tRNA ligase, cytoplasmic OS=Homo sapiens GN=HARS PE=1 SV=2 - [SYHC_HUMAN]	0.355894	0.454848	1	0	0	0	0	0	0	0	0	0	0	0	0	0	0	0	0	0	0	0	0
NormalisationValue:	10520000
P38919	Unlabelled	Eukaryotic initiation factor 4A-III OS=Homo sapiens GN=EIF4A3 PE=1 SV=4 - [IF4A3_HUMAN]	0	0.69346	0	0.0793809	0	0	0	0	0	0	0	0	0	0	0	0.0566151	0	0	0	0	0	0.237494	0
P38919	Labelled	Eukaryotic initiation factor 4A-III OS=Homo sapiens GN=EIF4A3 PE=1 SV=4 - [IF4A3_HUMAN]	1	0.424214	0	0.777334	0.183774	0.235297	0	0.0800799	0.0958562	0	0	0	0	0.0472042	0	0.0775337	0.0457664	0	0.0769845	0.140839	0.116276	0.22007	0.504244
NormalisationValue:	20030000
O94973;O95782	Unlabelled	AP-2 complex subunit alpha-2 OS=Homo sapiens GN=AP2A2 PE=1 SV=2 - [AP2A2_HUMAN]|AP-2 complex subunit alpha-1 OS=Homo sapiens GN=AP2A1 PE=1 SV=3 - [AP2A1_HUMAN]	0	0	0	0	0	0	0	0	0.448133	0.61559	0.871666	1	0	0.534973	0	0.471547	0	0	0	0.659158	0.629816	0	0
O94973;O95782	Labelled	AP-2 complex subunit alpha-2 OS=Homo sapiens GN=AP2A2 PE=1 SV=2 - [AP2A2_HUMAN]|AP-2 complex subunit alpha-1 OS=Homo sapiens GN=AP2A1 PE=1 SV=3 - [AP2A1_HUMAN]	0	0	0	0	0	0	0	0	0	0.911381	0	0.774155	0	0.425311	0	0.40575	0.234736	0.224807	0.16064	0	0	0	0
NormalisationValue:	3374000
O94903	Unlabelled	Proline synthase co-transcribed bacterial homolog protein OS=Homo sapiens GN=PROSC PE=1 SV=1 - [PROSC_HUMAN]	1	0	0	0	0	0	0	0	0	0	0	0	0	0	0	0	0	0	0	0	0	0	0
O94903	Labelled	Proline synthase co-transcribed bacterial homolog protein OS=Homo sapiens GN=PROSC PE=1 SV=1 - [PROSC_HUMAN]	0.985924	0.415239	0	0	0	0	0	0	0	0	0	0	0	0	0	0	0	0	0	0	0	0	0
NormalisationValue:	32680000
Q8N8S7	Unlabelled	Protein enabled homolog OS=Homo sapiens GN=ENAH PE=1 SV=2 - [ENAH_HUMAN]	1	0	0	0	0	0	0	0	0	0	0	0	0	0	0	0	0	0	0	0	0	0	0
Q8N8S7	Labelled	Protein enabled homolog OS=Homo sapiens GN=ENAH PE=1 SV=2 - [ENAH_HUMAN]	0.289862	0.133575	0.405994	0	0	0	0	0	0	0	0	0.0261765	0	0	0	0	0	0	0	0	0	0	0
NormalisationValue:	42710000
P27824	Unlabelled	Calnexin OS=Homo sapiens GN=CANX PE=1 SV=2 - [CALX_HUMAN]	0	0.131542	0	0	0	0	0	0.0778183	0.055887	0.0391938	0.0526304	0.0836711	0	0	0.101754	0.0922797	0.0542473	0	0.0260988	0.156957	0.21453	0.277386	0.977454
P27824	Labelled	Calnexin OS=Homo sapiens GN=CANX PE=1 SV=2 - [CALX_HUMAN]	0	0	0	0	0	0	0.102027	0.0449556	0	0.176885	0.223161	0.0285129	0	0	0.14302	0.119813	0.0547028	0	0.0717149	0.156092	0.205375	1	0.761785
NormalisationValue:	43910000
P0C6X7	Unlabelled	Replicase polyprotein 1ab OS=Human SARS coronavirus GN=rep PE=1 SV=1 - [R1AB_CVHSA]	0	0	0	0	0	0	0	0.00857143	0	0	0	0	0	0	0	0	0	0	0	0	0	0	0
P0C6X7	Labelled	Replicase polyprotein 1ab OS=Human SARS coronavirus GN=rep PE=1 SV=1 - [R1AB_CVHSA]	1	0.248406	0	0	0	0	0	0	0	0	0	0	0	0	0	0	0	0	0	0	0.0109899	0	0
NormalisationValue:	266700000
O00291	Unlabelled	Huntingtin-interacting protein 1 OS=Homo sapiens GN=HIP1 PE=1 SV=5 - [HIP1_HUMAN]	0	0	0	0	0	0	0	0	0	0	0	0	0	0	0	0	0	0	0	0	0	0	1
O00291	Labelled	Huntingtin-interacting protein 1 OS=Homo sapiens GN=HIP1 PE=1 SV=5 - [HIP1_HUMAN]	0	0	0	0	0	0	0	0	0	0	0	0	0	0	0	0	0	0	0	0	0	0	0.596057
NormalisationValue:	5377000
P52565	Unlabelled	Rho GDP-dissociation inhibitor 1 OS=Homo sapiens GN=ARHGDIA PE=1 SV=3 - [GDIR1_HUMAN]	0.823985	0.0906642	0.0443173	0.113616	0.075203	0	0	0	0	0	0.0126605	0	0	0.00692251	0	0	0	0	0	0	0.0412546	0	0
P52565	Labelled	Rho GDP-dissociation inhibitor 1 OS=Homo sapiens GN=ARHGDIA PE=1 SV=3 - [GDIR1_HUMAN]	1	0.0785978	0.105904	0.149188	0	0	0.064428	0	0	0	0	0	0	0	0	0	0	0	0	0.0180959	0.055572	0	0
NormalisationValue:	271000000
Q9NYJ1	Unlabelled	Cytochrome c oxidase assembly factor 4 homolog, mitochondrial OS=Homo sapiens GN=COA4 PE=1 SV=2 - [COA4_HUMAN]	0.670326	0.20106	0.135541	0.0719152	0.0209727	0.0223505	0	0	0	0	0	0	0	0	0	0	0	0	0	0	0	0	0.0889099
Q9NYJ1	Labelled	Cytochrome c oxidase assembly factor 4 homolog, mitochondrial OS=Homo sapiens GN=COA4 PE=1 SV=2 - [COA4_HUMAN]	1	0.370704	0.248789	0.137964	0	0.0472369	0.030916	0.0298335	0.00709311	0.00694928	0.00977668	0	0	0	0	0	0	0	0	0	0.0435655	0	0.137396
NormalisationValue:	264200000
Q13085	Unlabelled	Acetyl-CoA carboxylase 1 OS=Homo sapiens GN=ACACA PE=1 SV=2 - [ACACA_HUMAN]	0	0	0	0.92842	0	0	0	0	0	0	0	0	0	0	0	0	0	0	0	0	0	0	0
Q13085	Labelled	Acetyl-CoA carboxylase 1 OS=Homo sapiens GN=ACACA PE=1 SV=2 - [ACACA_HUMAN]	0	0	0	1	0	0	0	0	0	0	0	0	0	0	0	0	0	0	0	0	0	0	0
NormalisationValue:	18860000
P00505	Unlabelled	Aspartate aminotransferase, mitochondrial OS=Homo sapiens GN=GOT2 PE=1 SV=3 - [AATM_HUMAN]	0.851091	0.00684638	0.114591	0.0941378	0	0	0.0349765	0.0376166	0	0	0.0118614	0	0.00289816	0	0.00247925	0.00237698	0	0.00235131	0.00334018	0.0085751	0.019341	0.0172015	0.0560976
P00505	Labelled	Aspartate aminotransferase, mitochondrial OS=Homo sapiens GN=GOT2 PE=1 SV=3 - [AATM_HUMAN]	1	0.173727	0.142576	0.125289	0.0902867	0.0604193	0.0396919	0.0401027	0.0249166	0.0137783	0.0144373	0.00402482	0.00385794	0.00490372	0.00348395	0.00374454	0.0024647	0.0022807	0.00383269	0.00922122	0.0218956	0.0182456	0.06457
NormalisationValue:	2337000000
O75323	Unlabelled	Protein NipSnap homolog 2 OS=Homo sapiens GN=GBAS PE=1 SV=1 - [NIPS2_HUMAN]	0	0.204061	0	0	0.195683	0.767396	0.535643	0.548992	0.288696	0.808435	0.622834	0.406419	0.373899	0	0.268532	0.347487	0.203209	0.149247	0.0547146	0.318091	0.270804	0.401306	0.0745101
O75323	Labelled	Protein NipSnap homolog 2 OS=Homo sapiens GN=GBAS PE=1 SV=1 - [NIPS2_HUMAN]	0	0.151235	0.146407	0	0.417637	1	0.94547	0.581937	0.852173	0.555382	0.574695	0.468901	0.251775	0.314115	0.280034	0.358705	0.246379	0	0.0686453	0.28969	0.176654	0.363817	0.129537
NormalisationValue:	70420000
Q92841	Unlabelled	Probable ATP-dependent RNA helicase DDX17 OS=Homo sapiens GN=DDX17 PE=1 SV=2 - [DDX17_HUMAN]	0	0	0.893989	0	0.900182	0.692168	0.333552	0.296976	0.288306	0.175738	0.16969	0.143898	0.068561	0.0782878	0	0	0	0.0401457	0	0.071439	0.0830601	0.13847	0.182587
Q92841	Labelled	Probable ATP-dependent RNA helicase DDX17 OS=Homo sapiens GN=DDX17 PE=1 SV=2 - [DDX17_HUMAN]	0	0	0.889253	0	1	0	0.435337	0	0.4	0	0.213698	0.160109	0	0	0	0	0	0	0	0	0	0	0
NormalisationValue:	27450000
P62873;P62879	Unlabelled	Guanine nucleotide-binding protein G(I)/G(S)/G(T) subunit beta-1 OS=Homo sapiens GN=GNB1 PE=1 SV=3 - [GBB1_HUMAN]|Guanine nucleotide-binding protein G(I)/G(S)/G(T) subunit beta-2 OS=Homo sapiens GN=GNB2 PE=1 SV=3 - [GBB2_HUMAN]	0	0	0	0	0	0	0	0.1012	0.479109	0	0.109354	0.193292	0.0616886	0.0620211	0.0548648	0.0808588	0	0.046552	0.0389041	0.107026	0.0655776	0.900679	0
P62873;P62879	Labelled	Guanine nucleotide-binding protein G(I)/G(S)/G(T) subunit beta-1 OS=Homo sapiens GN=GNB1 PE=1 SV=3 - [GBB1_HUMAN]|Guanine nucleotide-binding protein G(I)/G(S)/G(T) subunit beta-2 OS=Homo sapiens GN=GNB2 PE=1 SV=3 - [GBB2_HUMAN]	0	0	0	0	0	0	0	0.318924	0.440943	0.449183	0.541998	0.648113	0.0589417	0.326442	0.336273	0.472315	0.293769	0.334827	0.353043	0.818708	0.530866	1	0.627873
NormalisationValue:	69170000
P09234	Unlabelled	U1 small nuclear ribonucleoprotein C OS=Homo sapiens GN=SNRPC PE=1 SV=1 - [RU1C_HUMAN]	0	0	0	0	0	1	0	0	0	0	0.223007	0	0	0	0	0	0	0	0	0	0	0	0
P09234	Labelled	U1 small nuclear ribonucleoprotein C OS=Homo sapiens GN=SNRPC PE=1 SV=1 - [RU1C_HUMAN]	0	0	0	0	0	0	0	0	0.49049	0	0.424126	0	0.201608	0.277552	0	0	0	0	0	0	0	0	0
NormalisationValue:	14300000
Q9UL25	Unlabelled	Ras-related protein Rab-21 OS=Homo sapiens GN=RAB21 PE=1 SV=3 - [RAB21_HUMAN]	0	0	0	0	0	0	0	0	0	0	0.0520777	0	0	0.0435575	0	0.0464275	0.0212765	0.0368311	0	0.106457	0.152945	0.989537	0.692676
Q9UL25	Labelled	Ras-related protein Rab-21 OS=Homo sapiens GN=RAB21 PE=1 SV=3 - [RAB21_HUMAN]	0.960239	0	0	0	0	0	0	0	0	0	0	0	0	0	0	0	0	0	0	0	0.14281	1	0.700149
NormalisationValue:	33450000
Q8WUH6	Unlabelled	Transmembrane protein 263 OS=Homo sapiens GN=TMEM263 PE=1 SV=1 - [TM263_HUMAN]	0	0.892902	0	0	0	0	0	0	0	0	0	0	0	0	0	0	0	0	0	0	0	0	0
Q8WUH6	Labelled	Transmembrane protein 263 OS=Homo sapiens GN=TMEM263 PE=1 SV=1 - [TM263_HUMAN]	0	1	0	0	0	0	0	0	0	0	0	0	0	0	0	0	0	0	0	0	0	0	0
NormalisationValue:	7143000
O00203	Unlabelled	AP-3 complex subunit beta-1 OS=Homo sapiens GN=AP3B1 PE=1 SV=3 - [AP3B1_HUMAN]	0	0	0	0	0	0	0	0	0	0	0	0	0	0	1	0	0	0	0	0.803867	0	0	0
O00203	Labelled	AP-3 complex subunit beta-1 OS=Homo sapiens GN=AP3B1 PE=1 SV=3 - [AP3B1_HUMAN]	0	0	0	0	0	0	0	0	0	0	0	0	0.463996	0	0	0.522836	0	0	0	0	0	0.139731	0
NormalisationValue:	3569000
Q8N183	Unlabelled	Mimitin, mitochondrial OS=Homo sapiens GN=NDUFAF2 PE=1 SV=1 - [MIMIT_HUMAN]	0.073496	0	0	0	0	0	0	0.0329605	0	0.0509066	0.0433316	0.109964	0.0952381	0.162633	0.139536	0.164091	0.172683	0.161176	0.144552	0.304355	0.128012	1	0.636333
Q8N183	Labelled	Mimitin, mitochondrial OS=Homo sapiens GN=NDUFAF2 PE=1 SV=1 - [MIMIT_HUMAN]	0	0	0	0	0	0	0	0	0.0677682	0.0679715	0	0.0979156	0.109914	0.139993	0.143467	0.271479	0.171835	0.153076	0.104203	0.314015	0.260295	0.922047	0.738858
NormalisationValue:	59010000
P13645	Unlabelled	Keratin, type I cytoskeletal 10 OS=Homo sapiens GN=KRT10 PE=1 SV=6 - [K1C10_HUMAN]	0.40874	0.00643011	0	0	0.0938587	0.0540262	0.045598	0.00801374	0.0963496	0.0995276	1	0.206678	0.0363002	0.119712	0.0539188	0.00324136	0	0.00144192	0.0606077	0.0286665	0.0244578	0	0.0312326
P13645	Labelled	Keratin, type I cytoskeletal 10 OS=Homo sapiens GN=KRT10 PE=1 SV=6 - [K1C10_HUMAN]	0	0	0	0	0	0.0800945	0	0	0	0	0	0	0	0	0	0	0	0	0	0	0	0	0
NormalisationValue:	931400000
Q07955;Q13242	Unlabelled	Serine/arginine-rich splicing factor 1 OS=Homo sapiens GN=SRSF1 PE=1 SV=2 - [SRSF1_HUMAN]|Serine/arginine-rich splicing factor 9 OS=Homo sapiens GN=SRSF9 PE=1 SV=1 - [SRSF9_HUMAN]	0	0	0	0	0	0	0	0.71394	0.57696	0.568248	0.380639	1	0.180203	0.280252	0.251936	0.302565	0.060697	0	0	0	0	0	0
Q07955;Q13242	Labelled	Serine/arginine-rich splicing factor 1 OS=Homo sapiens GN=SRSF1 PE=1 SV=2 - [SRSF1_HUMAN]|Serine/arginine-rich splicing factor 9 OS=Homo sapiens GN=SRSF9 PE=1 SV=1 - [SRSF9_HUMAN]	0	0	0	0	0	0	0	0	0.628267	0.715392	0.273282	0.953533	0.267038	0.406438	0.250823	0.321394	0.10213	0.0266747	0.0963214	0	0	0	0
NormalisationValue:	20660000
P27635	Unlabelled	60S ribosomal protein L10 OS=Homo sapiens GN=RPL10 PE=1 SV=4 - [RL10_HUMAN]	0	0	0	0	0	0	0	0	0	0	0	0.126463	0	0	0	0.0519594	0	0.0550073	0.0709724	0.39971	0.0884857	0.182874	0.748428
P27635	Labelled	60S ribosomal protein L10 OS=Homo sapiens GN=RPL10 PE=1 SV=4 - [RL10_HUMAN]	0	0	0	0	0	0	0	0	0.116788	0.202806	0.2015	0.594582	0.0678278	0.0844219	0.179681	0.0825835	0	0.140929	0.290034	0.514272	0.408708	0.616352	1
NormalisationValue:	20670000
P60842;Q14240	Unlabelled	Eukaryotic initiation factor 4A-I OS=Homo sapiens GN=EIF4A1 PE=1 SV=1 - [IF4A1_HUMAN]|Eukaryotic initiation factor 4A-II OS=Homo sapiens GN=EIF4A2 PE=1 SV=2 - [IF4A2_HUMAN]	0.703221	0.191028	0.247009	0.242945	0.172661	0.084931	0.0580905	0.0593942	0.0359049	0	0.0280368	0.0130368	0.00750383	0.00774923	0.00841641	0.00802147	0.00521472	0.00542945	0.0108934	0	0.0307324	0.0359126	0.018819
P60842;Q14240	Labelled	Eukaryotic initiation factor 4A-I OS=Homo sapiens GN=EIF4A1 PE=1 SV=1 - [IF4A1_HUMAN]|Eukaryotic initiation factor 4A-II OS=Homo sapiens GN=EIF4A2 PE=1 SV=2 - [IF4A2_HUMAN]	1	0.061273	0.41296	0.422163	0.265414	0.161503	0.0927531	0.0972393	0.0581672	0.0354985	0.0383359	0.0174578	0.0133972	0.0134931	0.0139264	0.0117255	0.0102377	0.00955521	0	0.0272508	0.0434816	0.0516488	0.0293865
NormalisationValue:	260800000
Q96JB5	Unlabelled	CDK5 regulatory subunit-associated protein 3 OS=Homo sapiens GN=CDK5RAP3 PE=1 SV=2 - [CK5P3_HUMAN]	0	0	0	0	0	0	0	0	0	0	0	0	0	0	0	0	0	0	0	0.0780513	0	0.448205	0.512906
Q96JB5	Labelled	CDK5 regulatory subunit-associated protein 3 OS=Homo sapiens GN=CDK5RAP3 PE=1 SV=2 - [CK5P3_HUMAN]	0	0	0	0	0	0	0	0	0	0	0	0	0	0	0	0.0999145	0	0	0	0.168376	0	0.577094	1
NormalisationValue:	11700000
P07203	Unlabelled	Glutathione peroxidase 1 OS=Homo sapiens GN=GPX1 PE=1 SV=4 - [GPX1_HUMAN]	0.855596	0.145436	0.128107	0	0	0	0	0	0	0	0	0	0	0	0	0	0	0	0	0	0	0	0
P07203	Labelled	Glutathione peroxidase 1 OS=Homo sapiens GN=GPX1 PE=1 SV=4 - [GPX1_HUMAN]	1	0.141104	0.298711	0	0	0	0	0	0	0	0	0	0	0	0	0	0	0	0	0	0	0	0
NormalisationValue:	193900000
Q9BTT0	Unlabelled	Acidic leucine-rich nuclear phosphoprotein 32 family member E OS=Homo sapiens GN=ANP32E PE=1 SV=1 - [AN32E_HUMAN]	0	0	0.183608	0	0	0	0	0	0	0	0	0	0	0	0	0	0	0	0	0	0	0	0
Q9BTT0	Labelled	Acidic leucine-rich nuclear phosphoprotein 32 family member E OS=Homo sapiens GN=ANP32E PE=1 SV=1 - [AN32E_HUMAN]	1	0	0	0	0	0	0.0366486	0	0	0	0	0	0	0	0	0	0	0	0	0	0	0	0
NormalisationValue:	96020000
P98160	Unlabelled	Basement membrane-specific heparan sulfate proteoglycan core protein OS=Homo sapiens GN=HSPG2 PE=1 SV=4 - [PGBM_HUMAN]	0	0	0	0	0	0	0	0	0	0.47093	0	0	0	0	0	0	0	0	0	0	0	0	0
P98160	Labelled	Basement membrane-specific heparan sulfate proteoglycan core protein OS=Homo sapiens GN=HSPG2 PE=1 SV=4 - [PGBM_HUMAN]	0	0	0	0	0	0	0	0	0	0	0	0.271657	0	0	0	0.0782703	0	0	0	0	0.878634	1	0
NormalisationValue:	13760000
Q86V81	Unlabelled	THO complex subunit 4 OS=Homo sapiens GN=ALYREF PE=1 SV=3 - [THOC4_HUMAN]	0.678634	0.16863	0.796629	0	1	0.683012	0.596322	0.402583	0.475263	0.387697	0.376751	0.234457	0.197351	0	0.177824	0.261384	0.14514	0	0	0.159567	0	0.158647	0
Q86V81	Labelled	THO complex subunit 4 OS=Homo sapiens GN=ALYREF PE=1 SV=3 - [THOC4_HUMAN]	0	0	0.718476	0	0.845447	0.554729	0.484019	0.369527	0.394702	0.307137	0.343695	0.209764	0.188201	0	0.191637	0	0.155079	0.0804729	0.108954	0	0	0.158954	0.155079
NormalisationValue:	45680000
Q13263	Unlabelled	Transcription intermediary factor 1-beta OS=Homo sapiens GN=TRIM28 PE=1 SV=5 - [TIF1B_HUMAN]	1	0.43657	0	0.562244	0.387271	0.235814	0.131715	0.137864	0.10479	0	0.0581769	0.0504315	0.0257389	0	0.0262891	0	0.015836	0	0.0214779	0.0376699	0.0399245	0.0425135	0.108522
Q13263	Labelled	Transcription intermediary factor 1-beta OS=Homo sapiens GN=TRIM28 PE=1 SV=5 - [TIF1B_HUMAN]	0	0.0257174	0	0.652427	0.322654	0.245739	0.110464	0.117152	0.0857497	0.0456742	0.0622869	0	0.0201402	0.0271197	0.0200755	0.0123948	0.0147681	0	0.0153614	0.033959	0	0.0335491	0.138727
NormalisationValue:	92700000
P49207	Unlabelled	60S ribosomal protein L34 OS=Homo sapiens GN=RPL34 PE=1 SV=3 - [RL34_HUMAN]	0	0	0	0	0	0	0	0	0	0	0	0	0	0	0	0.309156	0.202048	0.317517	0	0.700878	0.429557	0.659908	0.423913
P49207	Labelled	60S ribosomal protein L34 OS=Homo sapiens GN=RPL34 PE=1 SV=3 - [RL34_HUMAN]	0	0	0	0	0	0	0	0	0	0	0	0	0	0	0	0	0.307274	0.388796	0.530727	1	0.620192	0.904891	0.665552
NormalisationValue:	47840000
Q96Q11	Unlabelled	CCA tRNA nucleotidyltransferase 1, mitochondrial OS=Homo sapiens GN=TRNT1 PE=1 SV=2 - [TRNT1_HUMAN]	1	0.559047	0	0	0	0	0	0	0	0	0	0	0	0	0	0	0	0	0	0	0	0	0
Q96Q11	Labelled	CCA tRNA nucleotidyltransferase 1, mitochondrial OS=Homo sapiens GN=TRNT1 PE=1 SV=2 - [TRNT1_HUMAN]	0	0.741647	0	0	0	0	0	0	0	0	0	0	0	0	0	0	0	0	0	0	0	0	0
NormalisationValue:	30230000
Q9P003	Unlabelled	Protein cornichon homolog 4 OS=Homo sapiens GN=CNIH4 PE=1 SV=1 - [CNIH4_HUMAN]	0	0	0	0	0	0	0	0	0	0	0	0	0	0.0558623	0.147035	0.202999	0.134492	0	0	0.463872	0	0.599864	0.731084
Q9P003	Labelled	Protein cornichon homolog 4 OS=Homo sapiens GN=CNIH4 PE=1 SV=1 - [CNIH4_HUMAN]	0	0	0	0	0	0	0	0	0	0	0	0	0.112645	0.164383	0.205658	0.292434	0.214894	0.110873	0.296217	0.714042	0.469325	1	0.966939
NormalisationValue:	29340000
P62854	Unlabelled	40S ribosomal protein S26 OS=Homo sapiens GN=RPS26 PE=1 SV=3 - [RS26_HUMAN]	0	0	0	0	0	0	0	0.206857	0.446394	0.509001	0.61587	0.821007	0.291251	0.313496	0.230019	0.322211	0.187593	0.122004	0.220388	0.354432	0.253182	0	0.395482
P62854	Labelled	40S ribosomal protein S26 OS=Homo sapiens GN=RPS26 PE=1 SV=3 - [RS26_HUMAN]	0	0	0	0	0	0	0.11259	0.242862	0.474831	0.549937	0.679051	1	0.339296	0.357642	0.244009	0.38413	0.224057	0.13198	0.254329	0.40133	0.305928	0	0
NormalisationValue:	87210000
P55084	Unlabelled	Trifunctional enzyme subunit beta, mitochondrial OS=Homo sapiens GN=HADHB PE=1 SV=3 - [ECHB_HUMAN]	0	0	0.507447	0	0.966747	0.570488	0.283582	0.255525	0.20672	0.159577	0.168895	0.0872532	0.0792172	0.083443	0.0605473	0.0616211	0.0476273	0.0428819	0.0527537	0.0732248	0.085071	0.0843782	0.165501
P55084	Labelled	Trifunctional enzyme subunit beta, mitochondrial OS=Homo sapiens GN=HADHB PE=1 SV=3 - [ECHB_HUMAN]	0	0	0.458954	0	1	0.622792	0.270246	0.256391	0.198164	0.160582	0.164808	0.0875303	0.0812262	0.0859716	0.0597852	0.0662626	0.0509525	0.0466921	0.0563561	0.0712158	0.0855213	0.0815726	0.148597
NormalisationValue:	288700000
P30153	Unlabelled	Serine/threonine-protein phosphatase 2A 65 kDa regulatory subunit A alpha isoform OS=Homo sapiens GN=PPP2R1A PE=1 SV=4 - [2AAA_HUMAN]	1	0.174726	0.975213	0	0	0.125234	0.0821211	0.0557903	0	0	0	0	0	0	0	0	0	0	0	0	0	0	0.148923
P30153	Labelled	Serine/threonine-protein phosphatase 2A 65 kDa regulatory subunit A alpha isoform OS=Homo sapiens GN=PPP2R1A PE=1 SV=4 - [2AAA_HUMAN]	0.660707	0.202275	0.479074	0	0.228972	0.209183	0	0.08269	0	0	0	0	0	0	0	0	0	0	0	0	0	0	0.168753
NormalisationValue:	24610000
Q96GW7	Unlabelled	Brevican core protein OS=Homo sapiens GN=BCAN PE=1 SV=2 - [PGCB_HUMAN]	0	0	0	0	0	0.316463	0.321927	0.312797	0	0.290726	0	0	0	0	0	0	0	0	0	0	0	0	0
Q96GW7	Labelled	Brevican core protein OS=Homo sapiens GN=BCAN PE=1 SV=2 - [PGCB_HUMAN]	1	0	0	0	0	0	0	0	0	0	0	0	0	0	0	0	0	0	0	0	0	0	0
NormalisationValue:	139100000
P37108	Unlabelled	Signal recognition particle 14 kDa protein OS=Homo sapiens GN=SRP14 PE=1 SV=2 - [SRP14_HUMAN]	0.482962	0.2063	0.670658	0	0.496408	0.84767	0.546509	0.35163	0.488488	0.464911	0.315896	0.343894	0.133947	0	0.22914	0.244981	0.237429	0	0.144207	0.251796	0.273347	0.140007	0.218825
P37108	Labelled	Signal recognition particle 14 kDa protein OS=Homo sapiens GN=SRP14 PE=1 SV=2 - [SRP14_HUMAN]	0	0.168318	0	0	0.369497	1	0.32308	0.354761	0.515933	0.45699	0.326948	0.327869	0.14242	0.122877	0.227298	0.242218	0.236323	0	0.142255	0.242218	0	0.250875	0.449991
NormalisationValue:	54290000
O15400	Unlabelled	Syntaxin-7 OS=Homo sapiens GN=STX7 PE=1 SV=4 - [STX7_HUMAN]	0	0	0	0	0	0	0	0	0	0	0	0	0	0	0	0	0	0	0	0	0.301751	0.950088	1
O15400	Labelled	Syntaxin-7 OS=Homo sapiens GN=STX7 PE=1 SV=4 - [STX7_HUMAN]	0	0	0	0	0	0	0	0	0	0	0	0	0	0	0.0549912	0	0.149737	0.168389	0	0.515499	0	0.930823	0.875657
NormalisationValue:	11420000
Q9Y2W1	Unlabelled	Thyroid hormone receptor-associated protein 3 OS=Homo sapiens GN=THRAP3 PE=1 SV=2 - [TR150_HUMAN]	0	0	0	0	0	0	0.936362	0	0.603392	0	0.524506	0.622686	0.266221	0	0	0.502878	0	0	0	0.393652	0	1	0
Q9Y2W1	Labelled	Thyroid hormone receptor-associated protein 3 OS=Homo sapiens GN=THRAP3 PE=1 SV=2 - [TR150_HUMAN]	0	0	0	0	0	0	0.278357	0	0	0.397386	0.488875	0.49012	0.300296	0.349463	0.277268	0.217364	0	0.212074	0.243037	0	0	0.945542	0
NormalisationValue:	6427000
P35244	Unlabelled	Replication protein A 14 kDa subunit OS=Homo sapiens GN=RPA3 PE=1 SV=1 - [RFA3_HUMAN]	0	0	0	0	0	0	0	0	0.815906	0	0.614385	0.552915	0	0	0	0.676806	0.340938	0.321926	0	0	0.373257	0	0
P35244	Labelled	Replication protein A 14 kDa subunit OS=Homo sapiens GN=RPA3 PE=1 SV=1 - [RFA3_HUMAN]	0	0	0	0	0	0	0	0	0	0	0	0	0	0.38815	0	1	0	0	0	0.747465	0	0	0
NormalisationValue:	3156000
P23258	Unlabelled	Tubulin gamma-1 chain OS=Homo sapiens GN=TUBG1 PE=1 SV=2 - [TBG1_HUMAN]	0	0	0	0	0	0	0	0	0.788645	0.684637	0.418655	0	0	0	0	0	0	0	0	0	0	0	0
P23258	Labelled	Tubulin gamma-1 chain OS=Homo sapiens GN=TUBG1 PE=1 SV=2 - [TBG1_HUMAN]	0	0	0	0	0	0	0	0	0.850191	1	0	0.368941	0	0	0	0	0	0	0	0	0	0	0
NormalisationValue:	20960000
P20073	Unlabelled	Annexin A7 OS=Homo sapiens GN=ANXA7 PE=1 SV=3 - [ANXA7_HUMAN]	0	0	0	0	0	0	0	1	0.54279	0	0	0	0	0	0	0	0	0	0	0	0	0	0
P20073	Labelled	Annexin A7 OS=Homo sapiens GN=ANXA7 PE=1 SV=3 - [ANXA7_HUMAN]	0	0	0	0	0	0	0	0	0	0	0	0	0	0	0	0	0	0	0	0	0	0.398439	0
NormalisationValue:	6789000
P38646	Unlabelled	Stress-70 protein, mitochondrial OS=Homo sapiens GN=HSPA9 PE=1 SV=2 - [GRP75_HUMAN]	0.741883	0.0474892	0.210823	0	0.154924	0.112229	0.0733225	0.067316	0.0147294	0.0335173	0.0252327	0.0108279	0.00577381	0.00659632	0.00761364	0.00574675	0.00238636	0.00129816	0.00227273	0.00395996	0.025	0.00852273	0.0765693
P38646	Labelled	Stress-70 protein, mitochondrial OS=Homo sapiens GN=HSPA9 PE=1 SV=2 - [GRP75_HUMAN]	1	0.0566558	0.384578	0	0.254275	0.169481	0.112771	0.0964286	0.0510714	0.0483225	0.0387392	0.0176461	0.00840368	0.00930736	0.0112879	0.00893398	0.00456818	0.00178734	0.00313312	0.00639069	0.0349675	0.0167478	0.112933
NormalisationValue:	1848000000
Q9BW92	Unlabelled	Threonine--tRNA ligase, mitochondrial OS=Homo sapiens GN=TARS2 PE=1 SV=1 - [SYTM_HUMAN]	0	0	0.537346	0	0	0	0	0	0	0	0	0	0.0254054	0.0353808	0	0	0	0.015172	0	0.0461916	0	0	0
Q9BW92	Labelled	Threonine--tRNA ligase, mitochondrial OS=Homo sapiens GN=TARS2 PE=1 SV=1 - [SYTM_HUMAN]	0	0	0	0	1	0.40516	0.370516	0.310565	0.235823	0.135086	0.215307	0.0644717	0.0256265	0.0685012	0.0250614	0.0472236	0.0362408	0.0145381	0.00940049	0.0567076	0.0776904	0	0
NormalisationValue:	40700000
P06748	Unlabelled	Nucleophosmin OS=Homo sapiens GN=NPM1 PE=1 SV=2 - [NPM_HUMAN]	0.853151	0.0232878	0.150032	0	0.384146	0.449773	0.529175	0.599675	0.509877	0.506303	0.32846	0.27284	0	0	0.126316	0.0897336	0	0	0	0	0.220988	0.266147	0.936322
P06748	Labelled	Nucleophosmin OS=Homo sapiens GN=NPM1 PE=1 SV=2 - [NPM_HUMAN]	0.894087	0	0	0	0.45848	0.502989	0.570565	0.695257	0.544769	0.568681	0.352307	0.294737	0	0	0.137492	0	0	0	0	0	0.242625	0.575504	1
NormalisationValue:	153900000
P15927	Unlabelled	Replication protein A 32 kDa subunit OS=Homo sapiens GN=RPA2 PE=1 SV=1 - [RFA2_HUMAN]	0	0.813718	0	0	0.623478	1	0	0.619825	0.570718	0.512987	0.538251	0	0	0	0	0	0	0	0	0.391234	0.587662	0.717634	0.61668
P15927	Labelled	Replication protein A 32 kDa subunit OS=Homo sapiens GN=RPA2 PE=1 SV=1 - [RFA2_HUMAN]	0	0	0	0	0	0.796571	0.596692	0.752435	0.482447	0	0.44998	0	0.199675	0	0	0	0	0	0	0	0.184862	0	0
NormalisationValue:	9856000
Q4VC31	Unlabelled	Coiled-coil domain-containing protein 58 OS=Homo sapiens GN=CCDC58 PE=1 SV=1 - [CCD58_HUMAN]	0.159499	0.0313738	0.222153	0	0	0	0	0	0	0	0	0	0	0	0	0	0	0	0	0	0.110056	0.125804	0.128311
Q4VC31	Labelled	Coiled-coil domain-containing protein 58 OS=Homo sapiens GN=CCDC58 PE=1 SV=1 - [CCD58_HUMAN]	1	0.0513923	0	0.24341	0	0.0211541	0	0	0	0	0	0	0	0	0	0	0	0	0	0	0.140316	0.152259	0.184777
NormalisationValue:	323200000
P05107	Unlabelled	Integrin beta-2 OS=Homo sapiens GN=ITGB2 PE=1 SV=2 - [ITB2_HUMAN]	0	0	1	0	0.284135	0	0	0	0	0	0	0	0	0	0	0	0	0	0	0	0	0	0
P05107	Labelled	Integrin beta-2 OS=Homo sapiens GN=ITGB2 PE=1 SV=2 - [ITB2_HUMAN]	0	0	0.961538	0	0	0	0	0	0	0	0	0	0	0	0	0	0	0	0	0	0	0	0
NormalisationValue:	145600000
Q9Y4W6;Q01484	Unlabelled	AFG3-like protein 2 OS=Homo sapiens GN=AFG3L2 PE=1 SV=2 - [AFG32_HUMAN]|Ankyrin-2 OS=Homo sapiens GN=ANK2 PE=1 SV=4 - [ANK2_HUMAN]	0	0	0	0	0	0	0	0	0	0	0	0	0	0	0	0	0	0	0	0	0	0.875885	0
Q9Y4W6;Q01484	Labelled	AFG3-like protein 2 OS=Homo sapiens GN=AFG3L2 PE=1 SV=2 - [AFG32_HUMAN]|Ankyrin-2 OS=Homo sapiens GN=ANK2 PE=1 SV=4 - [ANK2_HUMAN]	0	0	0	0	0	0	0	0	0	0	0	0	0	0	0	0	0	0	0	0	0	1	0
NormalisationValue:	5930000
Q13885;Q9BVA1;Q13509;P04350;P68371;P07437;Q9BUF5;Q3ZCM7	Unlabelled	Tubulin beta-2A chain OS=Homo sapiens GN=TUBB2A PE=1 SV=1 - [TBB2A_HUMAN]|Tubulin beta-2B chain OS=Homo sapiens GN=TUBB2B PE=1 SV=1 - [TBB2B_HUMAN]|Tubulin beta-3 chain OS=Homo sapiens GN=TUBB3 PE=1 SV=2 - [TBB3_HUMAN]|Tubulin beta-4A chain OS=Homo sapiens GN=TUBB4A PE=1 SV=2 - [TBB4A_HUMAN]|Tubulin beta-4B chain OS=Homo sapiens GN=TUBB4B PE=1 SV=1 - [TBB4B_HUMAN]|Tubulin beta chain OS=Homo sapie…	0.690775	0.0148708	0.333412	0.28646	0.32535	0.244724	0.189969	0.186673	0.116837	0.010166	0.00909889	0.00611809	0	0	0.0204245	0.0258478	0	0.0112758	0.0136614	0.042139	0.0435381	0.0732748	0.128006
Q13885;Q9BVA1;Q13509;P04350;P68371;P07437;Q9BUF5;Q3ZCM7	Labelled	Tubulin beta-2A chain OS=Homo sapiens GN=TUBB2A PE=1 SV=1 - [TBB2A_HUMAN]|Tubulin beta-2B chain OS=Homo sapiens GN=TUBB2B PE=1 SV=1 - [TBB2B_HUMAN]|Tubulin beta-3 chain OS=Homo sapiens GN=TUBB3 PE=1 SV=2 - [TBB3_HUMAN]|Tubulin beta-4A chain OS=Homo sapiens GN=TUBB4A PE=1 SV=2 - [TBB4A_HUMAN]|Tubulin beta-4B chain OS=Homo sapiens GN=TUBB4B PE=1 SV=1 - [TBB4B_HUMAN]|Tubulin beta chain OS=Homo sapie…	1	0.0185582	0.491107	0.371591	0.396016	0.288357	0.228006	0.219469	0.132464	0.0889969	0.0845625	0.0526203	0.0176998	0.0278871	0	0.028812	0.0137017	0.0108442	0.0151055	0.050415	0.0469528	0.0870998	0.162746
NormalisationValue:	421700000
P10515	Unlabelled	Dihydrolipoyllysine-residue acetyltransferase component of pyruvate dehydrogenase complex, mitochondrial OS=Homo sapiens GN=DLAT PE=1 SV=3 - [ODP2_HUMAN]	0	0	0	0	0	0	0	0.0129134	0	0.029937	0.0488189	0.0630157	0.0640079	0.169843	0.362047	0.67937	0.424331	0.138189	0.0663543	0.051189	0.0319921	0.0205984	0.00829921
P10515	Labelled	Dihydrolipoyllysine-residue acetyltransferase component of pyruvate dehydrogenase complex, mitochondrial OS=Homo sapiens GN=DLAT PE=1 SV=3 - [ODP2_HUMAN]	0	0	0	0	0	0	0.00717244	0.0120866	0.0152835	0.0227323	0.0312756	0.0397559	0.0500472	0.115354	0.300472	1	0.681732	0.23811	0.115827	0.0758504	0.0482205	0.0297402	0.0128189
NormalisationValue:	1270000000
P22033	Unlabelled	Methylmalonyl-CoA mutase, mitochondrial OS=Homo sapiens GN=MUT PE=1 SV=4 - [MUTA_HUMAN]	0	0	0.526578	0.255963	0.144661	0	0	0	0	0	0	0	0	0	0	0	0	0	0	0	0	0	0
P22033	Labelled	Methylmalonyl-CoA mutase, mitochondrial OS=Homo sapiens GN=MUT PE=1 SV=4 - [MUTA_HUMAN]	0.291348	0.193141	1	0	0	0	0	0	0	0	0	0	0	0	0	0	0	0	0	0	0	0	0
NormalisationValue:	64150000
Q9NQT4	Unlabelled	Exosome complex component RRP46 OS=Homo sapiens GN=EXOSC5 PE=1 SV=1 - [EXOS5_HUMAN]	0	0	0	0	1	0	0	0	0	0	0.449044	0	0	0.199834	0	0	0	0	0	0	0	0	0
Q9NQT4	Labelled	Exosome complex component RRP46 OS=Homo sapiens GN=EXOSC5 PE=1 SV=1 - [EXOS5_HUMAN]	0	0	0	0	0	0	0	0.616625	0	0.278637	0	0.397174	0	0	0	0	0	0	0	0	0	0	0
NormalisationValue:	6015000
P49321	Unlabelled	Nuclear autoantigenic sperm protein OS=Homo sapiens GN=NASP PE=1 SV=2 - [NASP_HUMAN]	1	0.203564	0.275826	0.0885331	0.0134091	0	0	0	0	0	0	0	0	0	0	0	0	0	0	0	0	0	0.0158419
P49321	Labelled	Nuclear autoantigenic sperm protein OS=Homo sapiens GN=NASP PE=1 SV=2 - [NASP_HUMAN]	0.609504	0.00867769	0.250981	0.149742	0	0	0	0	0	0	0	0	0	0	0	0	0	0	0	0	0.00316839	0	0
NormalisationValue:	193600000
P21108;P11908	Unlabelled	Ribose-phosphate pyrophosphokinase 3 OS=Homo sapiens GN=PRPS1L1 PE=1 SV=2 - [PRPS3_HUMAN]|Ribose-phosphate pyrophosphokinase 1 OS=Homo sapiens GN=PRPS1 PE=1 SV=2 - [PRPS1_HUMAN]|Ribose-phosphate pyrophosphokinase 2 OS=Homo sapiens GN=PRPS2 PE=1 SV=2 - [PRPS2_HUMAN]	0	0.774528	1	0	0.539623	0	0	0	0	0	0	0	0	0	0	0	0	0	0	0	0	0.162233	0.385535
P21108;P11908	Labelled	Ribose-phosphate pyrophosphokinase 3 OS=Homo sapiens GN=PRPS1L1 PE=1 SV=2 - [PRPS3_HUMAN]|Ribose-phosphate pyrophosphokinase 1 OS=Homo sapiens GN=PRPS1 PE=1 SV=2 - [PRPS1_HUMAN]|Ribose-phosphate pyrophosphokinase 2 OS=Homo sapiens GN=PRPS2 PE=1 SV=2 - [PRPS2_HUMAN]	0	0.351572	0	0	0	0	0	0	0	0	0	0	0	0	0	0	0	0	0	0	0	0.185	0.90566
NormalisationValue:	31800000
P04040	Unlabelled	Catalase OS=Homo sapiens GN=CAT PE=1 SV=3 - [CATA_HUMAN]	0	0	0.995141	0	0.572585	0.168139	0.117491	0	0.0400766	0	0.040106	0	0	0	0	0	0	0	0	0	0	0.0500442	0
P04040	Labelled	Catalase OS=Homo sapiens GN=CAT PE=1 SV=3 - [CATA_HUMAN]	0	0	1	0	0	0.149588	0.122394	0.0643698	0.0412691	0	0	0	0	0	0	0	0	0	0	0	0	0	0
NormalisationValue:	67920000
P33991	Unlabelled	DNA replication licensing factor MCM4 OS=Homo sapiens GN=MCM4 PE=1 SV=5 - [MCM4_HUMAN]	0	0	0.446123	0.746947	0.39301	0.165293	0.042384	0.0645452	0	0.00706044	0	0	0	0	0	0	0	0	0	0	0	0	0
P33991	Labelled	DNA replication licensing factor MCM4 OS=Homo sapiens GN=MCM4 PE=1 SV=5 - [MCM4_HUMAN]	0	0	0.477869	1	0.566545	0.2413	0	0.0835775	0	0	0	0	0	0	0	0	0	0	0	0	0	0	0
NormalisationValue:	6552000000
Q9UBQ5	Unlabelled	Eukaryotic translation initiation factor 3 subunit K OS=Homo sapiens GN=EIF3K PE=1 SV=1 - [EIF3K_HUMAN]	0	0	0	0	0.528017	0	0	0	0	0	0	0	0	0	0	0	0	0	0	0	0	0	0
Q9UBQ5	Labelled	Eukaryotic translation initiation factor 3 subunit K OS=Homo sapiens GN=EIF3K PE=1 SV=1 - [EIF3K_HUMAN]	0	0	0	0	0.971124	1	0.541767	0.309282	0	0.22726	0.18264	0	0.0714679	0	0	0	0	0	0	0	0	0	0
NormalisationValue:	29090000
P05141	Unlabelled	ADP/ATP translocase 2 OS=Homo sapiens GN=SLC25A5 PE=1 SV=7 - [ADT2_HUMAN]	0	0	0	0	0	0	0	0.027868	0.0170658	0.0165014	0.0109446	0	0.00953777	0.0157294	0.0265785	0.0216714	0.0245855	0.026009	0.0607771	0.104539	0.120064	0.248032	0.825825
P05141	Labelled	ADP/ATP translocase 2 OS=Homo sapiens GN=SLC25A5 PE=1 SV=7 - [ADT2_HUMAN]	0	0	0	0	0	0.015587	0	0.0201641	0.0215877	0.0214704	0.0189416	0.0105644	0.012683	0.0210518	0.0374979	0	0.0310836	0.0271311	0.0675934	0.104823	0.128772	0.256908	1
NormalisationValue:	597100000
P30049	Unlabelled	ATP synthase subunit delta, mitochondrial OS=Homo sapiens GN=ATP5D PE=1 SV=2 - [ATPD_HUMAN]	0.296837	0.106788	0.0936375	0	0	0	0	0.0217153	0	0.013528	0.0216058	0.020438	0	0.0156083	0.0147689	0.0225061	0	0.024781	0.0415328	0.119416	0.120377	0.240024	1
P30049	Labelled	ATP synthase subunit delta, mitochondrial OS=Homo sapiens GN=ATP5D PE=1 SV=2 - [ATPD_HUMAN]	0.207299	0	0	0	0.0372141	0	0	0	0	0	0	0	0.010219	0.0099927	0.00860584	0.0136253	0	0.0217153	0.0395012	0.104367	0.105791	0.208394	0.959976
NormalisationValue:	82200000
O43390	Unlabelled	Heterogeneous nuclear ribonucleoprotein R OS=Homo sapiens GN=HNRNPR PE=1 SV=1 - [HNRPR_HUMAN]	0	0	0	0	0	0.509308	0.624721	0.85242	0.702755	0.777066	0.673269	0.555771	0.179598	0.341474	0.335071	0.313924	0.218764	0.0972301	0.117766	0.156515	0.110648	0	0
O43390	Labelled	Heterogeneous nuclear ribonucleoprotein R OS=Homo sapiens GN=HNRNPR PE=1 SV=1 - [HNRPR_HUMAN]	0	0	0	0	0	0.662993	0.767535	1	0.777215	0.847655	0.79166	0.582278	0.174981	0.347878	0.341921	0.311243	0.213105	0.0889352	0.150707	0.160834	0.13589	0.1235	0
NormalisationValue:	67150000
P04843	Unlabelled	Dolichyl-diphosphooligosaccharide--protein glycosyltransferase subunit 1 OS=Homo sapiens GN=RPN1 PE=1 SV=1 - [RPN1_HUMAN]	0	0	0	0	0	0	0	0	0	0	0.0241148	0.0538655	0	0	0	0.0908234	0.0581605	0.0835952	0.179279	0.368112	0.27048	0.616384	0.928766
P04843	Labelled	Dolichyl-diphosphooligosaccharide--protein glycosyltransferase subunit 1 OS=Homo sapiens GN=RPN1 PE=1 SV=1 - [RPN1_HUMAN]	0	0	0	0	0	0	0	0	0	0	0	0.0812068	0.0366855	0.0705217	0.135114	0.12577	0.087115	0.107982	0.187199	0.552692	0.401634	0.814792	1
NormalisationValue:	47730000
P82930	Unlabelled	28S ribosomal protein S34, mitochondrial OS=Homo sapiens GN=MRPS34 PE=1 SV=2 - [RT34_HUMAN]	0	0	0	0	0	0	0.118996	0.581878	0.511572	0.192303	0.327456	0.1869	0.0214956	0.0386627	0.0241812	0.0220306	0	0	0	0	0	0	0
P82930	Labelled	28S ribosomal protein S34, mitochondrial OS=Homo sapiens GN=MRPS34 PE=1 SV=2 - [RT34_HUMAN]	0	0	0	0	0	0	0.154694	1	0.974345	0.335317	0.55786	0.410753	0.119651	0.0750546	0.0414956	0.0563319	0.0286135	0.0186954	0.0128603	0	0.0175109	0.019274	0.0215666
NormalisationValue:	183200000
Q14247	Unlabelled	Src substrate cortactin OS=Homo sapiens GN=CTTN PE=1 SV=2 - [SRC8_HUMAN]	0.564161	0	0	0	0	0	0	0	0	0	0	0	0	0	0	0	0	0	0	0	0	0	0
Q14247	Labelled	Src substrate cortactin OS=Homo sapiens GN=CTTN PE=1 SV=2 - [SRC8_HUMAN]	1	0	0	0	0	0	0	0	0	0	0	0	0	0	0	0	0	0	0	0	0	0	0
NormalisationValue:	114400000
Q02952	Unlabelled	A-kinase anchor protein 12 OS=Homo sapiens GN=AKAP12 PE=1 SV=4 - [AKA12_HUMAN]	0.8639	0	0	0	0	0	0	0	0	0	0	0	0	0	0	0	0	0	0	0	0	0.507809	1
Q02952	Labelled	A-kinase anchor protein 12 OS=Homo sapiens GN=AKAP12 PE=1 SV=4 - [AKA12_HUMAN]	0	0	0	0	0	0	0.177064	0	0	0	0	0	0	0	0	0	0	0	0	0	0	0	0
NormalisationValue:	22410000
P29083	Unlabelled	General transcription factor IIE subunit 1 OS=Homo sapiens GN=GTF2E1 PE=1 SV=2 - [T2EA_HUMAN]	0	0	0	1	0	0	0	0	0	0	0.519222	0.311144	0.278243	0.35395	0.418809	0.379717	0.365153	0.322288	0.508962	0.603774	0.691627	0.78184	0
P29083	Labelled	General transcription factor IIE subunit 1 OS=Homo sapiens GN=GTF2E1 PE=1 SV=2 - [T2EA_HUMAN]	0	0	0.870283	0.823703	0.539917	0.512677	0.270873	0.464976	0.341509	0.346757	0.380542	0.21592	0	0.282842	0.357901	0	0.316863	0.265448	0.457252	0.523526	0	0	0
NormalisationValue:	169600000
Q92896	Unlabelled	Golgi apparatus protein 1 OS=Homo sapiens GN=GLG1 PE=1 SV=2 - [GSLG1_HUMAN]	0	0	0	0	0	0	0	0	0	0	0	0	0	0	0.0814299	0.0833798	0.0447168	0	0.0880687	0.134215	0.222748	0.49675	1
Q92896	Labelled	Golgi apparatus protein 1 OS=Homo sapiens GN=GLG1 PE=1 SV=2 - [GSLG1_HUMAN]	0	0	0	0	0	0	0	0	0	0	0	0	0	0	0.0401161	0.0637883	0	0	0.0619777	0.0950789	0.138254	0.43649	0.925255
NormalisationValue:	21540000
O75695	Unlabelled	Protein XRP2 OS=Homo sapiens GN=RP2 PE=1 SV=4 - [XRP2_HUMAN]	0	0	0	0	0	0	0	0	0	0	0	0	0	0	0	0	0	0.11963	0	0.531514	0	0	0
O75695	Labelled	Protein XRP2 OS=Homo sapiens GN=RP2 PE=1 SV=4 - [XRP2_HUMAN]	0	0	0	0	0	0	0	0	0	0	0	0.179049	0	0.194894	0	0.25	0.206514	0	0.398239	0.686884	0.577905	0.797183	1
NormalisationValue:	11360000
P08758	Unlabelled	Annexin A5 OS=Homo sapiens GN=ANXA5 PE=1 SV=2 - [ANXA5_HUMAN]	0.995963	0	0.0937828	0	0.0292774	0.0767057	0.0868389	0.0813888	0	0.0549051	0.0439241	0.0313121	0	0	0.028147	0	0.00846185	0	0.0103876	0	0.0793702	0.0542592	0.215059
P08758	Labelled	Annexin A5 OS=Homo sapiens GN=ANXA5 PE=1 SV=2 - [ANXA5_HUMAN]	1	0	0.188454	0	0.0319863	0.0669762	0.0742027	0.0733952	0.0429552	0.00447315	0.0399677	0.0190755	0	0	0.0247558	0.013044	0	0	0	0.00666532	0.0684699	0.0594671	0.203068
NormalisationValue:	247700000
Q9UKN7	Unlabelled	Unconventional myosin-XV OS=Homo sapiens GN=MYO15A PE=1 SV=2 - [MYO15_HUMAN]	0	0	0	0	0	0	0.370419	0.745686	0.780033	0.460805	0.38258	0.485045	0.160148	0.175596	0.11627	0.145933	0.0797371	0	0	0.0722104	0.0886606	0	0.0742399
Q9UKN7	Labelled	Unconventional myosin-XV OS=Homo sapiens GN=MYO15A PE=1 SV=2 - [MYO15_HUMAN]	0.198521	0	0	0	0	0	0	0	1	0.584224	0.492358	0.669187	0.214297	0.209039	0.164749	0.215694	0.116105	0.0778307	0.0695809	0	0	0.0944947	0
NormalisationValue:	121700000
Q13308	Unlabelled	Inactive tyrosine-protein kinase 7 OS=Homo sapiens GN=PTK7 PE=1 SV=2 - [PTK7_HUMAN]	0	0	0	0	0	0	0	0	0	0	0.084117	0	0.0498781	0	0	0	0	0.0721003	0	0.192163	0.152038	0.528039	0.556252
Q13308	Labelled	Inactive tyrosine-protein kinase 7 OS=Homo sapiens GN=PTK7 PE=1 SV=2 - [PTK7_HUMAN]	0.659004	0	0	0	0	0	0	0	0	0	0.13605	0.149495	0.0878788	0.121003	0.108429	0	0.0580982	0.120515	0.15458	0.281679	0.293347	0.841867	1
NormalisationValue:	28710000
Q0VFZ6	Unlabelled	Coiled-coil domain-containing protein 173 OS=Homo sapiens GN=CCDC173 PE=2 SV=2 - [CC173_HUMAN]	0	0	0.858556	0	0	0	0	0	0	0	0	0	0	0	0	0	0	0	0	0	0	0	0
Q0VFZ6	Labelled	Coiled-coil domain-containing protein 173 OS=Homo sapiens GN=CCDC173 PE=2 SV=2 - [CC173_HUMAN]	0	0	1	0	0	0	0	0	0	0	0	0	0	0	0	0	0	0	0	0	0	0	0
NormalisationValue:	1011000000
P30486	Unlabelled	HLA class I histocompatibility antigen, Cw-17 alpha chain OS=Homo sapiens GN=HLA-C PE=1 SV=1 - [1C17_HUMAN]|HLA class I histocompatibility antigen, B-48 alpha chain OS=Homo sapiens GN=HLA-B PE=1 SV=1 - [1B48_HUMAN]	0	0	0	0	0	0.296569	0.31427	0.350218	0.247386	0	0.294935	0	0.139488	0.154684	0.154929	0.161574	0.104902	0.125599	0.245724	0.479575	0.424292	0.620643	0.77805
P30486	Labelled	HLA class I histocompatibility antigen, Cw-17 alpha chain OS=Homo sapiens GN=HLA-C PE=1 SV=1 - [1C17_HUMAN]|HLA class I histocompatibility antigen, B-48 alpha chain OS=Homo sapiens GN=HLA-B PE=1 SV=1 - [1B48_HUMAN]	0	0	0	0	0	0	0	0	0.22963	0.225599	0.292756	0.259368	0.159532	0.172685	0.187745	0	0	0.167593	0.270861	0.485566	0.354031	0.651961	1
NormalisationValue:	36720000
Q96EL3	Unlabelled	39S ribosomal protein L53, mitochondrial OS=Homo sapiens GN=MRPL53 PE=1 SV=1 - [RM53_HUMAN]	0	0	0	0	0	0	0	0	0	0.313947	0.401249	0.492194	0.266328	0.245641	0.143117	0.128077	0.0667577	0.0550481	0.037796	0.048777	0.0571949	0	0
Q96EL3	Labelled	39S ribosomal protein L53, mitochondrial OS=Homo sapiens GN=MRPL53 PE=1 SV=1 - [RM53_HUMAN]	0	0	0	0	0	0	0	0	0	0.430653	0.842961	1	0.580016	0.555816	0.320843	0.291699	0.154567	0.0949649	0	0	0	0.057325	0
NormalisationValue:	76860000
Q99439	Unlabelled	Calponin-2 OS=Homo sapiens GN=CNN2 PE=1 SV=4 - [CNN2_HUMAN]	0	1	0	0	0	0	0	0	0	0	0	0	0	0	0	0	0	0	0	0	0	0	0
Q99439	Labelled	Calponin-2 OS=Homo sapiens GN=CNN2 PE=1 SV=4 - [CNN2_HUMAN]	0	0.772644	0	0	0	0	0	0	0	0	0	0	0	0	0	0	0	0	0	0	0	0	0
NormalisationValue:	6580000
Q9Y3B4	Unlabelled	Pre-mRNA branch site protein p14 OS=Homo sapiens GN=SF3B14 PE=1 SV=1 - [PM14_HUMAN]	0	0	0	0	0	1	0.420773	0	0	0	0	0	0	0	0	0	0	0	0	0	0	0	0
Q9Y3B4	Labelled	Pre-mRNA branch site protein p14 OS=Homo sapiens GN=SF3B14 PE=1 SV=1 - [PM14_HUMAN]	0	0	0	0	0	0.782799	0.648105	0	0.379592	0	0	0	0	0	0	0	0	0	0	0	0	0	0
NormalisationValue:	13720000
P61019	Unlabelled	Ras-related protein Rab-2A OS=Homo sapiens GN=RAB2A PE=1 SV=1 - [RAB2A_HUMAN]	0.705983	0.278983	0	0	0.203968	0	0	0	0	0.160105	0	0	0.099256	0.132362	0.12841	0.149706	0.12717	0.123032	0.166615	0.348419	0.310291	0.861283	0.618258
P61019	Labelled	Ras-related protein Rab-2A OS=Homo sapiens GN=RAB2A PE=1 SV=1 - [RAB2A_HUMAN]	0	0	0	0.24752	0	0	0	0	0	0	0.185679	0.134547	0.122489	0.157626	0.14349	0	0.145536	0.147768	0.198078	0.394451	0.364228	1	0.633137
NormalisationValue:	64520000
P35527	Unlabelled	Keratin, type I cytoskeletal 9 OS=Homo sapiens GN=KRT9 PE=1 SV=3 - [K1C9_HUMAN]	0.143428	0.223757	0	0	0.350355	0.199378	0.155284	0.112345	0.444938	0.575933	0.131217	1	0.188188	0.0718472	0.11421	0.0365275	0.0629663	0.192984	0.1377	0.171625	0.521314	0.029365	0.128996
P35527	Labelled	Keratin, type I cytoskeletal 9 OS=Homo sapiens GN=KRT9 PE=1 SV=3 - [K1C9_HUMAN]	0	0	0	0	0	0.0671847	0	0	0	0	0	0	0	0	0	0.00169494	0	0	0	0	0	0	0
NormalisationValue:	225200000
Q2TAC2	Unlabelled	Coiled-coil domain-containing protein 57 OS=Homo sapiens GN=CCDC57 PE=1 SV=2 - [CCD57_HUMAN]	0	0	0	0	0	0	0	0	0	0	0	1	0	0	0	0	0	0	0	0	0	0	0
Q2TAC2	Labelled	Coiled-coil domain-containing protein 57 OS=Homo sapiens GN=CCDC57 PE=1 SV=2 - [CCD57_HUMAN]	0	0	0	0	0	0	0	0.234051	0.0444718	0	0	0	0	0	0	0	0	0	0	0	0	0	0
NormalisationValue:	4875000
P61020	Unlabelled	Ras-related protein Rab-5B OS=Homo sapiens GN=RAB5B PE=1 SV=1 - [RAB5B_HUMAN]	0	0	0	0	0	0	0	0	0	0	0	0	0	0	0	0	0	0	0	0.104471	0.159078	0.553832	0
P61020	Labelled	Ras-related protein Rab-5B OS=Homo sapiens GN=RAB5B PE=1 SV=1 - [RAB5B_HUMAN]	0	0	0	0	0	0	0	0	0	0	0	0	0	0	0	0	0	0	0	0	0	0.583485	1
NormalisationValue:	21920000
P63220	Unlabelled	40S ribosomal protein S21 OS=Homo sapiens GN=RPS21 PE=1 SV=1 - [RS21_HUMAN]	0	0	0.229473	0.0935412	0	0	0	0	0.267854	0.371269	0.368077	0.250186	0.0756496	0.021997	0.0329621	0	0.0908686	0	0.0836674	0.142984	0.16882	0.233036	0.15657
P63220	Labelled	40S ribosomal protein S21 OS=Homo sapiens GN=RPS21 PE=1 SV=1 - [RS21_HUMAN]	1	0	0	0.0195768	0	0	0	0.118782	0.290423	0.454566	0.468077	0.327765	0.0285969	0.156422	0.167261	0.179213	0.125984	0.079807	0.0907201	0.221901	0.232888	0.341128	0.223014
NormalisationValue:	134700000
P68032	Unlabelled	Actin, alpha cardiac muscle 1 OS=Homo sapiens GN=ACTC1 PE=1 SV=1 - [ACTC_HUMAN]	0.894718	0	0	0	0.224179	0.0856598	0.189871	0.281176	0.246506	0.195861	0.234162	0.133237	0.0501361	0.122382	0.124233	0.137466	0.0972046	0.0662552	0.144854	0.2888	0.318933	0.55128	0.604828
P68032	Labelled	Actin, alpha cardiac muscle 1 OS=Homo sapiens GN=ACTC1 PE=1 SV=1 - [ACTC_HUMAN]	1	0.00631694	0	0	0.254311	0	0.216555	0.31984	0.261753	0.211472	0.25177	0	0.0533491	0.129225	0.130477	0.144727	0.105337	0.0661282	0.144073	0.303322	0.33418	0.593393	0.710474
NormalisationValue:	550900000
Q16181	Unlabelled	Septin-7 OS=Homo sapiens GN=SEPT7 PE=1 SV=2 - [SEPT7_HUMAN]	0	0	0.866713	0.877244	0.390884	0.20511	0.090366	0.0863605	0.0537983	0.0388985	0.0432666	0.03548	0.0018422	0.0213743	0.0158771	0.0183184	0.000522099	0	0	0.0293163	0.0310601	0.0399689	0.101174
Q16181	Labelled	Septin-7 OS=Homo sapiens GN=SEPT7 PE=1 SV=2 - [SEPT7_HUMAN]	0	0	0.939227	1	0.435601	0.0586844	0.0136913	0.0113277	0.0115625	0	0.0425587	0	0	0	0.0170632	0.0190953	0	0.0114624	0.0122876	0.0285739	0.03125	0.0383633	0.104472
NormalisationValue:	579200000
Q9ULV4	Unlabelled	Coronin-1C OS=Homo sapiens GN=CORO1C PE=1 SV=1 - [COR1C_HUMAN]	0	0	0	0	0	0.346944	0.137794	0	0	0	0	0	0	0	0	0	0	0	0	0	0	0	0
Q9ULV4	Labelled	Coronin-1C OS=Homo sapiens GN=CORO1C PE=1 SV=1 - [COR1C_HUMAN]	0	0	0	0	0	0	0.209837	0	0	0.361664	0.383363	0.249693	0.187486	0.256528	0.210597	0.292731	0.178626	0.179313	0.218192	0.368535	0.395298	0.844846	1
NormalisationValue:	27650000
Q9P2E9	Unlabelled	Ribosome-binding protein 1 OS=Homo sapiens GN=RRBP1 PE=1 SV=4 - [RRBP1_HUMAN]	0	0.105584	0	0.651125	0.363242	0.278124	0.146761	0.192762	0.11987	0.091678	0.0949309	0	0.0566007	0	0	0	0	0	0	0	0	0	1
Q9P2E9	Labelled	Ribosome-binding protein 1 OS=Homo sapiens GN=RRBP1 PE=1 SV=4 - [RRBP1_HUMAN]	0	0	0	0.602331	0.280022	0	0	0	0	0	0	0	0	0	0	0	0	0	0	0	0.0741664	0.124126	0.605313
NormalisationValue:	36890000
P12956	Unlabelled	X-ray repair cross-complementing protein 6 OS=Homo sapiens GN=XRCC6 PE=1 SV=2 - [XRCC6_HUMAN]	0	0	0.636892	0	0.748487	0.716534	0.782135	0.817962	0.60397	0.26047	0.638344	0.422416	0.179884	0.136093	0.141927	0.15495	0.119269	0	0.0976277	0.066594	0.0727669	0.143379	0.506415
P12956	Labelled	X-ray repair cross-complementing protein 6 OS=Homo sapiens GN=XRCC6 PE=1 SV=2 - [XRCC6_HUMAN]	0	0	0.784072	0	1	0.918664	0.924958	0.922053	0.697652	0.276204	0.300412	0.485113	0.209465	0.161607	0.14413	0.173687	0.135754	0	0.102639	0.0708061	0.119729	0.122053	0.513193
NormalisationValue:	41310000
Q99873	Unlabelled	Protein arginine N-methyltransferase 1 OS=Homo sapiens GN=PRMT1 PE=1 SV=2 - [ANM1_HUMAN]	0	0	0	0.838761	0.409091	0	0	0	0	0	0	0	0	0	0	0	0	0	0	0	0	0	0
Q99873	Labelled	Protein arginine N-methyltransferase 1 OS=Homo sapiens GN=PRMT1 PE=1 SV=2 - [ANM1_HUMAN]	0	0	0.877522	1	0.382218	0	0	0	0	0	0	0	0	0	0	0	0	0	0	0	0	0	0
NormalisationValue:	100100000
Q99735	Unlabelled	Microsomal glutathione S-transferase 2 OS=Homo sapiens GN=MGST2 PE=1 SV=1 - [MGST2_HUMAN]	0	0	0	0	0	0	0	0	0	0	0	0	0	0	0	0	0	0	0	0.202321	0	0.280554	1
Q99735	Labelled	Microsomal glutathione S-transferase 2 OS=Homo sapiens GN=MGST2 PE=1 SV=1 - [MGST2_HUMAN]	0	0	0	0	0	0	0	0	0	0	0	0	0	0	0	0	0	0	0	0.175538	0	0.393038	0
NormalisationValue:	5343000
P62861	Unlabelled	40S ribosomal protein S30 OS=Homo sapiens GN=FAU PE=1 SV=1 - [RS30_HUMAN]	0	0	0	0	0	0	0	0	0.310924	0.653645	0.761753	0.655689	0.375653	0.419941	0	0.41926	0.267318	0.235521	0.250738	0.279809	0.27027	0.42471	0
P62861	Labelled	40S ribosomal protein S30 OS=Homo sapiens GN=FAU PE=1 SV=1 - [RS30_HUMAN]	0	0	0	0	0	0	0	0.189348	0.376107	0.760618	1	0.850556	0.475812	0.531229	0.339541	0.553032	0.366795	0.296162	0.351578	0.362934	0.337043	0.533727	0.355212
NormalisationValue:	44030000
Q14141	Unlabelled	Septin-6 OS=Homo sapiens GN=SEPT6 PE=1 SV=4 - [SEPT6_HUMAN]	0	0	0	0.57636	0.360311	0	0	0	0	0	0	0	0	0	0	0.0123685	0	0	0	0	0	0	0.0332876
Q14141	Labelled	Septin-6 OS=Homo sapiens GN=SEPT6 PE=1 SV=4 - [SEPT6_HUMAN]	0	0	0.718107	1	0.607453	0.288294	0.107064	0	0	0.0393919	0.0487883	0	0.0282807	0	0	0	0.0163923	0	0	0.036877	0	0	0
NormalisationValue:	43740000
Q6YN16	Unlabelled	Hydroxysteroid dehydrogenase-like protein 2 OS=Homo sapiens GN=HSDL2 PE=1 SV=1 - [HSDL2_HUMAN]	0.378482	0.198702	0	0	0.0346853	0	0	0	0.0135484	0	0	0	0	0	0	0	0	0	0	0	0	0	0
Q6YN16	Labelled	Hydroxysteroid dehydrogenase-like protein 2 OS=Homo sapiens GN=HSDL2 PE=1 SV=1 - [HSDL2_HUMAN]	1	0.294847	0.209992	0	0	0.072974	0	0.0438238	0.0404799	0	0	0	0	0	0	0	0	0	0	0	0	0.03024	0.0727773
NormalisationValue:	254200000
Q9NTK5	Unlabelled	Obg-like ATPase 1 OS=Homo sapiens GN=OLA1 PE=1 SV=2 - [OLA1_HUMAN]	1	0.175421	0.378989	0	0.0659663	0.0428444	0.0402577	0.0257582	0.0170763	0	0	0	0	0	0	0	0	0	0	0	0	0.0051556	0.0647275
Q9NTK5	Labelled	Obg-like ATPase 1 OS=Homo sapiens GN=OLA1 PE=1 SV=2 - [OLA1_HUMAN]	0.00539544	0.268385	0	0	0	0	0.0650347	0.0391477	0.0283647	0	0	0	0	0	0	0	0	0	0	0	0.0151239	0	0.088662
NormalisationValue:	100900000
O43920	Unlabelled	NADH dehydrogenase [ubiquinone] iron-sulfur protein 5 OS=Homo sapiens GN=NDUFS5 PE=1 SV=3 - [NDUS5_HUMAN]	0	0	0	0	0	0	0	0	0	0	0	0	0	0	0	0	0	0	0	0	0	0	1
O43920	Labelled	NADH dehydrogenase [ubiquinone] iron-sulfur protein 5 OS=Homo sapiens GN=NDUFS5 PE=1 SV=3 - [NDUS5_HUMAN]	0	0	0	0	0	0	0	0	0	0	0	0	0	0	0	0	0	0	0	0	0	0	0.674315
NormalisationValue:	6930000
O75822	Unlabelled	Eukaryotic translation initiation factor 3 subunit J OS=Homo sapiens GN=EIF3J PE=1 SV=2 - [EIF3J_HUMAN]	0	0	0	0	1	0	0.20414	0	0	0	0.178831	0	0	0.0829706	0	0.103372	0	0	0	0.1172	0	0	0
O75822	Labelled	Eukaryotic translation initiation factor 3 subunit J OS=Homo sapiens GN=EIF3J PE=1 SV=2 - [EIF3J_HUMAN]	0	0.604353	0.644473	0	0	0	0	0	0.280751	0	0.207768	0	0	0.113956	0	0	0	0	0	0	0	0.244302	0.457106
NormalisationValue:	23430000
O60493	Unlabelled	Sorting nexin-3 OS=Homo sapiens GN=SNX3 PE=1 SV=3 - [SNX3_HUMAN]	0	0	0	0	0	0	0	0	0	0	0	0	0	0	0	0.0464275	0	0	0	0	0	0.989537	0
O60493	Labelled	Sorting nexin-3 OS=Homo sapiens GN=SNX3 PE=1 SV=3 - [SNX3_HUMAN]	0	0	0	0	0	0	0	0	0	0	0	0	0	0	0	0	0	0	0	0	0.14281	1	0.700149
NormalisationValue:	33450000
P62424	Unlabelled	60S ribosomal protein L7a OS=Homo sapiens GN=RPL7A PE=1 SV=2 - [RL7A_HUMAN]	0	0	0	0	0	0	0	0	0.0231531	0.0271287	0.0402513	0	0.0360625	0.0489947	0.0800457	0	0.0910891	0.119954	0.181569	0.347372	0.239756	0.271668	0.652475
P62424	Labelled	60S ribosomal protein L7a OS=Homo sapiens GN=RPL7A PE=1 SV=2 - [RL7A_HUMAN]	0	0	0	0	0	0	0	0.0207235	0.044265	0.0519117	0.0639223	0	0.0527266	0.0675095	0.10495	0.153542	0.122925	0.152323	0.239909	0.485834	0.354151	0.371363	1
NormalisationValue:	131300000
P0CB38	Unlabelled	Polyadenylate-binding protein 4-like OS=Homo sapiens GN=PABPC4L PE=2 SV=1 - [PAB4L_HUMAN]	0	0	0	0	0	0	0.432643	0	0	0.37169	0.422484	0.428936	0	0	0	0	0	0	0	0	0	0.188637	0
P0CB38	Labelled	Polyadenylate-binding protein 4-like OS=Homo sapiens GN=PABPC4L PE=2 SV=1 - [PAB4L_HUMAN]	0	0	0	0	0	1	0.578238	0.843043	0.507944	0	0.610496	0.538758	0	0	0	0	0	0	0	0	0	0	0
NormalisationValue:	20770000
Q9C0D7	Unlabelled	Probable ribonuclease ZC3H12C OS=Homo sapiens GN=ZC3H12C PE=1 SV=2 - [ZC12C_HUMAN]	0	0	0	0	0	0	0	0	0	0	0	0.791154	0	0	0	0	0	0	0	0	0	0	0
Q9C0D7	Labelled	Probable ribonuclease ZC3H12C OS=Homo sapiens GN=ZC3H12C PE=1 SV=2 - [ZC12C_HUMAN]	0	0	0	0	0	0	0	0	0	0	0	1	0	0	0	0	0	0	0	0	0	0	0
NormalisationValue:	5856000
Q9NS56	Unlabelled	E3 ubiquitin-protein ligase Topors OS=Homo sapiens GN=TOPORS PE=1 SV=1 - [TOPRS_HUMAN]	0	0	0	0.154192	0.636334	0.829555	0.372113	0.460436	0.414885	0.223802	0.21621	0.271065	0.121044	0.132485	0.151732	0.142322	0.0954662	0.0695038	0.0736527	0	0	0	0.095231
Q9NS56	Labelled	E3 ubiquitin-protein ligase Topors OS=Homo sapiens GN=TOPORS PE=1 SV=1 - [TOPRS_HUMAN]	0	0	0.962575	0	1	0.918413	0.339607	0.386976	0.371471	0	0.214072	0	0	0	0	0	0	0	0	0	0	0	0.040216
NormalisationValue:	93520000
O75131	Unlabelled	Copine-3 OS=Homo sapiens GN=CPNE3 PE=1 SV=1 - [CPNE3_HUMAN]	0	0	0	0	0	0	0	0	0	0	0.808148	0	0.402416	0.475367	0.128896	0.407627	0.144434	0	0.747276	1	0.735907	0.717669	0
O75131	Labelled	Copine-3 OS=Homo sapiens GN=CPNE3 PE=1 SV=1 - [CPNE3_HUMAN]	0	0	0	0	0	0	0	0	0	0	0.712222	0.473235	0.418048	0.484131	0.454998	0.42918	0.418996	0.450734	0.762672	0.994079	0	0.756987	0
NormalisationValue:	4222000
Q14152	Unlabelled	Eukaryotic translation initiation factor 3 subunit A OS=Homo sapiens GN=EIF3A PE=1 SV=1 - [EIF3A_HUMAN]	0	0	0	0	0.754178	0.455485	0.280158	0.157794	0	0.0694926	0.0776967	0.0405956	0	0	0	0	0	0	0	0	0	0	0.108812
Q14152	Labelled	Eukaryotic translation initiation factor 3 subunit A OS=Homo sapiens GN=EIF3A PE=1 SV=1 - [EIF3A_HUMAN]	0	0	0	0	1	0.895776	0.480097	0.313886	0.145305	0.124886	0.0475235	0.0683379	0.0339411	0	0	0	0	0	0	0.0142601	0	0	0
NormalisationValue:	32910000
Q9Y3F4	Unlabelled	Serine-threonine kinase receptor-associated protein OS=Homo sapiens GN=STRAP PE=1 SV=1 - [STRAP_HUMAN]	0.624534	0	0	0	0	0	0	0	0	0	0	0	0	0	0	0	0	0	0	0	0	0.0461313	0
Q9Y3F4	Labelled	Serine-threonine kinase receptor-associated protein OS=Homo sapiens GN=STRAP PE=1 SV=1 - [STRAP_HUMAN]	1	0.243646	0	0	0	0	0	0	0	0	0	0	0	0	0	0	0	0	0	0	0	0	0.188185
NormalisationValue:	88530000
Q13470	Unlabelled	Non-receptor tyrosine-protein kinase TNK1 OS=Homo sapiens GN=TNK1 PE=1 SV=3 - [TNK1_HUMAN]	1	0	0.865991	0	0	0.36509	0	0	0	0	0	0	0	0	0	0	0	0	0	0	0	0	0
Q13470	Labelled	Non-receptor tyrosine-protein kinase TNK1 OS=Homo sapiens GN=TNK1 PE=1 SV=3 - [TNK1_HUMAN]	0	0	0	0	0	0	0	0.449775	0	0	0	0	0	0	0	0	0	0	0	0	0	0	0
NormalisationValue:	444000000
P31944	Unlabelled	Caspase-14 OS=Homo sapiens GN=CASP14 PE=1 SV=2 - [CASPE_HUMAN]	0.263435	0.102116	0.873066	0	0.162425	0.0963372	0.074108	0.0855699	0.056773	0.0298042	0.0382697	0	0	0	0.0127566	0.00810862	0.00969372	0	0	0	0.0167477	0	0.0716451
P31944	Labelled	Caspase-14 OS=Homo sapiens GN=CASP14 PE=1 SV=2 - [CASPE_HUMAN]	0.303789	0.0930534	1	0	0.276003	0.125103	0.0985791	0.102684	0.066593	0.042785	0.0417746	0.0106852	0.0106852	0	0.0197379	0	0.0124313	0	0.0166214	0.0181718	0.02964	0.0639406	0.0301926
NormalisationValue:	316700000
Q9Y5S9	Unlabelled	RNA-binding protein 8A OS=Homo sapiens GN=RBM8A PE=1 SV=1 - [RBM8A_HUMAN]	0	0	0	0	0	0	0	0	0	0	0	0	0	0	0	0	0	0	0	0	0	0.0683769	0
Q9Y5S9	Labelled	RNA-binding protein 8A OS=Homo sapiens GN=RBM8A PE=1 SV=1 - [RBM8A_HUMAN]	1	0.378461	0	0	0.078283	0	0	0	0	0	0	0	0	0	0	0	0	0	0	0	0	0	0.155804
NormalisationValue:	39370000
Q13557	Unlabelled	Calcium/calmodulin-dependent protein kinase type II subunit delta OS=Homo sapiens GN=CAMK2D PE=1 SV=3 - [KCC2D_HUMAN]	0	0	0	0	0.998718	0	0	0	0	0	0	0	0	0	0	0	0	0	0	0	0	0	0
Q13557	Labelled	Calcium/calmodulin-dependent protein kinase type II subunit delta OS=Homo sapiens GN=CAMK2D PE=1 SV=3 - [KCC2D_HUMAN]	0	0	0	0.636053	1	0.58223	0	0	0	0	0	0	0	0	0	0	0	0	0	0	0	0	0
NormalisationValue:	23410000
P20338	Unlabelled	Ras-related protein Rab-4A OS=Homo sapiens GN=RAB4A PE=1 SV=3 - [RAB4A_HUMAN]	0	0	0	0	0	0	0	0	0	0	0	0	0	0	0	0	0	0	0	0	0	0.997674	1
P20338	Labelled	Ras-related protein Rab-4A OS=Homo sapiens GN=RAB4A PE=1 SV=3 - [RAB4A_HUMAN]	0	0	0	0	0	0	0	0	0	0	0	0	0	0	0	0	0	0	0	0	0	0.839235	0
NormalisationValue:	3869000
Q6UXV4	Unlabelled	Apolipoprotein O-like OS=Homo sapiens GN=APOOL PE=1 SV=1 - [APOOL_HUMAN]	0	0	0	0	0	0	0	0	0	0	0	0	0	0	0	0	0	0	0	0	0	0.957669	0.478735
Q6UXV4	Labelled	Apolipoprotein O-like OS=Homo sapiens GN=APOOL PE=1 SV=1 - [APOOL_HUMAN]	0	0	0	0	0	0	0	0	0	0	0	0	0	0	0	0	0	0	0	0	0	0.458715	1
NormalisationValue:	20080000
Q8NF37	Unlabelled	Lysophosphatidylcholine acyltransferase 1 OS=Homo sapiens GN=LPCAT1 PE=1 SV=2 - [PCAT1_HUMAN]	0	0	0	0	0	0	0	0	0	0	0	0	0	0	0	0	0	0	0	0.476995	0	0	0
Q8NF37	Labelled	Lysophosphatidylcholine acyltransferase 1 OS=Homo sapiens GN=LPCAT1 PE=1 SV=2 - [PCAT1_HUMAN]	0	0	0	0	0	0	0	0	0	0	0	0	0	0.637822	0	0	0	0	0	1	0	0.925285	0
NormalisationValue:	2369000
P50454	Unlabelled	Serpin H1 OS=Homo sapiens GN=SERPINH1 PE=1 SV=2 - [SERPH_HUMAN]	1	0.269444	0.225125	0.138677	0.110071	0.0981809	0.0405484	0.0725547	0.0466913	0.0284735	0.0369101	0.0287635	0.0147298	0.0184814	0.0171447	0.0164355	0.0138466	0.0123992	0.0182389	0.0329818	0.0377801	0.106143	0.171817
P50454	Labelled	Serpin H1 OS=Homo sapiens GN=SERPINH1 PE=1 SV=2 - [SERPH_HUMAN]	0.913261	0	0.0679937	0.12792	0.0731347	0.0573688	0.0281044	0	0.0318745	0.0210809	0.0260401	0	0.0121329	0.0151621	0.0137042	0.0122647	0	0.0106117	0.0152571	0.0271289	0.0288953	0.0976799	0.141867
NormalisationValue:	379300000
Q9Y3U8	Unlabelled	60S ribosomal protein L36 OS=Homo sapiens GN=RPL36 PE=1 SV=3 - [RL36_HUMAN]	0	0	0	0	0	0	0	0	0	0	0	0	0	0	0	0.123222	0.107175	0	0.210285	0.330072	0.233746	0.346815	0.801913
Q9Y3U8	Labelled	60S ribosomal protein L36 OS=Homo sapiens GN=RPL36 PE=1 SV=3 - [RL36_HUMAN]	0	0	0	0	0	0	0	0	0	0	0	0	0.0412916	0.0630789	0.0806045	0.117025	0.118917	0.098304	0.223962	0.391389	0.232224	0.393564	1
NormalisationValue:	45990000
Q8N0U8	Unlabelled	Vitamin K epoxide reductase complex subunit 1-like protein 1 OS=Homo sapiens GN=VKORC1L1 PE=1 SV=2 - [VKORL_HUMAN]	0	0	0	0	0	0	0	0	0	0	0	0	0	0	0	0	0	0	0	0	0	0	0.634175
Q8N0U8	Labelled	Vitamin K epoxide reductase complex subunit 1-like protein 1 OS=Homo sapiens GN=VKORC1L1 PE=1 SV=2 - [VKORL_HUMAN]	0	0	0	0	0	0	0	0	0	0	0	0	0	0	0	0	0	0	0.216872	0.326483	0.35506	0.285574	1
NormalisationValue:	5109000
Q9UNH6	Unlabelled	Sorting nexin-7 OS=Homo sapiens GN=SNX7 PE=1 SV=1 - [SNX7_HUMAN]	0	0	0	0	0	0	0	0	0	0	0	0.115927	0	0	0	0.436358	0	0	0	0	0	0	0
Q9UNH6	Labelled	Sorting nexin-7 OS=Homo sapiens GN=SNX7 PE=1 SV=1 - [SNX7_HUMAN]	0	0	0	0	0	0	0	0	0.34254	0	0	0	0	0	0	1	0.600538	0	0.35047	0.786962	0	0.0811156	0
NormalisationValue:	14880000
Q9H089	Unlabelled	Large subunit GTPase 1 homolog OS=Homo sapiens GN=LSG1 PE=1 SV=2 - [LSG1_HUMAN]	0	0	0	0	0	0	0	1	0.779936	0	0	0	0.621588	0.346693	0	0.226678	0.0954512	0	0	0	0	0	0
Q9H089	Labelled	Large subunit GTPase 1 homolog OS=Homo sapiens GN=LSG1 PE=1 SV=2 - [LSG1_HUMAN]	0	0	0	0	0	0	0	0	0	0.171945	0	0.201402	0.118195	0	0.132235	0.150258	0.0967298	0.100049	0.129875	0.206516	0.170666	0	0
NormalisationValue:	40670000
Q8WW12	Unlabelled	PEST proteolytic signal-containing nuclear protein OS=Homo sapiens GN=PCNP PE=1 SV=2 - [PCNP_HUMAN]	1	0	0.170374	0	0	0	0	0	0	0	0	0	0	0	0	0	0	0	0	0	0	0	0
Q8WW12	Labelled	PEST proteolytic signal-containing nuclear protein OS=Homo sapiens GN=PCNP PE=1 SV=2 - [PCNP_HUMAN]	0.863454	0.0309391	0	0	0	0	0	0	0	0	0	0	0	0	0	0	0	0	0	0	0	0	0
NormalisationValue:	64740000
P14618	Unlabelled	Pyruvate kinase isozymes M1/M2 OS=Homo sapiens GN=PKM PE=1 SV=4 - [KPYM_HUMAN]	0.530952	0	0.79816	0.138799	0.180357	0.113907	0.0491991	0.0637987	0.039789	0.0143398	0.018171	0.0138203	0.00542749	0.00715368	0.0045119	0.00639069	0.00390097	0.00419751	0.00333658	0.0112121	0.0148972	0.0131331	0.0355574
P14618	Labelled	Pyruvate kinase isozymes M1/M2 OS=Homo sapiens GN=PKM PE=1 SV=4 - [KPYM_HUMAN]	0.561147	0	1	0.178084	0.228788	0.145563	0.0615801	0.0751623	0.0487825	0.0177165	0.0211472	0.0157413	0.00699134	0.00911255	0.00602273	0.00689935	0.00497024	0.00527868	0.00680736	0.0153247	0.0191937	0.0181385	0.0496861
NormalisationValue:	1848000000
P62316	Unlabelled	Small nuclear ribonucleoprotein Sm D2 OS=Homo sapiens GN=SNRPD2 PE=1 SV=1 - [SMD2_HUMAN]	0	0	0	0	0	0.916064	0.569985	0.750947	0.601332	0.442875	0.425078	0.368929	0.193708	0.213457	0.135148	0.175795	0.120106	0.0869101	0.0962108	0	0.121828	0	0
P62316	Labelled	Small nuclear ribonucleoprotein Sm D2 OS=Homo sapiens GN=SNRPD2 PE=1 SV=1 - [SMD2_HUMAN]	0	0	0	0	0.651854	1	0.476059	0.700884	0.68102	0.475485	0.45941	0.454358	0.235389	0.267425	0.145252	0.215983	0.142267	0.0926054	0.11061	0	0	0	0
NormalisationValue:	87090000
P35222	Unlabelled	Catenin beta-1 OS=Homo sapiens GN=CTNNB1 PE=1 SV=1 - [CTNB1_HUMAN]	0	0	0	0	0	0	0	0	0	0	0	0	0	0	0	0	0	0.0613329	0	0.31131	0	0	0
P35222	Labelled	Catenin beta-1 OS=Homo sapiens GN=CTNNB1 PE=1 SV=1 - [CTNB1_HUMAN]	0	0	0	0	0	0	0	0	0.390686	0	0	0	0.219316	0	0	0	0.161046	0.237325	0.309589	0.805689	0.590961	1	0
NormalisationValue:	8718000
Q15008	Unlabelled	26S proteasome non-ATPase regulatory subunit 6 OS=Homo sapiens GN=PSMD6 PE=1 SV=1 - [PSMD6_HUMAN]	0	0	0	0	0.534571	0.798224	0.669357	0.340597	0	0	0	0	0	0	0	0	0	0	0	0	0	0	0
Q15008	Labelled	26S proteasome non-ATPase regulatory subunit 6 OS=Homo sapiens GN=PSMD6 PE=1 SV=1 - [PSMD6_HUMAN]	0	0	0	0	0.781006	1	0.92198	0.535916	0.337638	0.156094	0	0	0	0	0	0	0	0	0	0	0	0	0
NormalisationValue:	37170000
Q8TEA8	Unlabelled	D-tyrosyl-tRNA(Tyr) deacylase 1 OS=Homo sapiens GN=DTD1 PE=1 SV=2 - [DTD1_HUMAN]	0.860822	0.0450016	0	0	0	0	0	0	0	0	0	0	0	0	0	0	0	0	0	0	0	0	0
Q8TEA8	Labelled	D-tyrosyl-tRNA(Tyr) deacylase 1 OS=Homo sapiens GN=DTD1 PE=1 SV=2 - [DTD1_HUMAN]	1	0.0454746	0.217702	0	0	0	0	0	0	0	0	0	0	0	0	0	0	0	0	0	0	0	0
NormalisationValue:	95130000
P00367	Unlabelled	Glutamate dehydrogenase 1, mitochondrial OS=Homo sapiens GN=GLUD1 PE=1 SV=2 - [DHE3_HUMAN]	0	0.0123647	0.232222	0.785812	0.6754	0.408642	0.240898	0.220823	0.170296	0.115107	0.0920041	0.0609561	0.0399456	0.0476863	0.0417999	0.0515992	0.0124243	0.0211977	0.0248554	0.0438074	0.0655325	0.0641885	0.0640524
P00367	Labelled	Glutamate dehydrogenase 1, mitochondrial OS=Homo sapiens GN=GLUD1 PE=1 SV=2 - [DHE3_HUMAN]	0	0	0.258251	1	0.946751	0.572644	0.335658	0.329704	0.227118	0.147788	0.114835	0.0745662	0.051395	0.0570262	0.058081	0.066196	0.037836	0.0296019	0.0339912	0.0599694	0.0873086	0.0826131	0.0850629
NormalisationValue:	587800000
P18206	Unlabelled	Vinculin OS=Homo sapiens GN=VCL PE=1 SV=4 - [VINC_HUMAN]	0.348131	0	1	0	0	0	0	0	0	0	0	0	0	0	0	0	0	0	0	0	0	0	0
P18206	Labelled	Vinculin OS=Homo sapiens GN=VCL PE=1 SV=4 - [VINC_HUMAN]	0.493185	0.614681	0.83236	0	0	0	0	0	0	0	0	0	0	0	0	0	0	0	0	0	0	0	0
NormalisationValue:	51360000
Q9UBQ0	Unlabelled	Vacuolar protein sorting-associated protein 29 OS=Homo sapiens GN=VPS29 PE=1 SV=1 - [VPS29_HUMAN]	0	0	0.666667	0	0	0	0	0	0	0	0	0	0	0	0	0	0	0	0	0	0	0	0
Q9UBQ0	Labelled	Vacuolar protein sorting-associated protein 29 OS=Homo sapiens GN=VPS29 PE=1 SV=1 - [VPS29_HUMAN]	0	0	1	0	0	0	0	0	0	0	0	0	0	0.0418782	0	0	0	0	0	0	0	0	0
NormalisationValue:	15600000
P61254	Unlabelled	60S ribosomal protein L26 OS=Homo sapiens GN=RPL26 PE=1 SV=1 - [RL26_HUMAN]	0	0	0	0	0	0	0	0	0.470725	0.703868	0.649968	0.79666	0.505601	0.536039	0.402029	0.590784	0.367364	0.336504	0.356584	0.423166	0.282815	0.416825	0
P61254	Labelled	60S ribosomal protein L26 OS=Homo sapiens GN=RPL26 PE=1 SV=1 - [RL26_HUMAN]	0	0	0	0	0	0	0	0.249841	0.473473	0.767702	0.887339	1	0.615726	0.667724	0.437328	0.770027	0.511731	0.410484	0.469457	0.454661	0.38216	0.502008	0
NormalisationValue:	47310000
P04350	Unlabelled	Tubulin beta-4A chain OS=Homo sapiens GN=TUBB4A PE=1 SV=2 - [TBB4A_HUMAN]	0	0	0.851867	0	0.596667	0.204133	0.1664	0.169867	0	0.0493067	0.0224	0.06552	0	0	0	0	0	0	0	0	0	0.0810667	0.6708
P04350	Labelled	Tubulin beta-4A chain OS=Homo sapiens GN=TUBB4A PE=1 SV=2 - [TBB4A_HUMAN]	1	0.130693	0.906667	0	0.8544	0.240667	0.2916	0.215867	0.12116	0.0823333	0	0.0486533	0	0	0	0	0	0	0	0	0	0.0436533	0.925733
NormalisationValue:	75000000
O75366	Unlabelled	Advillin OS=Homo sapiens GN=AVIL PE=1 SV=3 - [AVIL_HUMAN]	0	0	0	0	0	0	0	0	0	0.290827	0.781681	0.748674	0.229719	0.188892	0.127253	0	0.110326	0.153765	0.150848	0	0	0	0
O75366	Labelled	Advillin OS=Homo sapiens GN=AVIL PE=1 SV=3 - [AVIL_HUMAN]	0	0	0	0	0	0	0	0	0.404825	0.338945	1	0.907476	0.272402	0.283139	0.149655	0.24377	0.159464	0.156946	0.144883	0.340403	0.103009	0.309385	0
NormalisationValue:	75440000
Q92552	Unlabelled	28S ribosomal protein S27, mitochondrial OS=Homo sapiens GN=MRPS27 PE=1 SV=3 - [RT27_HUMAN]	0	0	0	0	0	0	0.126539	0.643325	0.49976	0.284013	0.191607	0.258593	0.0925659	0.105436	0.0802558	0.0917666	0.0439009	0.0309512	0.0202958	0.0191607	0	0	0
Q92552	Labelled	28S ribosomal protein S27, mitochondrial OS=Homo sapiens GN=MRPS27 PE=1 SV=3 - [RT27_HUMAN]	0	0	0	0	0	0	0.177378	1	0.905675	0.502318	0.333573	0.421423	0.134932	0.186811	0.127578	0.142526	0.0713989	0.0486651	0.0346603	0	0	0	0
NormalisationValue:	125100000
P62249	Unlabelled	40S ribosomal protein S16 OS=Homo sapiens GN=RPS16 PE=1 SV=2 - [RS16_HUMAN]	0	0	0	0	0	0.0376466	0.0979461	0.239837	0.439024	0.789046	0.780916	0.652118	0.372786	0.424947	0.265811	0.373	0.232007	0.121866	0.230638	0.26243	0.255413	0.269534	0.394138
P62249	Labelled	40S ribosomal protein S16 OS=Homo sapiens GN=RPS16 PE=1 SV=2 - [RS16_HUMAN]	0	0	0	0	0	0.0507488	0.121866	0.286692	0.646128	0.940094	1	0.853231	0.482242	0.376979	0.340308	0.481814	0.296705	0.144288	0.144373	0.403166	0.339752	0.358408	0.498502
NormalisationValue:	233700000
Q99613	Unlabelled	Eukaryotic translation initiation factor 3 subunit C OS=Homo sapiens GN=EIF3C PE=1 SV=1 - [EIF3C_HUMAN]	0	0	0	0	0	0	0	0.716993	0.707843	0.297255	0.517647	0.353333	0	0.188562	0.085098	0.0959477	0	0.0604771	0	0	0	0	0
Q99613	Labelled	Eukaryotic translation initiation factor 3 subunit C OS=Homo sapiens GN=EIF3C PE=1 SV=1 - [EIF3C_HUMAN]	0	0	0	0	0	0	0.585621	1	0.922222	0.425556	0.603464	0.380458	0.175621	0.222941	0	0	0	0.0265229	0	0.0742484	0	0	0
NormalisationValue:	15300000
Q13162	Unlabelled	Peroxiredoxin-4 OS=Homo sapiens GN=PRDX4 PE=1 SV=1 - [PRDX4_HUMAN]	0	0	0	0	0	0	0	0	0	0	0	0	0	0.365156	0	0	0	0	0	0	0	0	0
Q13162	Labelled	Peroxiredoxin-4 OS=Homo sapiens GN=PRDX4 PE=1 SV=1 - [PRDX4_HUMAN]	0	0	0	0	0	0	1	0.810482	0	0	0.678187	0	0	0	0	0	0.178924	0	0	0.181841	0	0	0
NormalisationValue:	3530000
P55786	Unlabelled	Puromycin-sensitive aminopeptidase OS=Homo sapiens GN=NPEPPS PE=1 SV=2 - [PSA_HUMAN]	0	0.51587	0	0	0	0	0	0	0	0	0	0	0	0	0	0	0	0	0	0	0	0	0
P55786	Labelled	Puromycin-sensitive aminopeptidase OS=Homo sapiens GN=NPEPPS PE=1 SV=2 - [PSA_HUMAN]	1	0.692648	0.765769	0	0	0	0	0	0	0	0	0	0	0	0	0	0	0	0	0	0	0	0
NormalisationValue:	24890000
P49419	Unlabelled	Alpha-aminoadipic semialdehyde dehydrogenase OS=Homo sapiens GN=ALDH7A1 PE=1 SV=5 - [AL7A1_HUMAN]	0	0	0.778851	0	0.351659	0.131996	0.075582	0.049579	0.036627	0	0.0188187	0	0	0	0	0	0	0	0	0	0	0	0.0392769
P49419	Labelled	Alpha-aminoadipic semialdehyde dehydrogenase OS=Homo sapiens GN=ALDH7A1 PE=1 SV=5 - [AL7A1_HUMAN]	0	0	1	0	0.409609	0.168301	0.0884349	0.0733284	0.0397722	0.0181773	0.0237197	0	0	0	0	0	0	0	0	0	0	0	0.0534175
NormalisationValue:	403800000
Q99575	Unlabelled	Ribonucleases P/MRP protein subunit POP1 OS=Homo sapiens GN=POP1 PE=1 SV=2 - [POP1_HUMAN]	0.804107	0	0	0	0	0	0	0	0	0	0	0	0	0	0	0	0	0	0	0	0.037614	0	0.098152
Q99575	Labelled	Ribonucleases P/MRP protein subunit POP1 OS=Homo sapiens GN=POP1 PE=1 SV=2 - [POP1_HUMAN]	1	0	0.0998357	0	0	0	0.0440246	0.0558111	0	0	0	0.0217043	0	0	0	0.0200739	0.0126201	0.0124887	0.0137741	0.0289979	0.0459138	0.0427105	0.114497
NormalisationValue:	2435000000
P01892	Unlabelled	HLA class I histocompatibility antigen, A-2 alpha chain OS=Homo sapiens GN=HLA-A PE=1 SV=1 - [1A02_HUMAN]	0	0	0	0	0	0	0	0.248317	0	0.317474	0.33312	0.301026	0.182013	0.203046	0.190991	0.264828	0.152709	0.194293	0.231484	0.613979	0.425777	0.712087	0.753767
P01892	Labelled	HLA class I histocompatibility antigen, A-2 alpha chain OS=Homo sapiens GN=HLA-A PE=1 SV=1 - [1A02_HUMAN]	0	0	0	0	0	0	0.196634	0.274255	0.336005	0	0.385059	0.402693	0.185797	0.269894	0.252164	0.332799	0.195608	0.221449	0.269125	0.688362	0.495992	0.806028	1
NormalisationValue:	31190000
Q6PI48	Unlabelled	Aspartate--tRNA ligase, mitochondrial OS=Homo sapiens GN=DARS2 PE=1 SV=1 - [SYDM_HUMAN]	0	0	0.446759	0.27689	0.203089	0.069025	0.0377087	0.0237206	0	0.0166098	0	0	0	0	0	0	0	0	0	0	0.00616448	0	0
Q6PI48	Labelled	Aspartate--tRNA ligase, mitochondrial OS=Homo sapiens GN=DARS2 PE=1 SV=1 - [SYDM_HUMAN]	0	0.0373676	1	0.807147	0.491291	0.179099	0.0980786	0.0720596	0.0325013	0.0493805	0.0482851	0.0149147	0.0124457	0.0175346	0.0169151	0.0129556	0.00835877	0.00447477	0.00971988	0.0136506	0.0249237	0.0284073	0.0520201
NormalisationValue:	556900000
P40227	Unlabelled	T-complex protein 1 subunit zeta OS=Homo sapiens GN=CCT6A PE=1 SV=3 - [TCPZ_HUMAN]	0	0	0	0	0.368958	0.688082	0.517863	0.312519	0.197268	0.138967	0.101711	0	0	0.0350045	0.0323326	0.0218343	0.0191504	0.00543681	0.0131612	0.0194986	0.0320024	0	0
P40227	Labelled	T-complex protein 1 subunit zeta OS=Homo sapiens GN=CCT6A PE=1 SV=3 - [TCPZ_HUMAN]	0	0	0	0	0.263404	1	0.729511	0.494446	0.294296	0.211888	0.136686	0.0665266	0.0393876	0.0498049	0.0433203	0.031492	0.0250315	0.0115731	0.0152327	0	0.0460823	0	0
NormalisationValue:	333100000
P62993	Unlabelled	Growth factor receptor-bound protein 2 OS=Homo sapiens GN=GRB2 PE=1 SV=1 - [GRB2_HUMAN]	0	0	0	0.823487	0	0	0	0	0	0	0	0	0	0	0	0	0	0	0	0	0	0	0
P62993	Labelled	Growth factor receptor-bound protein 2 OS=Homo sapiens GN=GRB2 PE=1 SV=1 - [GRB2_HUMAN]	0	0	0	1	0	0	0	0	0	0	0	0	0	0	0	0	0	0	0	0	0	0	0
NormalisationValue:	27760000
Q8N8E3	Unlabelled	Centrosomal protein of 112 kDa OS=Homo sapiens GN=CEP112 PE=1 SV=2 - [CE112_HUMAN]	1	0	0	0.0290974	0.0329441	0.0537436	0.0316802	0	0.00810139	0.0150845	0.017736	0.00467784	0	0.00816046	0.00467097	0.00554197	0	0.00366946	0	0.00803407	0	0.0158676	0.03473
Q8N8E3	Labelled	Centrosomal protein of 112 kDa OS=Homo sapiens GN=CEP112 PE=1 SV=2 - [CE112_HUMAN]	0	0	0	0	0	0	0	0	0	0	0	0	0	3.00316e-05	0	0	0	0	0	0	0	0	0
NormalisationValue:	7279000000
O75208	Unlabelled	Ubiquinone biosynthesis protein COQ9, mitochondrial OS=Homo sapiens GN=COQ9 PE=1 SV=1 - [COQ9_HUMAN]	0	0	0	0.826404	0.785465	0.74516	0.231704	0.159124	0.0807997	0	0	0	0	0.0182164	0	0	0	0	0	0	0.0404316	0	0
O75208	Labelled	Ubiquinone biosynthesis protein COQ9, mitochondrial OS=Homo sapiens GN=COQ9 PE=1 SV=1 - [COQ9_HUMAN]	0	0	0	0.933354	1	0.951127	0.273437	0.182133	0	0	0	0	0	0	0	0	0	0	0	0	0	0	0.0732783
NormalisationValue:	315100000
P22061	Unlabelled	Protein-L-isoaspartate(D-aspartate) O-methyltransferase OS=Homo sapiens GN=PCMT1 PE=1 SV=4 - [PIMT_HUMAN]	0.747479	0	0	0	0	0	0	0	0	0	0.0704202	0.0753782	0	0	0	0	0	0	0	0	0.0196891	0.0163277	0.0452521
P22061	Labelled	Protein-L-isoaspartate(D-aspartate) O-methyltransferase OS=Homo sapiens GN=PCMT1 PE=1 SV=4 - [PIMT_HUMAN]	1	0	0	0	0	0	0	0.357143	0.320042	0.136681	0.138319	0.124076	0.0369454	0	0.0289706	0	0	0	0	0	0	0	0
NormalisationValue:	238000000
Q9BYD3	Unlabelled	39S ribosomal protein L4, mitochondrial OS=Homo sapiens GN=MRPL4 PE=1 SV=1 - [RM04_HUMAN]	0	0	0	0	0	0	0	0	0.115515	0.475811	0.524048	0.478491	0.300776	0.229549	0	0.127292	0.080677	0.0400071	0.0346192	0	0.0308322	0	0
Q9BYD3	Labelled	39S ribosomal protein L4, mitochondrial OS=Homo sapiens GN=MRPL4 PE=1 SV=1 - [RM04_HUMAN]	0	0	0	0	0	0	0	0	0	0.651975	0.787024	1	0.600564	0.515233	0.337447	0.283639	0.174542	0.0866008	0	0.121368	0	0	0
NormalisationValue:	141800000
Q9Y224	Unlabelled	UPF0568 protein C14orf166 OS=Homo sapiens GN=C14orf166 PE=1 SV=1 - [CN166_HUMAN]	0	0	0	0	0	0	0	0.568285	1	0.753419	0.549851	0.249257	0.206838	0	0.162438	0.167592	0.131318	0	0	0	0	0.328345	0
Q9Y224	Labelled	UPF0568 protein C14orf166 OS=Homo sapiens GN=C14orf166 PE=1 SV=1 - [CN166_HUMAN]	0	0	0	0	0	0	0.419921	0.344995	0.419326	0.304163	0.28999	0.243608	0.146482	0.0612488	0.188801	0.277007	0	0	0.0797721	0.119722	0.180278	0.423489	0
NormalisationValue:	10090000
O95573	Unlabelled	Long-chain-fatty-acid--CoA ligase 3 OS=Homo sapiens GN=ACSL3 PE=1 SV=3 - [ACSL3_HUMAN]	0	0	0	0	0	0	0	0	0	0	0	0	0	0	0	0	0	0	0	0	0	0	0.386667
O95573	Labelled	Long-chain-fatty-acid--CoA ligase 3 OS=Homo sapiens GN=ACSL3 PE=1 SV=3 - [ACSL3_HUMAN]	0	0	0	0	0	0	0	0	0	0	0	0	0	0	0	0	0	0	0	0	0	0	1
NormalisationValue:	10050000
Q9HC36	Unlabelled	RNA methyltransferase-like protein 1 OS=Homo sapiens GN=RNMTL1 PE=1 SV=2 - [RMTL1_HUMAN]	0	0	0	0	0.207638	0	0	0	0	0	0	0	0	0	0	0	0	0	0	0	0	0	0
Q9HC36	Labelled	RNA methyltransferase-like protein 1 OS=Homo sapiens GN=RNMTL1 PE=1 SV=2 - [RMTL1_HUMAN]	0	0	0	0	0	0	0	0	0	0	1	0.928439	0.498888	0.5	0	0	0	0	0	0	0	0	0
NormalisationValue:	5394000
P50416	Unlabelled	Carnitine O-palmitoyltransferase 1, liver isoform OS=Homo sapiens GN=CPT1A PE=1 SV=2 - [CPT1A_HUMAN]	0	0	0	0	0	0	0	0	0	0	0	0	0	0	0	0	0	0	0	0	0	0.150564	0.790016
P50416	Labelled	Carnitine O-palmitoyltransferase 1, liver isoform OS=Homo sapiens GN=CPT1A PE=1 SV=2 - [CPT1A_HUMAN]	0	0	0	0	0	0	0	0	0	0	0	0	0	0	0	0	0	0	0	0	0	0.259662	1
NormalisationValue:	12420000
O75521	Unlabelled	Enoyl-CoA delta isomerase 2, mitochondrial OS=Homo sapiens GN=ECI2 PE=1 SV=4 - [ECI2_HUMAN]	0	0	0.624124	0.905142	0	0.560095	0.2296	0.185513	0.133664	0.0609249	0.0832273	0.0514606	0.0284683	0	0.0480004	0	0	0	0	0	0	0	0
O75521	Labelled	Enoyl-CoA delta isomerase 2, mitochondrial OS=Homo sapiens GN=ECI2 PE=1 SV=4 - [ECI2_HUMAN]	0	0	0.517732	1	0.922712	0.719306	0	0	0	0.0661852	0.0879487	0.0489921	0.0503611	0.0497898	0.0360354	0.0422011	0.0285329	0.0212245	0	0.035712	0.0828285	0.0674464	0
NormalisationValue:	92770000
Q9NX55	Unlabelled	Huntingtin-interacting protein K OS=Homo sapiens GN=HYPK PE=1 SV=2 - [HYPK_HUMAN]	0	0	0.584487	0	0	0	0	0	0	0	0	0	0	0	0	0	0	0	0	0	0	0	0
Q9NX55	Labelled	Huntingtin-interacting protein K OS=Homo sapiens GN=HYPK PE=1 SV=2 - [HYPK_HUMAN]	0	0	1	0	0	0.298749	0	0	0	0	0	0	0	0	0	0	0	0	0	0	0	0	0
NormalisationValue:	11990000
P49591	Unlabelled	Serine--tRNA ligase, cytoplasmic OS=Homo sapiens GN=SARS PE=1 SV=3 - [SYSC_HUMAN]	0.0956375	0	0	0	0	0	0	0	0	0	0	0	0	0	0	0	0	0	0	0	0	0	0
P49591	Labelled	Serine--tRNA ligase, cytoplasmic OS=Homo sapiens GN=SARS PE=1 SV=3 - [SYSC_HUMAN]	0.125262	0	0	0	0	0	0	0	0	0.00537031	0.0310923	0.00547853	0.00251606	0.0496111	0.00187183	0.00509976	0	0.0514711	0.0675685	0.188299	0.144843	0.282618	1
NormalisationValue:	295700000
P07099	Unlabelled	Epoxide hydrolase 1 OS=Homo sapiens GN=EPHX1 PE=1 SV=1 - [HYEP_HUMAN]	0	0	0	0	0	0	0	0	0	0	0	0.47328	0.142107	0	0	0	0	0	0	0	0	0	0
P07099	Labelled	Epoxide hydrolase 1 OS=Homo sapiens GN=EPHX1 PE=1 SV=1 - [HYEP_HUMAN]	0	0	0	0	0	0	0	0	0	0	0.640663	1	0	0.168028	0	0	0	0	0	0	0	0	0
NormalisationValue:	32560000
P09001	Unlabelled	39S ribosomal protein L3, mitochondrial OS=Homo sapiens GN=MRPL3 PE=1 SV=1 - [RM03_HUMAN]	0	0	0	0	0	0	0	0	0	0.355418	0.519324	0.436163	0.204934	0.164389	0.0991373	0.0786059	0.0430297	0	0	0	0	0	0
P09001	Labelled	39S ribosomal protein L3, mitochondrial OS=Homo sapiens GN=MRPL3 PE=1 SV=1 - [RM03_HUMAN]	0	0	0	0	0	0	0	0	0	0.44548	1	0.954796	0.443754	0.331608	0.227709	0.188854	0.0986888	0.0453761	0	0	0	0	0
NormalisationValue:	28980000
Q9Y266	Unlabelled	Nuclear migration protein nudC OS=Homo sapiens GN=NUDC PE=1 SV=1 - [NUDC_HUMAN]	0.687388	0.137209	0	0	0	0	0	0	0	0	0	0	0	0	0	0	0	0	0	0	0	0	0
Q9Y266	Labelled	Nuclear migration protein nudC OS=Homo sapiens GN=NUDC PE=1 SV=1 - [NUDC_HUMAN]	1	0.111628	0.0595707	0	0	0	0.0282424	0.0290877	0.012822	0.00484347	0.0138193	0.0147496	0	0.0047898	0	0	0	0	0	0	0.0157245	0.0184481	0
NormalisationValue:	223600000
P34932	Unlabelled	Heat shock 70 kDa protein 4 OS=Homo sapiens GN=HSPA4 PE=1 SV=4 - [HSP74_HUMAN]	0.704831	0	0	0	0	0	0	0	0	0	0	0	0	0	0	0	0	0	0	0	0	0	0
P34932	Labelled	Heat shock 70 kDa protein 4 OS=Homo sapiens GN=HSPA4 PE=1 SV=4 - [HSP74_HUMAN]	1	0.403028	0.0886806	0	0	0	0	0	0	0	0	0	0	0	0	0	0	0	0	0	0	0	0
NormalisationValue:	69350000
P62328	Unlabelled	Thymosin beta-4 OS=Homo sapiens GN=TMSB4X PE=1 SV=2 - [TYB4_HUMAN]	0.577056	0.0897835	0.130043	0.0577922	0	0.0349264	0.0257662	0.0190216	0.00656104	0.00719481	0.00611429	0	0	0.00614113	0.00281126	0	0.00263723	0.00260952	0	0	0.0422165	0.0121039	0
P62328	Labelled	Thymosin beta-4 OS=Homo sapiens GN=TMSB4X PE=1 SV=2 - [TYB4_HUMAN]	1	0.016329	0.317229	0.0850909	0	0.0589784	0.0407273	0.0319913	0	0.0211342	0.0232641	0	0.0118442	0.0140693	0.00897835	0.00536277	0.00799827	0	0.00197316	0.00978355	0.0747965	0.0245368	0.159827
NormalisationValue:	1155000000
P06737	Unlabelled	Glycogen phosphorylase, liver form OS=Homo sapiens GN=PYGL PE=1 SV=4 - [PYGL_HUMAN]	0.847578	0.150507	0.0749396	0	0	0.0270723	0.0291808	0.0197328	0	0	0	0	0	0	0	0	0	0	0	0	0	0.00708997	0
P06737	Labelled	Glycogen phosphorylase, liver form OS=Homo sapiens GN=PYGL PE=1 SV=4 - [PYGL_HUMAN]	1	0.211814	0	0	0	0	0	0	0	0	0	0	0	0	0	0	0	0	0	0	0	0	0.0643489
NormalisationValue:	621300000
P12235;P05141;P12236	Unlabelled	ADP/ATP translocase 1 OS=Homo sapiens GN=SLC25A4 PE=1 SV=4 - [ADT1_HUMAN]|ADP/ATP translocase 2 OS=Homo sapiens GN=SLC25A5 PE=1 SV=7 - [ADT2_HUMAN]|ADP/ATP translocase 3 OS=Homo sapiens GN=SLC25A6 PE=1 SV=4 - [ADT3_HUMAN]	0	0	0	0	0	0.0581533	0.0168081	0.0159697	0.0271862	0.0222994	0.0266718	0.0332305	0.0145242	0.0200129	0.0251029	0.0284208	0.0188194	0.0237577	0.0390175	0.0996142	0.0830504	0.192541	0.920782
P12235;P05141;P12236	Labelled	ADP/ATP translocase 1 OS=Homo sapiens GN=SLC25A4 PE=1 SV=4 - [ADT1_HUMAN]|ADP/ATP translocase 2 OS=Homo sapiens GN=SLC25A5 PE=1 SV=7 - [ADT2_HUMAN]|ADP/ATP translocase 3 OS=Homo sapiens GN=SLC25A6 PE=1 SV=4 - [ADT3_HUMAN]	0	0	0	0	0	0	0	0.0357767	0.0295267	0.0223302	0.0343107	0.037037	0.00614198	0.0215792	0.0270576	0.0296296	0.0205581	0.0235185	0.0369084	0.098894	0.0802469	0.178832	1
NormalisationValue:	388800000
Q5VST9	Unlabelled	Obscurin OS=Homo sapiens GN=OBSCN PE=1 SV=3 - [OBSCN_HUMAN]	0	0	0	0	0	0	0	0.0841569	0	0	0	0	0	0	0	0	0	0	0	0	0	0	0
Q5VST9	Labelled	Obscurin OS=Homo sapiens GN=OBSCN PE=1 SV=3 - [OBSCN_HUMAN]	1	0	0.62731	0	0.520558	0.242701	0.148736	0.175519	0	0	0.0480573	0.0415315	0	0.0261599	0	0	0	0	0	0	0	0	0
NormalisationValue:	26510000
Q9BYC8	Unlabelled	39S ribosomal protein L32, mitochondrial OS=Homo sapiens GN=MRPL32 PE=1 SV=1 - [RM32_HUMAN]	0	0	0	0	0	0	0	0	0	0.383303	0.526652	0.456782	0.241102	0.213384	0	0	0	0	0	0	0	0	0
Q9BYC8	Labelled	39S ribosomal protein L32, mitochondrial OS=Homo sapiens GN=MRPL32 PE=1 SV=1 - [RM32_HUMAN]	0	0	0	0	0	0	0	0	0	0.550927	1	0.95916	0.530917	0.497458	0.242414	0	0	0	0	0	0	0	0
NormalisationValue:	60970000
P23246	Unlabelled	Splicing factor, proline- and glutamine-rich OS=Homo sapiens GN=SFPQ PE=1 SV=2 - [SFPQ_HUMAN]	1	0	0.158814	0	0	0	0	0	0	0	0	0	0.0136188	0.0188028	0.0101819	0	0.0122082	0	0.0121352	0.0261492	0.0233854	0.0417156	0.0748246
P23246	Labelled	Splicing factor, proline- and glutamine-rich OS=Homo sapiens GN=SFPQ PE=1 SV=2 - [SFPQ_HUMAN]	0	0.152656	0.996849	0	0.279536	0.25247	0.168552	0.225548	0.230274	0.127653	0.151224	0.0934699	0.0720464	0.0881856	0.0589431	0.0562079	0.0267936	0.0384219	0.0366461	0.0644136	0.0766719	0.156666	0.220679
NormalisationValue:	69830000
Q14444	Unlabelled	Caprin-1 OS=Homo sapiens GN=CAPRIN1 PE=1 SV=2 - [CAPR1_HUMAN]	1	0.104536	0.717827	0	0.677743	0.514768	0.205116	0	0.17442	0	0.0584388	0	0	0	0	0	0	0	0	0	0	0	0
Q14444	Labelled	Caprin-1 OS=Homo sapiens GN=CAPRIN1 PE=1 SV=2 - [CAPR1_HUMAN]	0.75	0.3827	0	0.976793	0	0	0.357753	0.45385	0	0	0	0	0.0868143	0.111867	0	0.0776899	0	0	0	0.130749	0.143829	0.261656	0.360865
NormalisationValue:	18960000
O43865;Q96HN2	Unlabelled	Putative adenosylhomocysteinase 2 OS=Homo sapiens GN=AHCYL1 PE=1 SV=2 - [SAHH2_HUMAN]|Putative adenosylhomocysteinase 3 OS=Homo sapiens GN=AHCYL2 PE=1 SV=1 - [SAHH3_HUMAN]	0	0	0	0	0.0986284	0.361766	0.193721	0.679811	0.650664	0	0.502357	0	0.173253	0	0	0	0	0	0	0.175997	0	0.0480283	0
O43865;Q96HN2	Labelled	Putative adenosylhomocysteinase 2 OS=Homo sapiens GN=AHCYL1 PE=1 SV=2 - [SAHH2_HUMAN]|Putative adenosylhomocysteinase 3 OS=Homo sapiens GN=AHCYL2 PE=1 SV=1 - [SAHH3_HUMAN]	0	0	0	0	0	1	0.483926	0.570081	0.232962	0.131012	0.140806	0.123575	0.0596014	0.0529576	0.0441063	0.0509644	0	0.021213	0.0328118	0.201243	0	0.118731	0.0834976
NormalisationValue:	46660000
Q07955	Unlabelled	Serine/arginine-rich splicing factor 1 OS=Homo sapiens GN=SRSF1 PE=1 SV=2 - [SRSF1_HUMAN]	0	0	0	0	0	0	0.376403	0.685594	0.695115	0.783294	0.72413	0.595262	0.396917	0.394877	0.395444	0.407798	0.281197	0.201519	0.212626	0.247535	0	0.210586	0
Q07955	Labelled	Serine/arginine-rich splicing factor 1 OS=Homo sapiens GN=SRSF1 PE=1 SV=2 - [SRSF1_HUMAN]	0.305452	0	0	0	0	0	0	0.880653	0.854131	1	0.869886	0.705089	0.499943	0.475009	0.524878	0.493823	0.342061	0.235747	0.255582	0.309532	0.241414	0.260796	0.0475915
NormalisationValue:	88230000
Q06830	Unlabelled	Peroxiredoxin-1 OS=Homo sapiens GN=PRDX1 PE=1 SV=1 - [PRDX1_HUMAN]	1	0	0.435916	0.129073	0.0993845	0.170022	0.104164	0.117451	0.0634685	0.0476104	0.0572049	0.0362419	0.016126	0.021307	0.0161948	0.0162238	0.0155395	0.013559	0.0172049	0.0349747	0.0532585	0	0.191455
Q06830	Labelled	Peroxiredoxin-1 OS=Homo sapiens GN=PRDX1 PE=1 SV=1 - [PRDX1_HUMAN]	0	0	0.610065	0.233888	0.170963	0.245004	0.143917	0.158943	0.0805214	0.0581463	0	0.0364953	0.0212419	0.0259993	0.0161115	0.0228747	0.0183092	0.0162563	0	0.0445692	0	0	0
NormalisationValue:	276200000
Q8WU68	Unlabelled	Splicing factor U2AF 26 kDa subunit OS=Homo sapiens GN=U2AF1L4 PE=1 SV=2 - [U2AF4_HUMAN]	0	0	0.221732	0	0.305196	0.228547	0.212514	0.332793	0.153743	0.214078	0.195754	0	0	0	0	0	0	0	0	0	0	0	0.0226872
Q8WU68	Labelled	Splicing factor U2AF 26 kDa subunit OS=Homo sapiens GN=U2AF1L4 PE=1 SV=2 - [U2AF4_HUMAN]	0	0	0.513855	0	1	0.576536	0.230279	0.397765	0.30352	0.210335	0.280168	0	0	0	0	0	0	0	0	0	0.0297095	0	0.0473464
NormalisationValue:	17900000
P27816	Unlabelled	Microtubule-associated protein 4 OS=Homo sapiens GN=MAP4 PE=1 SV=3 - [MAP4_HUMAN]	1	0.0431361	0.443859	0	0	0	0	0	0	0	0	0	0	0	0	0	0	0	0	0	0	0.0400898	0.0886936
P27816	Labelled	Microtubule-associated protein 4 OS=Homo sapiens GN=MAP4 PE=1 SV=3 - [MAP4_HUMAN]	0.714704	0.0760789	0.572349	0	0	0	0	0	0	0	0	0	0	0	0	0	0	0	0	0	0	0.0254833	0.10828
NormalisationValue:	51210000
P61019;Q8WUD1	Unlabelled	Ras-related protein Rab-2A OS=Homo sapiens GN=RAB2A PE=1 SV=1 - [RAB2A_HUMAN]|Ras-related protein Rab-2B OS=Homo sapiens GN=RAB2B PE=1 SV=1 - [RAB2B_HUMAN]	0	0	0	0	0	0	0	0	0	0	0	0	0	0	0	0.0688477	0	0	0.031595	0.118177	0.123918	0.432978	0.96514
P61019;Q8WUD1	Labelled	Ras-related protein Rab-2A OS=Homo sapiens GN=RAB2A PE=1 SV=1 - [RAB2A_HUMAN]|Ras-related protein Rab-2B OS=Homo sapiens GN=RAB2B PE=1 SV=1 - [RAB2B_HUMAN]	0	0	0	0	0	0	0	0	0	0	0	0	0	0	0.0484161	0.070397	0.030848	0.0328814	0.0398534	0.121206	0.106861	0.494398	1
NormalisationValue:	72290000
P43378	Unlabelled	Tyrosine-protein phosphatase non-receptor type 9 OS=Homo sapiens GN=PTPN9 PE=1 SV=1 - [PTN9_HUMAN]	0	0	0	0	0	0	0	0	0	0	0	0	0	0.216532	0	0	0	0	0	0	0	0	0.174813
P43378	Labelled	Tyrosine-protein phosphatase non-receptor type 9 OS=Homo sapiens GN=PTPN9 PE=1 SV=1 - [PTN9_HUMAN]	0	0	0	0.691002	1	0.481787	0.356164	0.302771	0	0	0	0	0	0	0	0	0	0	0	0	0	0	0
NormalisationValue:	6424000
P82909	Unlabelled	28S ribosomal protein S36, mitochondrial OS=Homo sapiens GN=MRPS36 PE=1 SV=2 - [RT36_HUMAN]	0	0	0	0	0	0	0.0475352	0.650235	0.685446	0.11252	0.171635	0.0516041	0.00902191	0.0144953	0.004777	0.0103638	0	0.00706182	0	0.00550469	0.011338	0	0
P82909	Labelled	28S ribosomal protein S36, mitochondrial OS=Homo sapiens GN=MRPS36 PE=1 SV=2 - [RT36_HUMAN]	0	0	0	0	0	0	0.0399452	0.252347	1	0.212324	0.478091	0.12856	0.0291119	0.0299648	0.0127465	0.0225078	0.00569249	0.00899844	0.00353208	0.00796166	0.0112363	0.0148474	0.077543
NormalisationValue:	255600000
Q15102	Unlabelled	Platelet-activating factor acetylhydrolase IB subunit gamma OS=Homo sapiens GN=PAFAH1B3 PE=1 SV=1 - [PA1B3_HUMAN]	0.557867	0	0	0	0	0	0	0	0	0	0	0	0	0	0	0	0	0	0	0	0	0	0
Q15102	Labelled	Platelet-activating factor acetylhydrolase IB subunit gamma OS=Homo sapiens GN=PAFAH1B3 PE=1 SV=1 - [PA1B3_HUMAN]	1	0	0	0	0	0	0	0	0	0	0	0	0	0	0	0	0	0	0	0	0	0	0
NormalisationValue:	67310000
O75368	Unlabelled	SH3 domain-binding glutamic acid-rich-like protein OS=Homo sapiens GN=SH3BGRL PE=1 SV=1 - [SH3L1_HUMAN]	0.719921	0	0	0	0	0	0	0.0226233	0	0	0	0	0	0	0	0	0	0	0	0	0.0420579	0	0.0976331
O75368	Labelled	SH3 domain-binding glutamic acid-rich-like protein OS=Homo sapiens GN=SH3BGRL PE=1 SV=1 - [SH3L1_HUMAN]	1	0.138462	0	0	0	0	0.0286785	0	0	0	0	0	0	0	0	0	0	0	0	0	0.0633465	0	0
NormalisationValue:	152100000
Q5T440	Unlabelled	Putative transferase CAF17, mitochondrial OS=Homo sapiens GN=IBA57 PE=1 SV=1 - [CAF17_HUMAN]	0.661318	0	0	0	0	0	0	0	0	0	0	0	0	0	0	0	0	0	0	0	0	0	0
Q5T440	Labelled	Putative transferase CAF17, mitochondrial OS=Homo sapiens GN=IBA57 PE=1 SV=1 - [CAF17_HUMAN]	1	0	0	0	0	0	0	0	0	0	0	0	0	0	0	0	0	0	0	0	0	0	0
NormalisationValue:	46740000
P51114	Unlabelled	Fragile X mental retardation syndrome-related protein 1 OS=Homo sapiens GN=FXR1 PE=1 SV=3 - [FXR1_HUMAN]	0	0	0	0	0	0	0	0	0	0	1	0	0.873258	0.864182	0	0.551053	0.188233	0.44376	0	0	0	0	0
P51114	Labelled	Fragile X mental retardation syndrome-related protein 1 OS=Homo sapiens GN=FXR1 PE=1 SV=3 - [FXR1_HUMAN]	0	0	0	0	0	0	0	0	0	0	0	0	0	0	0	0.493679	0	0	0	0	0	0	0
NormalisationValue:	3085000
P17050	Unlabelled	Alpha-N-acetylgalactosaminidase OS=Homo sapiens GN=NAGA PE=1 SV=2 - [NAGAB_HUMAN]	0	0.612847	0.292778	0	0	0	0	0	0	0	0	0	0	0	0	0	0	0	0	0	0	0	0
P17050	Labelled	Alpha-N-acetylgalactosaminidase OS=Homo sapiens GN=NAGA PE=1 SV=2 - [NAGAB_HUMAN]	0.889583	1	0	0	0	0	0	0	0	0	0	0	0	0	0	0	0	0	0	0	0	0	0.0258472
NormalisationValue:	14400000
Q9NZB2	Unlabelled	Constitutive coactivator of PPAR-gamma-like protein 1 OS=Homo sapiens GN=FAM120A PE=1 SV=2 - [F120A_HUMAN]	0	0	0	0	0	0	0	0	0.365239	0.396893	0	0.605961	0.259362	0.284887	0	0.217464	0	0	0	0	0	0	0
Q9NZB2	Labelled	Constitutive coactivator of PPAR-gamma-like protein 1 OS=Homo sapiens GN=FAM120A PE=1 SV=2 - [F120A_HUMAN]	0	0	0	0	0	0	0	0.638035	0.671704	0.709656	0.71738	1	0.377666	0	0	0	0	0	0	0	0	0	0
NormalisationValue:	11910000
P61619;Q9H9S3	Unlabelled	Protein transport protein Sec61 subunit alpha isoform 1 OS=Homo sapiens GN=SEC61A1 PE=1 SV=2 - [S61A1_HUMAN]|Protein transport protein Sec61 subunit alpha isoform 2 OS=Homo sapiens GN=SEC61A2 PE=2 SV=3 - [S61A2_HUMAN]	0	0	0	0	0	0	0	0	0	0	0	0	0	0	0	0	0	0	0	0	0	0.575638	0
P61619;Q9H9S3	Labelled	Protein transport protein Sec61 subunit alpha isoform 1 OS=Homo sapiens GN=SEC61A1 PE=1 SV=2 - [S61A1_HUMAN]|Protein transport protein Sec61 subunit alpha isoform 2 OS=Homo sapiens GN=SEC61A2 PE=2 SV=3 - [S61A2_HUMAN]	0	0	0	0	0	0	0	0	0	0	0	0	0	0.108701	0	0.196984	0.104698	0.186311	0.192111	0.813225	0.525812	0.980278	1
NormalisationValue:	17240000
O15020;Q01082	Unlabelled	Spectrin beta chain, non-erythrocytic 2 OS=Homo sapiens GN=SPTBN2 PE=1 SV=3 - [SPTN2_HUMAN]|Spectrin beta chain, non-erythrocytic 1 OS=Homo sapiens GN=SPTBN1 PE=1 SV=2 - [SPTB2_HUMAN]	0	0	0	0	0	0	0	0	0	0	0	0	0	0	0	0	0	0	0	0.116738	0	0	0.501717
O15020;Q01082	Labelled	Spectrin beta chain, non-erythrocytic 2 OS=Homo sapiens GN=SPTBN2 PE=1 SV=3 - [SPTN2_HUMAN]|Spectrin beta chain, non-erythrocytic 1 OS=Homo sapiens GN=SPTBN1 PE=1 SV=2 - [SPTB2_HUMAN]	0	0	0	0	0	0	0	0.182747	0	0	0.0970386	0	0	0.0490987	0.0677253	0.0536052	0.0292318	0.052103	0.0909871	0.161073	0	0.279614	1
NormalisationValue:	23300000
Q04917	Unlabelled	14-3-3 protein eta OS=Homo sapiens GN=YWHAH PE=1 SV=4 - [1433F_HUMAN]	0.734545	0.0676287	0	0	0	0.058026	0	0.0210761	0.0238375	0	0	0	0	0	0	0	0	0	0	0	0.0235347	0.0422947	0
Q04917	Labelled	14-3-3 protein eta OS=Homo sapiens GN=YWHAH PE=1 SV=4 - [1433F_HUMAN]	1	0.135275	0	0	0.12072	0.130233	0.0924996	0.0676465	0.0735436	0	0.0408338	0.0294851	0	0.0254944	0	0	0	0.0192589	0	0	0	0.0934794	0.11215
NormalisationValue:	56130000
P78347	Unlabelled	General transcription factor II-I OS=Homo sapiens GN=GTF2I PE=1 SV=2 - [GTF2I_HUMAN]|Disks large homolog 5 OS=Homo sapiens GN=DLG5 PE=1 SV=4 - [DLG5_HUMAN]	0	0	0	0	0	0	0.370419	0.745686	0.780033	0.460805	0.38258	0.485045	0.160148	0.175596	0.11627	0.145933	0.0797371	0	0.0416516	0.0722104	0.0886606	0	0.0742399
P78347	Labelled	General transcription factor II-I OS=Homo sapiens GN=GTF2I PE=1 SV=2 - [GTF2I_HUMAN]|Disks large homolog 5 OS=Homo sapiens GN=DLG5 PE=1 SV=4 - [DLG5_HUMAN]	0.198521	0	0	0	0	0	0.417091	0	1	0.584224	0.492358	0.669187	0.214297	0.209039	0.164749	0.215694	0.116105	0.0778307	0.0695809	0	0	0.0944947	0
NormalisationValue:	121700000
Q53H12	Unlabelled	Acylglycerol kinase, mitochondrial OS=Homo sapiens GN=AGK PE=1 SV=2 - [AGK_HUMAN]	0	0	0	0	0	0	0	0	0	0	0	0	0	0	0	0	0	0	0	0	0	0	0.845671
Q53H12	Labelled	Acylglycerol kinase, mitochondrial OS=Homo sapiens GN=AGK PE=1 SV=2 - [AGK_HUMAN]	0	0	0	0	0	0	0	0	0	0	0	0	0	0	0	0	0	0	0	0	0	0.0382409	1
NormalisationValue:	36610000
P62857	Unlabelled	40S ribosomal protein S28 OS=Homo sapiens GN=RPS28 PE=1 SV=1 - [RS28_HUMAN]	0	0	0	0	0	0.0891108	0.108054	0.214755	0.548582	0.773196	0.817655	0.312436	0.43241	0.58009	0.341237	0.418814	0.297745	0.243106	0.32951	0.400644	0.413466	0.48125	0.53808
P62857	Labelled	40S ribosomal protein S28 OS=Homo sapiens GN=RPS28 PE=1 SV=1 - [RS28_HUMAN]	0.60393	0.136018	0	0	0.0798969	0.112113	0.114046	0.250709	0.615271	0.897552	1	0.677191	0.540077	0.737113	0.427771	0.525193	0.359407	0.273647	0.394265	0.478866	0.497552	0.586727	0.643814
NormalisationValue:	155200000
Q5VV63	Unlabelled	Attractin-like protein 1 OS=Homo sapiens GN=ATRNL1 PE=2 SV=2 - [ATRN1_HUMAN]	0	0	0	0.685387	0	0	0	0	0	0	0	0	0	0	0	0	0	0	0	0	0	0	0
Q5VV63	Labelled	Attractin-like protein 1 OS=Homo sapiens GN=ATRNL1 PE=2 SV=2 - [ATRN1_HUMAN]	0	0	0	1	0	0	0	0	0	0	0	0	0	0	0	0	0	0	0	0	0	0	0
NormalisationValue:	10470000
Q16527	Unlabelled	Cysteine and glycine-rich protein 2 OS=Homo sapiens GN=CSRP2 PE=1 SV=3 - [CSRP2_HUMAN]	0	0	0	0	0.276089	0.553689	0	0.347644	0.220267	0.289956	0.303378	0.314667	0.284889	0.245156	0.142578	0.344444	0.181333	0	0.169067	0.377067	0	0.957333	0.3328
Q16527	Labelled	Cysteine and glycine-rich protein 2 OS=Homo sapiens GN=CSRP2 PE=1 SV=3 - [CSRP2_HUMAN]	0	0	0	0	0	0	0	0	0	0.296711	0.258667	0.328978	0.293244	0.222933	0	0.257422	0.162933	0.204978	0.203822	0.360978	0	1	0
NormalisationValue:	11250000
P02794	Unlabelled	Ferritin heavy chain OS=Homo sapiens GN=FTH1 PE=1 SV=2 - [FRIH_HUMAN]	0	0	0	0	0	0	0	0	0	0	0.782201	1	0.683063	0.675963	0	0.431034	0.147236	0	0	0	0	0	0
P02794	Labelled	Ferritin heavy chain OS=Homo sapiens GN=FTH1 PE=1 SV=2 - [FRIH_HUMAN]	0	0	0	0	0	0	0	0	0	0	0.681542	0.932302	0.668864	0.690162	0.336714	0.386156	0	0	0	0	0	0	0
NormalisationValue:	3944000
Q96CW1	Unlabelled	AP-2 complex subunit mu OS=Homo sapiens GN=AP2M1 PE=1 SV=2 - [AP2M1_HUMAN]	0	0	0	0	0	0	0.160576	0	0	0	0.132478	0	0.0714643	0.0672716	0.0849186	0.107384	0	0.0619399	0	0.144743	0.142866	0	1
Q96CW1	Labelled	AP-2 complex subunit mu OS=Homo sapiens GN=AP2M1 PE=1 SV=2 - [AP2M1_HUMAN]	0	0	0.963705	0	0	0	0	0	0.19562	0	0.201752	0.141802	0.126033	0.0872966	0.112891	0	0.0916145	0.0750313	0.120839	0.171589	0	0	0.946183
NormalisationValue:	15980000
P53992	Unlabelled	Protein transport protein Sec24C OS=Homo sapiens GN=SEC24C PE=1 SV=3 - [SC24C_HUMAN]	0	0	1	0.460361	0.699289	0.458174	0.23696	0.316293	0.264926	0.147266	0.17392	0	0.081766	0	0	0.114215	0	0	0	0.0870148	0.0716512	0.0738382	0.0755057
P53992	Labelled	Protein transport protein Sec24C OS=Homo sapiens GN=SEC24C PE=1 SV=3 - [SC24C_HUMAN]	0	0	0	0.52187	0	0	0.244751	0.306452	0.246966	0.148278	0.162302	0.1617	0.0887917	0	0.0751777	0.114161	0.0550027	0	0.0392838	0.0859759	0.0685074	0.0858666	0.070585
NormalisationValue:	36580000
A4D0S4	Unlabelled	Laminin subunit beta-4 OS=Homo sapiens GN=LAMB4 PE=2 SV=1 - [LAMB4_HUMAN]	0	0	0	0	0	0	0	0	0	0	0	0	0	0	0	0	0	0.052282	0	0	0	0.19673	0.836172
A4D0S4	Labelled	Laminin subunit beta-4 OS=Homo sapiens GN=LAMB4 PE=2 SV=1 - [LAMB4_HUMAN]	0	0	0	0	0	0	0	0	0	0	0	0	0	0	0	0	0	0	0	0	0	0	1
NormalisationValue:	293600000
O15042	Unlabelled	U2 snRNP-associated SURP motif-containing protein OS=Homo sapiens GN=U2SURP PE=1 SV=2 - [SR140_HUMAN]	0	0	0	0	0	0	0	0	0	0	0	0	0	0	0.620126	0.71761	0	0	0	0	0	0	0
O15042	Labelled	U2 snRNP-associated SURP motif-containing protein OS=Homo sapiens GN=U2SURP PE=1 SV=2 - [SR140_HUMAN]	0	0	0	0	0	0	0	0	0	0	0	0	0	0	0.895597	1	0	0	0	0	0	0	0
NormalisationValue:	9540000
Q9NZR2	Unlabelled	Low-density lipoprotein receptor-related protein 1B OS=Homo sapiens GN=LRP1B PE=1 SV=2 - [LRP1B_HUMAN]	0	0	0	0	0	0	0	0	1	0	0	0	0	0	0.167838	0.111688	0.11673	0	0.0433613	0	0	0	0
Q9NZR2	Labelled	Low-density lipoprotein receptor-related protein 1B OS=Homo sapiens GN=LRP1B PE=1 SV=2 - [LRP1B_HUMAN]	0	0	0	0	0	0	0	0	0	0	0	0	0.133002	0	0	0.114897	0	0.065317	0	0.24194	0	0	0
NormalisationValue:	13090000
O60783	Unlabelled	28S ribosomal protein S14, mitochondrial OS=Homo sapiens GN=MRPS14 PE=1 SV=1 - [RT14_HUMAN]	0	0	0	0	0	0	0.185921	0.514737	0.225921	0.403092	0.299079	0.106118	0.219342	0.22625	0.161513	0.144474	0.0877632	0	0	0.0491579	0.0458618	0.0140461	0
O60783	Labelled	28S ribosomal protein S14, mitochondrial OS=Homo sapiens GN=MRPS14 PE=1 SV=1 - [RT14_HUMAN]	0	0	0	0	0	0	0.274671	1	0.601184	0.8125	0.582434	0.450395	0.4125	0.423882	0.324934	0.282961	0.1725	0.0940789	0.0967105	0.106579	0.0968421	0.0732895	0.0790132
NormalisationValue:	152000000
Q9BW60	Unlabelled	Elongation of very long chain fatty acids protein 1 OS=Homo sapiens GN=ELOVL1 PE=1 SV=1 - [ELOV1_HUMAN]	0	0	0	0	0	0	0	0	0	0	0	0	0	0	0	0	0	0	0	0	0	0.0646772	0.953543
Q9BW60	Labelled	Elongation of very long chain fatty acids protein 1 OS=Homo sapiens GN=ELOVL1 PE=1 SV=1 - [ELOV1_HUMAN]	0	0	0	0	0	0	0	0	0	0	0	0	0	0	0	0	0	0	0	0	0.0925669	0.0844882	1
NormalisationValue:	6350000
P61313	Unlabelled	60S ribosomal protein L15 OS=Homo sapiens GN=RPL15 PE=1 SV=2 - [RL15_HUMAN]	0	0	0	0	0	0	0	0	0	0.0260701	0	0.172692	0.0547705	0.148814	0.129732	0.297576	0.245204	0.302476	0.443528	0.769985	0.435534	0.682053	0.869005
P61313	Labelled	60S ribosomal protein L15 OS=Homo sapiens GN=RPL15 PE=1 SV=2 - [RL15_HUMAN]	0	0	0	0	0	0	0	0	0	0	0	0	0	0.168747	0	0.279268	0.195333	0.17803	0.477824	1	0.446622	0.762249	0
NormalisationValue:	38780000
P22626;P09651	Unlabelled	Heterogeneous nuclear ribonucleoproteins A2/B1 OS=Homo sapiens GN=HNRNPA2B1 PE=1 SV=2 - [ROA2_HUMAN]|Heterogeneous nuclear ribonucleoprotein A1 OS=Homo sapiens GN=HNRNPA1 PE=1 SV=5 - [ROA1_HUMAN]	0.0705294	0.0142282	0.6121	0.809164	0.410142	0.254893	0.133674	0.123599	0.0940836	0.057718	0.0586077	0	0	0	0.0218906	0	0	0	0	0.0306272	0.0378559	0.0524689	0.0350534
P22626;P09651	Labelled	Heterogeneous nuclear ribonucleoproteins A2/B1 OS=Homo sapiens GN=HNRNPA2B1 PE=1 SV=2 - [ROA2_HUMAN]|Heterogeneous nuclear ribonucleoprotein A1 OS=Homo sapiens GN=HNRNPA1 PE=1 SV=5 - [ROA1_HUMAN]	0.0748221	0.052847	0.696174	1	0.556495	0.336521	0.161032	0.144173	0.0898577	0.027758	0.0578069	0.0201401	0	0	0	0.00836521	0	0	0.016617	0	0.0291148	0.0616103	0.0186633
NormalisationValue:	449600000
Q9NSE4	Unlabelled	Isoleucine--tRNA ligase, mitochondrial OS=Homo sapiens GN=IARS2 PE=1 SV=2 - [SYIM_HUMAN]	0.852563	0.0201041	0.327956	0	0	0.0654891	0.0528487	0.045681	0.0351848	0.035777	0.0293037	0.0137635	0.0122218	0.00964672	0.0152338	0.0144456	0.00674086	0	0.0103267	0.0233408	0	0.0608944	0
Q9NSE4	Labelled	Isoleucine--tRNA ligase, mitochondrial OS=Homo sapiens GN=IARS2 PE=1 SV=2 - [SYIM_HUMAN]	1	0.22136	0	0.220339	0.233408	0.102124	0.0857668	0	0.051603	0.0414335	0.0433122	0.0214009	0.0122095	0.0126526	0.0212988	0.0196426	0.0187237	0	0.0175168	0	0.0408618	0.0833776	0.129467
NormalisationValue:	489700000
Q96C01	Unlabelled	Protein FAM136A OS=Homo sapiens GN=FAM136A PE=1 SV=1 - [F136A_HUMAN]	0.643264	0	0.245989	0.184061	0.0499569	0.0609453	0.0232362	0	0.0113214	0.0111558	0.0105296	0	0.00598585	0.0086562	0.00509746	0.00734	0.00666724	0.00466448	0.00608591	0.0105986	0.0260652	0.0296878	0.0747456
Q96C01	Labelled	Protein FAM136A OS=Homo sapiens GN=FAM136A PE=1 SV=1 - [F136A_HUMAN]	1	0	0.332241	0.261515	0.0721063	0.0967569	0.0315508	0.0362429	0.0179576	0.0171347	0.017152	0.00698637	0.0087804	0.011173	0.00710367	0.00980162	0.00877868	0.00705365	0.00869415	0.0141452	0.0373814	0.0458341	0.103657
NormalisationValue:	579700000
Q8NBN7	Unlabelled	Retinol dehydrogenase 13 OS=Homo sapiens GN=RDH13 PE=1 SV=2 - [RDH13_HUMAN]	0	0	0	0	0.373983	0.691127	0.398732	0.341027	0	0	0.146765	0.16024	0	0.110941	0	0	0	0	0	0.078519	0	0	0
Q8NBN7	Labelled	Retinol dehydrogenase 13 OS=Homo sapiens GN=RDH13 PE=1 SV=2 - [RDH13_HUMAN]	0	0	0	0	0	1	0.514676	0	0.399333	0.282255	0	0	0	0.148499	0	0	0	0	0	0	0	0.253302	0
NormalisationValue:	14990000
Q9H479	Unlabelled	Fructosamine-3-kinase OS=Homo sapiens GN=FN3K PE=1 SV=1 - [FN3K_HUMAN]	1	0	0	0	0	0	0	0	0	0	0	0	0	0	0	0	0	0	0	0	0	0	0
Q9H479	Labelled	Fructosamine-3-kinase OS=Homo sapiens GN=FN3K PE=1 SV=1 - [FN3K_HUMAN]	1	0	0	0	0	0	0	0	0	0	0	0	0	0	0	0	0	0	0	0	0	0	0
NormalisationValue:	15560000
P52434	Unlabelled	DNA-directed RNA polymerases I, II, and III subunit RPABC3 OS=Homo sapiens GN=POLR2H PE=1 SV=4 - [RPAB3_HUMAN]	0	0	0	0	0	0.598876	0	0.0595666	0	0	0	0	0	0	0	0	0	0	0	0	0	0	0
P52434	Labelled	DNA-directed RNA polymerases I, II, and III subunit RPABC3 OS=Homo sapiens GN=POLR2H PE=1 SV=4 - [RPAB3_HUMAN]	0	0	0	0	1	0.880096	0	0	0	0	0	0	0	0	0	0	0	0	0	0	0	0	0.841252
NormalisationValue:	6230000
P55145	Unlabelled	Mesencephalic astrocyte-derived neurotrophic factor OS=Homo sapiens GN=MANF PE=1 SV=3 - [MANF_HUMAN]	1	0.0160657	0.189648	0	0	0	0	0	0	0	0	0	0	0	0	0	0	0	0	0	0.00314319	0.0020277	0.0353286
P55145	Labelled	Mesencephalic astrocyte-derived neurotrophic factor OS=Homo sapiens GN=MANF PE=1 SV=3 - [MANF_HUMAN]	0.874413	0	0	0	0	0	0	0	0	0	0	0	0	0	0	0	0	0	0	0	0	0	0.0449296
NormalisationValue:	426000000
P05141;P12236	Unlabelled	ADP/ATP translocase 2 OS=Homo sapiens GN=SLC25A5 PE=1 SV=7 - [ADT2_HUMAN]|ADP/ATP translocase 3 OS=Homo sapiens GN=SLC25A6 PE=1 SV=4 - [ADT3_HUMAN]	0	0	0	0	0	0	0	0	0	0.0127066	0.0225728	0.0228897	0.0125728	0.0145446	0.0202723	0.0239671	0.0140986	0.01827	0.0297653	0.065892	0.078169	0.1427	0.810329
P05141;P12236	Labelled	ADP/ATP translocase 2 OS=Homo sapiens GN=SLC25A5 PE=1 SV=7 - [ADT2_HUMAN]|ADP/ATP translocase 3 OS=Homo sapiens GN=SLC25A6 PE=1 SV=4 - [ADT3_HUMAN]	0	0	0	0	0	0	0	0	0.0227981	0	0	0	0.0125141	0.0148732	0.0168427	0.0255634	0	0.0203146	0	0	0	0	1
NormalisationValue:	426000000
Q07157	Unlabelled	Tight junction protein ZO-1 OS=Homo sapiens GN=TJP1 PE=1 SV=3 - [ZO1_HUMAN]	0	0	0	0	0	0	0	0	0	0	0	0	0	0	0	0	0	0	0	0	0.221688	0.71746	0
Q07157	Labelled	Tight junction protein ZO-1 OS=Homo sapiens GN=TJP1 PE=1 SV=3 - [ZO1_HUMAN]	0	0	0	0	0	0	0	0	0	0.178743	0	0.322003	0	0	0	0.0613165	0	0	0	0.331288	0.135135	1	0
NormalisationValue:	6031000
Q15366	Unlabelled	Poly(rC)-binding protein 2 OS=Homo sapiens GN=PCBP2 PE=1 SV=1 - [PCBP2_HUMAN]	1	0.0409047	0	0	0	0	0	0	0	0	0	0	0	0	0	0	0	0	0	0	0	0	0
Q15366	Labelled	Poly(rC)-binding protein 2 OS=Homo sapiens GN=PCBP2 PE=1 SV=1 - [PCBP2_HUMAN]	0.195677	0.0228022	0	0	0	0	0	0	0	0	0	0	0	0	0	0	0	0	0	0	0	0	0
NormalisationValue:	124900000
P30048	Unlabelled	Thioredoxin-dependent peroxide reductase, mitochondrial OS=Homo sapiens GN=PRDX3 PE=1 SV=3 - [PRDX3_HUMAN]	1	0	0.248027	0.0899321	0.134261	0.1846	0.104639	0.118862	0.0804321	0.0346074	0.0448691	0.0211882	0.0111605	0.014721	0.00911093	0.00961086	0.00360892	0.00545908	0.00630799	0.0182662	0.0248165	0.0334718	0.0833818
P30048	Labelled	Thioredoxin-dependent peroxide reductase, mitochondrial OS=Homo sapiens GN=PRDX3 PE=1 SV=3 - [PRDX3_HUMAN]	0.888658	0	0.32544	0	0	0.163412	0.0805706	0.11936	0.0650048	0	0.032447	0	0	0	0.00701288	0	0.00689517	0.00515303	0.0133873	0.0147071	0.0265614	0.0301759	0.0791996
NormalisationValue:	722100000
Q8IYB8	Unlabelled	ATP-dependent RNA helicase SUPV3L1, mitochondrial OS=Homo sapiens GN=SUPV3L1 PE=1 SV=1 - [SUV3_HUMAN]	0	0	0.720293	0	0.868415	0.387432	0.26128	0.223128	0.24687	0.228018	0.0428774	0.148925	0.103236	0.109355	0.0862273	0.0830853	0.0563903	0	0	0.126742	0	0	0
Q8IYB8	Labelled	ATP-dependent RNA helicase SUPV3L1, mitochondrial OS=Homo sapiens GN=SUPV3L1 PE=1 SV=1 - [SUV3_HUMAN]	0	0	0.708245	0	1	0.393811	0.384597	0.334515	0	0	0	0	0	0	0	0	0	0	0	0	0	0	0
NormalisationValue:	42330000
Q8IVF5	Unlabelled	T-lymphoma invasion and metastasis-inducing protein 2 OS=Homo sapiens GN=TIAM2 PE=2 SV=4 - [TIAM2_HUMAN]	0	0	1	0	0	0	0	0.0627236	0.0539726	0	0	0.0252538	0	0	0	0	0	0	0	0	0	0	0
Q8IVF5	Labelled	T-lymphoma invasion and metastasis-inducing protein 2 OS=Homo sapiens GN=TIAM2 PE=2 SV=4 - [TIAM2_HUMAN]	0	0	0	0	0	0	0	0	0	0	0.0244077	0	0	0	0	0	0	0	0	0	0	0	0
NormalisationValue:	124100000
Q96SB4;P78362	Unlabelled	SRSF protein kinase 1 OS=Homo sapiens GN=SRPK1 PE=1 SV=2 - [SRPK1_HUMAN]|SRSF protein kinase 2 OS=Homo sapiens GN=SRPK2 PE=1 SV=3 - [SRPK2_HUMAN]	0	0	0	0	0	0	0	0.143089	0.279597	0	0.44957	0.400628	0	0	0	0	0	0	0	0	0	0	0
Q96SB4;P78362	Labelled	SRSF protein kinase 1 OS=Homo sapiens GN=SRPK1 PE=1 SV=2 - [SRPK1_HUMAN]|SRSF protein kinase 2 OS=Homo sapiens GN=SRPK2 PE=1 SV=3 - [SRPK2_HUMAN]	0	0	0	0	0	0	0	0	0.319114	0	0.94213	1	0	0	0	0	0	0	0	0	0	0	0
NormalisationValue:	6048000
O75643	Unlabelled	U5 small nuclear ribonucleoprotein 200 kDa helicase OS=Homo sapiens GN=SNRNP200 PE=1 SV=2 - [U520_HUMAN]	0	0	0	0	0	0	0	0	0	0.904611	1	0.938882	0	0.596178	0	0.500158	0.37271	0	0	0.437618	0	0.376816	0
O75643	Labelled	U5 small nuclear ribonucleoprotein 200 kDa helicase OS=Homo sapiens GN=SNRNP200 PE=1 SV=2 - [U520_HUMAN]	0	0	0	0	0	0	0	0	0.728364	0.85897	0.905085	0	0.590335	0.614972	0	0.605654	0.449937	0	0.343967	0.580701	0.364814	0.553064	0
NormalisationValue:	6332000
P23634	Unlabelled	Plasma membrane calcium-transporting ATPase 4 OS=Homo sapiens GN=ATP2B4 PE=1 SV=2 - [AT2B4_HUMAN]	0	0	0	0	0	0	0	0	0	0	0	0.629979	0	0	0.253248	0.303783	0	0.249536	0.420414	0.805425	0	0.879229	0
P23634	Labelled	Plasma membrane calcium-transporting ATPase 4 OS=Homo sapiens GN=ATP2B4 PE=1 SV=2 - [AT2B4_HUMAN]	0	0	0	0	0	0	0	0	0	0	0.590007	0.681228	0	0	0	0	0	0	0	0	0	0	1
NormalisationValue:	7005000
Q6P161	Unlabelled	39S ribosomal protein L54, mitochondrial OS=Homo sapiens GN=MRPL54 PE=1 SV=1 - [RM54_HUMAN]	0	0	0	0	0	0	0	0	0.183261	0.375877	0.517708	0.564484	0.307718	0.326261	0.171567	0.198129	0.101186	0	0.0542265	0.0995657	0	0	0
Q6P161	Labelled	39S ribosomal protein L54, mitochondrial OS=Homo sapiens GN=MRPL54 PE=1 SV=1 - [RM54_HUMAN]	0.239559	0	0	0	0	0.279653	0	0.0759272	0.204477	0.523889	0.910291	1	0.555964	0.585867	0.309054	0.331607	0.156164	0.115169	0.0823588	0.127414	0.0991313	0.091714	0.0908119
NormalisationValue:	59860000
Q99436	Unlabelled	Proteasome subunit beta type-7 OS=Homo sapiens GN=PSMB7 PE=1 SV=1 - [PSB7_HUMAN]	0	0	0	0	0	0.429195	0.132881	0.12871	0.0618041	0.01387	0.0279534	0	0	0	0	0	0	0	0	0	0	0	0
Q99436	Labelled	Proteasome subunit beta type-7 OS=Homo sapiens GN=PSMB7 PE=1 SV=1 - [PSB7_HUMAN]	0	0	0	0	0.379243	1	0.452667	0.306499	0.15548	0.0625994	0.0351212	0	0	0	0	0	0	0	0	0	0	0	0
NormalisationValue:	103100000
Q5JTJ3	Unlabelled	Cytochrome c oxidase assembly factor 6 homolog OS=Homo sapiens GN=COA6 PE=1 SV=1 - [COA6_HUMAN]	0.601159	0.223525	0.686776	0	0	0	0.098156	0	0	0.226317	0.135801	0	0.119389	0.122682	0.0629347	0.100659	0	0	0	0.137302	0.224842	0	0.152766
Q5JTJ3	Labelled	Cytochrome c oxidase assembly factor 6 homolog OS=Homo sapiens GN=COA6 PE=1 SV=1 - [COA6_HUMAN]	0	0.0726291	1	0	0	0.31981	0.184036	0	0	0.268704	0.200395	0.142255	0.171681	0.206033	0	0	0	0	0	0.223604	0.344046	0.466017	0.324289
NormalisationValue:	37960000
Q86U42	Unlabelled	Polyadenylate-binding protein 2 OS=Homo sapiens GN=PABPN1 PE=1 SV=3 - [PABP2_HUMAN]	0	0.156239	0	0	0	0.248349	0.0296239	0.00949541	0	0	0	0	0	0	0	0	0	0	0	0	0	0	0
Q86U42	Labelled	Polyadenylate-binding protein 2 OS=Homo sapiens GN=PABPN1 PE=1 SV=3 - [PABP2_HUMAN]	0.477523	0	1	0	0	0.143028	0	0	0	0	0	0	0	0	0	0	0	0	0	0	0	0	0.0431835
NormalisationValue:	109000000
Q96EL2	Unlabelled	28S ribosomal protein S24, mitochondrial OS=Homo sapiens GN=MRPS24 PE=1 SV=1 - [RT24_HUMAN]	0	0	0	0	0	0	0.0499923	0.418407	0	0.087703	0.0283759	0.053635	0.0242769	0.0217788	0.0314153	0	0.0116937	0	0	0	0	0	0
Q96EL2	Labelled	28S ribosomal protein S24, mitochondrial OS=Homo sapiens GN=MRPS24 PE=1 SV=1 - [RT24_HUMAN]	0	0	0	0	0	0	0	1	0.686775	0.373937	0	0	0.0662413	0	0	0	0.0160402	0	0	0	0	0	0
NormalisationValue:	129300000
O95747	Unlabelled	Serine/threonine-protein kinase OSR1 OS=Homo sapiens GN=OXSR1 PE=1 SV=1 - [OXSR1_HUMAN]	0	0.316074	0.331412	0	0	0	0	0	0	0	0	0	0	0	0	0	0	0	0	0	0	0	0
O95747	Labelled	Serine/threonine-protein kinase OSR1 OS=Homo sapiens GN=OXSR1 PE=1 SV=1 - [OXSR1_HUMAN]	1	0	0	0	0	0	0	0	0	0	0	0	0	0	0	0	0	0	0	0	0	0	0
NormalisationValue:	31230000
Q15056	Unlabelled	Eukaryotic translation initiation factor 4H OS=Homo sapiens GN=EIF4H PE=1 SV=5 - [IF4H_HUMAN]	0.813988	0.0536458	0	0	0	0	0	0	0	0	0	0	0	0	0	0	0	0	0	0	0.0240476	0	0.100818
Q15056	Labelled	Eukaryotic translation initiation factor 4H OS=Homo sapiens GN=EIF4H PE=1 SV=5 - [IF4H_HUMAN]	1	0.0136756	0	0	0	0	0	0	0	0	0	0	0	0	0	0	0	0	0	0	0	0	0.108333
NormalisationValue:	134400000
Q15125	Unlabelled	3-beta-hydroxysteroid-Delta(8),Delta(7)-isomerase OS=Homo sapiens GN=EBP PE=1 SV=3 - [EBP_HUMAN]	0	0	0	0	0	0	0	0	0	0	0	0.0884456	0	0.0865544	0	0	0	0	0.214539	0.41253	0.320331	0.51182	1
Q15125	Labelled	3-beta-hydroxysteroid-Delta(8),Delta(7)-isomerase OS=Homo sapiens GN=EBP PE=1 SV=3 - [EBP_HUMAN]	0	0	0	0	0	0	0	0	0	0	0	0.125547	0	0.122931	0.182624	0.211732	0	0.167405	0.302896	0.656767	0.471483	0.766844	0.689421
NormalisationValue:	67680000
P04899;P63096;P08754;P11488	Unlabelled	Guanine nucleotide-binding protein G(i) subunit alpha-2 OS=Homo sapiens GN=GNAI2 PE=1 SV=3 - [GNAI2_HUMAN]|Guanine nucleotide-binding protein G(i) subunit alpha-1 OS=Homo sapiens GN=GNAI1 PE=1 SV=2 - [GNAI1_HUMAN]|Guanine nucleotide-binding protein G(k) subunit alpha OS=Homo sapiens GN=GNAI3 PE=1 SV=3 - [GNAI3_HUMAN]|Guanine nucleotide-binding protein G(t) subunit alpha-1 OS=Homo sapiens GN=GNAT1…	0	0	0	0	0	0	0	0	0	0	0	0	0	0	0	0.710034	0.33869	0.418963	0	0	0	0.919218	0
P04899;P63096;P08754;P11488	Labelled	Guanine nucleotide-binding protein G(i) subunit alpha-2 OS=Homo sapiens GN=GNAI2 PE=1 SV=3 - [GNAI2_HUMAN]|Guanine nucleotide-binding protein G(i) subunit alpha-1 OS=Homo sapiens GN=GNAI1 PE=1 SV=2 - [GNAI1_HUMAN]|Guanine nucleotide-binding protein G(k) subunit alpha OS=Homo sapiens GN=GNAI3 PE=1 SV=3 - [GNAI3_HUMAN]|Guanine nucleotide-binding protein G(t) subunit alpha-1 OS=Homo sapiens GN=GNAT1…	0	0	0	0	0	0	0	0	0	0	0	0	0	0	0	0	0	0	0	0	0	1	0
NormalisationValue:	23520000
P12270	Unlabelled	Nucleoprotein TPR OS=Homo sapiens GN=TPR PE=1 SV=3 - [TPR_HUMAN]	0	0	0	0	0	0	0	0	0	0	1	0	0	0	0	0	0	0	0	0	0	0	0
P12270	Labelled	Nucleoprotein TPR OS=Homo sapiens GN=TPR PE=1 SV=3 - [TPR_HUMAN]	0	0	0	0	0	0	0	0	0	0	0	0	0	0.855529	0	0	0	0	0	0	0	0	0
NormalisationValue:	2478000
Q9H6Z4	Unlabelled	Ran-binding protein 3 OS=Homo sapiens GN=RANBP3 PE=1 SV=1 - [RANB3_HUMAN]	0.58217	0	0	0	0	0	0	0	0	0	0	0	0	0	0	0	0	0	0	0	0	0	0
Q9H6Z4	Labelled	Ran-binding protein 3 OS=Homo sapiens GN=RANBP3 PE=1 SV=1 - [RANB3_HUMAN]	1	0	0	0	0	0	0	0	0	0	0	0	0	0	0	0	0	0	0	0	0	0	0
NormalisationValue:	8951000
P11586	Unlabelled	C-1-tetrahydrofolate synthase, cytoplasmic OS=Homo sapiens GN=MTHFD1 PE=1 SV=3 - [C1TC_HUMAN]	0	0	0.653777	0	0.402356	0.17325	0	0.0560915	0.0777963	0.0286764	0.0454886	0	0	0	0	0.0134622	0.00875537	0.0144283	0	0.0331254	0.0297297	0.0358143	0
P11586	Labelled	C-1-tetrahydrofolate synthase, cytoplasmic OS=Homo sapiens GN=MTHFD1 PE=1 SV=3 - [C1TC_HUMAN]	0	0.218295	1	0	0.624671	0.310742	0.155925	0.118683	0.113874	0.0430908	0.0784893	0	0	0	0	0	0	0	0	0.0403326	0.0354816	0.050298	0.106029
NormalisationValue:	72150000
P45880	Unlabelled	Voltage-dependent anion-selective channel protein 2 OS=Homo sapiens GN=VDAC2 PE=1 SV=2 - [VDAC2_HUMAN]	0	0	0	0	0	0	0	0.0258479	0.0450646	0.0214753	0.0549582	0.0598327	0.0280684	0.0281673	0.0340304	0.0256654	0.0263194	0.0303118	0.0443194	0.152624	0.124639	0.259772	0.93384
P45880	Labelled	Voltage-dependent anion-selective channel protein 2 OS=Homo sapiens GN=VDAC2 PE=1 SV=2 - [VDAC2_HUMAN]	0	0	0	0	0	0	0	0	0.0567985	0.0407224	0.0780228	0.0529202	0.0340532	0.0384487	0.042327	0.0286388	0.035019	0.0392091	0.0605779	0.181825	0.149962	0.274144	1
NormalisationValue:	131500000
Q9BTT6	Unlabelled	Leucine-rich repeat-containing protein 1 OS=Homo sapiens GN=LRRC1 PE=1 SV=1 - [LRRC1_HUMAN]	0	0	0	0	0	0	0	0	0	0	0	0	0	0	0	0	0	0	0	0	0	0.471284	0.394486
Q9BTT6	Labelled	Leucine-rich repeat-containing protein 1 OS=Homo sapiens GN=LRRC1 PE=1 SV=1 - [LRRC1_HUMAN]	0	0	0	0	0	0	0	0	0	0	0	0	0	0	0	0	0	0	0	0	0	1	0
NormalisationValue:	14870000
Q8NBJ5	Unlabelled	Procollagen galactosyltransferase 1 OS=Homo sapiens GN=GLT25D1 PE=1 SV=1 - [GT251_HUMAN]	0	0	1	0	0.984187	0.575231	0.471426	0	0	0	0	0	0	0	0	0	0	0	0	0	0	0	0.447158
Q8NBJ5	Labelled	Procollagen galactosyltransferase 1 OS=Homo sapiens GN=GLT25D1 PE=1 SV=1 - [GT251_HUMAN]	0	0	0	0	0	0	0.369814	0.245812	0	0	0	0	0	0	0	0	0	0	0	0	0.0648035	0.0658055	0
NormalisationValue:	63870000
P28070	Unlabelled	Proteasome subunit beta type-4 OS=Homo sapiens GN=PSMB4 PE=1 SV=4 - [PSB4_HUMAN]	0	0	0	0	0.887627	0.783025	0.504782	0.297788	0.156485	0.119366	0.0572744	0	0	0	0	0	0	0	0	0	0	0.0431859	0.0447161
P28070	Labelled	Proteasome subunit beta type-4 OS=Homo sapiens GN=PSMB4 PE=1 SV=4 - [PSB4_HUMAN]	0	0	0	0	0.912732	1	0.654513	0.367185	0.216617	0.140406	0.0717274	0.0159833	0	0	0	0	0	0	0	0.00601913	0	0.0244531	0.0279797
NormalisationValue:	167300000
Q9BZM6	Unlabelled	NKG2D ligand 1 OS=Homo sapiens GN=ULBP1 PE=1 SV=1 - [N2DL1_HUMAN]	0	0	0	0	0	0	0	0	0	0	0	0	0	0	0	0	0	0	0	0	0	0	1
Q9BZM6	Labelled	NKG2D ligand 1 OS=Homo sapiens GN=ULBP1 PE=1 SV=1 - [N2DL1_HUMAN]	0	0	0	0	0	0	0	0	0	0	0	0	0	0	0	0	0	0	0	0	0	0.0576335	0
NormalisationValue:	14790000
Q9HAU5	Unlabelled	Regulator of nonsense transcripts 2 OS=Homo sapiens GN=UPF2 PE=1 SV=1 - [RENT2_HUMAN]	0.81766	0	0	0	0	0	0.0203068	0.0398675	0.0354967	0	0.0310375	0.0197196	0	0.0129227	0.00114768	0.00180949	0	0	0	0	0	0	0.0335099
Q9HAU5	Labelled	Regulator of nonsense transcripts 2 OS=Homo sapiens GN=UPF2 PE=1 SV=1 - [RENT2_HUMAN]	1	0.0318985	0.0892715	0	0	0	0.0563355	0.076181	0.0630905	0.0447682	0.0628918	0	0	0.0297792	0	0	0	0	0.0275938	0.0410375	0.0452097	0.0537748	0.0496909
NormalisationValue:	453000000
A2RRP1	Unlabelled	Neuroblastoma-amplified sequence OS=Homo sapiens GN=NBAS PE=1 SV=2 - [NBAS_HUMAN]	0	0	0	0	0	0	0	0	0	0	0	0	0	0	0	0	0	0	0	0.218775	0	0	1
A2RRP1	Labelled	Neuroblastoma-amplified sequence OS=Homo sapiens GN=NBAS PE=1 SV=2 - [NBAS_HUMAN]	0	0	0.159005	0	0.746778	0	0	0	0	0	0	0	0	0	0	0	0	0	0	0	0	0	0
NormalisationValue:	87670000
P50213	Unlabelled	Isocitrate dehydrogenase [NAD] subunit alpha, mitochondrial OS=Homo sapiens GN=IDH3A PE=1 SV=1 - [IDH3A_HUMAN]	0.281921	0.0089874	0.831378	0.360191	0.0833551	0.020817	0.0213342	0.0319035	0.0165797	0.0125076	0.0133464	0.00410083	0	0	0	0.00282834	0	0	0	0.00324294	0.00860495	0	0.0258583
P50213	Labelled	Isocitrate dehydrogenase [NAD] subunit alpha, mitochondrial OS=Homo sapiens GN=IDH3A PE=1 SV=1 - [IDH3A_HUMAN]	0.320209	0.000968709	1	0.468057	0.102173	0	0.00280226	0.00870491	0.00231073	0.00106432	0.0129596	0	0	0.000503259	0	0	0	0	0	0	0.0108822	0.00836158	0.0318818
NormalisationValue:	2301000000
Q99536	Unlabelled	Synaptic vesicle membrane protein VAT-1 homolog OS=Homo sapiens GN=VAT1 PE=1 SV=2 - [VAT1_HUMAN]	0	0	0	0	0.555187	0.558714	0.376141	0.403734	0.182054	0.461411	0.470954	0.40166	0.382573	0.434855	0.358714	0.518257	0.397925	0.325934	0.411618	0.603527	0.45249	0.731535	0.760996
Q99536	Labelled	Synaptic vesicle membrane protein VAT-1 homolog OS=Homo sapiens GN=VAT1 PE=1 SV=2 - [VAT1_HUMAN]	0	0	0	0	0	0	0	0.478216	0.246058	0.617427	0.667427	0.509129	0.478008	0.564315	0.425311	0.623444	0.500622	0.399585	0.508091	0.727178	0.550622	0.914315	1
NormalisationValue:	48200000
P31930	Unlabelled	Cytochrome b-c1 complex subunit 1, mitochondrial OS=Homo sapiens GN=UQCRC1 PE=1 SV=3 - [QCR1_HUMAN]	0.567638	0.322157	0	0	0	0	0	0	0	0	0	0	0	0	0	0	0	0	0	0	0	0	0.640816
P31930	Labelled	Cytochrome b-c1 complex subunit 1, mitochondrial OS=Homo sapiens GN=UQCRC1 PE=1 SV=3 - [QCR1_HUMAN]	0	0	0	0	0	0	0	0	0	0	0	0	0	0	0	0	0	0	0	0.0748397	0	0	1
NormalisationValue:	34300000
P61163	Unlabelled	Alpha-centractin OS=Homo sapiens GN=ACTR1A PE=1 SV=1 - [ACTZ_HUMAN]	0	0	0	0	0	0	0	0	0.522296	0.489977	0.546707	1	0.314878	0.281195	0.261012	0.377608	0.144143	0.250239	0.243147	0.47334	0.154098	0.408973	0.374608
P61163	Labelled	Alpha-centractin OS=Homo sapiens GN=ACTR1A PE=1 SV=1 - [ACTZ_HUMAN]	0	0	0	0	0	0	0	0	0	0	0.674076	0	0	0	0	0	0	0	0	0	0	0	0
NormalisationValue:	73330000
Q96N67	Unlabelled	Dedicator of cytokinesis protein 7 OS=Homo sapiens GN=DOCK7 PE=1 SV=4 - [DOCK7_HUMAN]	0	0	0	0	0.523317	0.272	0	0	0	0	0	0	0	0	0	0	0	0	0	0	0	0	0
Q96N67	Labelled	Dedicator of cytokinesis protein 7 OS=Homo sapiens GN=DOCK7 PE=1 SV=4 - [DOCK7_HUMAN]	0	0	0	0	1	0.724098	0.273268	0	0	0	0.0728488	0	0.0356098	0	0	0	0	0	0	0	0.0245463	0	0
NormalisationValue:	10250000
Q14974	Unlabelled	Importin subunit beta-1 OS=Homo sapiens GN=KPNB1 PE=1 SV=2 - [IMB1_HUMAN]	0.131776	0	0.818182	0	0.320726	0.122269	0.038015	0.0461218	0.0336822	0.0217473	0.011764	0.00550042	0.00462469	0	0.00318641	0.00535029	0.000993328	0	0.00615513	0.00613428	0.0110884	0.00699333	0.0464971
Q14974	Labelled	Importin subunit beta-1 OS=Homo sapiens GN=KPNB1 PE=1 SV=2 - [IMB1_HUMAN]	0.141076	0.0123937	1	0	0.427023	0.176314	0.0826105	0.0724354	0.0403336	0.0365638	0.0161718	0.00687656	0.00389992	0.00874479	0.00464971	0	0.00261426	0	0.00649708	0.0108632	0.0160592	0.00827773	0.0590075
NormalisationValue:	239800000
Q9UPX8	Unlabelled	SH3 and multiple ankyrin repeat domains protein 2 OS=Homo sapiens GN=SHANK2 PE=1 SV=3 - [SHAN2_HUMAN]	0	0	0	0	0	0	0	0	0	0	1	0	0	0	0	0	0	0	0	0	0	0	0
Q9UPX8	Labelled	SH3 and multiple ankyrin repeat domains protein 2 OS=Homo sapiens GN=SHANK2 PE=1 SV=3 - [SHAN2_HUMAN]	0	0	0	0	0	0	0	0	0.635695	0	0	0	0	0	0	0	0	0	0	0	0	0	0
NormalisationValue:	91160000
Q96C90	Unlabelled	Protein phosphatase 1 regulatory subunit 14B OS=Homo sapiens GN=PPP1R14B PE=1 SV=3 - [PP14B_HUMAN]	0	0	0	0	0	0	0	0	0	0	0	0	0	0	0	0	0	0	0	0	0	0	1
Q96C90	Labelled	Protein phosphatase 1 regulatory subunit 14B OS=Homo sapiens GN=PPP1R14B PE=1 SV=3 - [PP14B_HUMAN]	0.44789	0	0	0	0	0	0	0	0	0	0	0	0	0	0	0	0	0	0	0	0	0	0
NormalisationValue:	2773000
P52815	Unlabelled	39S ribosomal protein L12, mitochondrial OS=Homo sapiens GN=MRPL12 PE=1 SV=2 - [RM12_HUMAN]	0.849858	0	0	0.338905	0.17441	0.153305	0.061898	0	0.193201	0.41322	0.530689	0.351464	0.344381	0.326204	0.220019	0.172474	0.103494	0.0737488	0.0643532	0.0919263	0.132436	0.128942	0.255713
P52815	Labelled	39S ribosomal protein L12, mitochondrial OS=Homo sapiens GN=MRPL12 PE=1 SV=2 - [RM12_HUMAN]	0.82814	0.102691	0.364259	0.287252	0.143437	0.12474	0.0771955	0.0723796	0.186119	0.576959	1	0.700661	0.706327	0.6695	0.463881	0.340415	0.197639	0.128659	0.106421	0.138291	0.176534	0.162795	0.317186
NormalisationValue:	211800000
Q13885;Q9BVA1;Q13509;P04350;P68371;P07437	Unlabelled	Tubulin beta-2A chain OS=Homo sapiens GN=TUBB2A PE=1 SV=1 - [TBB2A_HUMAN]|Tubulin beta-2B chain OS=Homo sapiens GN=TUBB2B PE=1 SV=1 - [TBB2B_HUMAN]|Tubulin beta-3 chain OS=Homo sapiens GN=TUBB3 PE=1 SV=2 - [TBB3_HUMAN]|Tubulin beta-4A chain OS=Homo sapiens GN=TUBB4A PE=1 SV=2 - [TBB4A_HUMAN]|Tubulin beta-4B chain OS=Homo sapiens GN=TUBB4B PE=1 SV=1 - [TBB4B_HUMAN]|Tubulin beta chain OS=Homo sapie…	0.935709	0.0626136	0	0	0	0	0	0	0	0	0	0	0	0	0	0	0	0	0	0	0	0	0
Q13885;Q9BVA1;Q13509;P04350;P68371;P07437	Labelled	Tubulin beta-2A chain OS=Homo sapiens GN=TUBB2A PE=1 SV=1 - [TBB2A_HUMAN]|Tubulin beta-2B chain OS=Homo sapiens GN=TUBB2B PE=1 SV=1 - [TBB2B_HUMAN]|Tubulin beta-3 chain OS=Homo sapiens GN=TUBB3 PE=1 SV=2 - [TBB3_HUMAN]|Tubulin beta-4A chain OS=Homo sapiens GN=TUBB4A PE=1 SV=2 - [TBB4A_HUMAN]|Tubulin beta-4B chain OS=Homo sapiens GN=TUBB4B PE=1 SV=1 - [TBB4B_HUMAN]|Tubulin beta chain OS=Homo sapie…	1	0	0	0	0	0	0	0	0.044491	0.0197158	0.0236664	0	0	0	0	0	0	0	0	0	0.016853	0.0300722	0
NormalisationValue:	429300000
Q92817	Unlabelled	Envoplakin OS=Homo sapiens GN=EVPL PE=1 SV=3 - [EVPL_HUMAN]	0.646345	0.134872	0.698106	0.407818	0	0	0	0	0	0	0	0	0	0	0	0	0	0	0	0	0	0	0
Q92817	Labelled	Envoplakin OS=Homo sapiens GN=EVPL PE=1 SV=3 - [EVPL_HUMAN]	0.835245	0.1881	1	0.639541	0.234258	0.167423	0.077468	0.0817369	0.044397	0	0	0	0	0	0	0	0	0	0	0	0	0	0
NormalisationValue:	749600000
P08133	Unlabelled	Annexin A6 OS=Homo sapiens GN=ANXA6 PE=1 SV=3 - [ANXA6_HUMAN]	0.900608	0	0.292778	0	0	0.108795	0.0288416	0.119414	0.0744011	0.0730425	0.086843	0.0690383	0	0	0.0584197	0.0427959	0.0412227	0	0.0315159	0.0241187	0.128459	0.202074	0.135574
P08133	Labelled	Annexin A6 OS=Homo sapiens GN=ANXA6 PE=1 SV=3 - [ANXA6_HUMAN]	1	0.0918842	0.267751	0	0.153128	0.0898463	0.0281373	0.0991419	0.0534501	0.0573829	0.0688237	0.0515552	0	0	0.0480872	0.0368252	0.0340686	0	0.0127243	0	0.11902	0.19764	0.151698
NormalisationValue:	279700000
P04350;P68371	Unlabelled	Tubulin beta-4A chain OS=Homo sapiens GN=TUBB4A PE=1 SV=2 - [TBB4A_HUMAN]|Tubulin beta-4B chain OS=Homo sapiens GN=TUBB4B PE=1 SV=1 - [TBB4B_HUMAN]	0	0.548851	0	0	1	0	0	0	0	0.0915709	0	0	0	0	0	0	0	0	0	0	0	0	0
P04350;P68371	Labelled	Tubulin beta-4A chain OS=Homo sapiens GN=TUBB4A PE=1 SV=2 - [TBB4A_HUMAN]|Tubulin beta-4B chain OS=Homo sapiens GN=TUBB4B PE=1 SV=1 - [TBB4B_HUMAN]	0.245498	0	0	0	0.858238	0	0	0	0	0	0	0	0	0	0	0	0	0	0	0	0	0.127969	0
NormalisationValue:	208800000
Q9NR31	Unlabelled	GTP-binding protein SAR1a OS=Homo sapiens GN=SAR1A PE=1 SV=1 - [SAR1A_HUMAN]	1	0.308905	0	0	0	0	0	0	0	0	0	0	0	0	0	0	0	0	0	0	0	0	0
Q9NR31	Labelled	GTP-binding protein SAR1a OS=Homo sapiens GN=SAR1A PE=1 SV=1 - [SAR1A_HUMAN]	0.863636	0.213265	0	0	0	0	0	0	0	0	0	0	0	0	0	0	0	0	0	0	0	0	0
NormalisationValue:	3234000
O75127	Unlabelled	Pentatricopeptide repeat-containing protein 1, mitochondrial OS=Homo sapiens GN=PTCD1 PE=1 SV=2 - [PTCD1_HUMAN]	0	0	0	0	0	0	0	0	0	0	0	0.959522	0.217239	0.931567	0.478742	0.657542	0.407688	0	0	0.358765	0	0	0
O75127	Labelled	Pentatricopeptide repeat-containing protein 1, mitochondrial OS=Homo sapiens GN=PTCD1 PE=1 SV=2 - [PTCD1_HUMAN]	0	0	0	0	0	0	0	0	0	0	0	1	0.194118	0.921957	0.611823	0	0.352068	0	0	0	0	0	0
NormalisationValue:	3434000
Q13219	Unlabelled	Pappalysin-1 OS=Homo sapiens GN=PAPPA PE=1 SV=3 - [PAPP1_HUMAN]	0	0	0	0	0	0	0	0	0	0.243511	1	0.795061	0.237743	0.278479	0	0	0	0	0	0	0	0	0
Q13219	Labelled	Pappalysin-1 OS=Homo sapiens GN=PAPPA PE=1 SV=3 - [PAPP1_HUMAN]	0	0	0	0	0	0	0	0	0	0	0.80912	0	0	0	0	0	0	0	0	0	0	0	0
NormalisationValue:	55480000
P30479;P30501	Unlabelled	HLA class I histocompatibility antigen, B-15 alpha chain OS=Homo sapiens GN=HLA-B PE=1 SV=2 - [1B15_HUMAN]|HLA class I histocompatibility antigen, B-41 alpha chain OS=Homo sapiens GN=HLA-B PE=1 SV=1 - [1B41_HUMAN]|HLA class I histocompatibility antigen, A-3 alpha chain OS=Homo sapiens GN=HLA-A PE=1 SV=2 - [1A03_HUMAN]|HLA class I histocompatibility antigen, A-24 alpha chain OS=Homo sapiens GN=HLA…	0	0	0	0	0.156987	0	0	0.321829	0.440797	0.476431	0	0.546857	0	0.353255	0.34147	0.345398	0.220062	0.237486	0.359428	0.823793	0.550505	1	0.933782
P30479;P30501	Labelled	HLA class I histocompatibility antigen, B-15 alpha chain OS=Homo sapiens GN=HLA-B PE=1 SV=2 - [1B15_HUMAN]|HLA class I histocompatibility antigen, B-41 alpha chain OS=Homo sapiens GN=HLA-B PE=1 SV=1 - [1B41_HUMAN]|HLA class I histocompatibility antigen, A-3 alpha chain OS=Homo sapiens GN=HLA-A PE=1 SV=2 - [1A03_HUMAN]|HLA class I histocompatibility antigen, A-24 alpha chain OS=Homo sapiens GN=HLA…	0	0	0	0	0	0	0	0.236308	0.323513	0.330247	0	0	0	0.231622	0.271605	0.317621	0.176768	0.206734	0.308642	0.713805	0.497475	0.981201	0.267817
NormalisationValue:	35640000
O00592	Unlabelled	Podocalyxin OS=Homo sapiens GN=PODXL PE=1 SV=2 - [PODXL_HUMAN]	0	0	0	0	0	0	0	0	0	0	0	0	0	0	0	0	0	0	0	0	0	1	0
O00592	Labelled	Podocalyxin OS=Homo sapiens GN=PODXL PE=1 SV=2 - [PODXL_HUMAN]	0	0	0	0	0	0	0	0	0	0	0	0	0	0	0	0	0	0	0	0	0.190419	0	0
NormalisationValue:	1002000
O60313	Unlabelled	Dynamin-like 120 kDa protein, mitochondrial OS=Homo sapiens GN=OPA1 PE=1 SV=3 - [OPA1_HUMAN]	0	0	0	0.182251	0.23634	0	0.232299	0.400433	0.427609	0.27874	0.301587	0.370851	0.184776	0.187422	0.163203	0	0	0.13759	0.19216	0.301587	0.235666	0.65849	0.906926
O60313	Labelled	Dynamin-like 120 kDa protein, mitochondrial OS=Homo sapiens GN=OPA1 PE=1 SV=3 - [OPA1_HUMAN]	0	0	0	0.140813	0	0.27898	0	0.38456	0.414622	0.33646	0.389129	0.451419	0.244108	0.286917	0	0	0	0.182756	0.265512	0.463925	0.360991	0.822992	1
NormalisationValue:	41580000
Q9BPU6	Unlabelled	Dihydropyrimidinase-related protein 5 OS=Homo sapiens GN=DPYSL5 PE=1 SV=1 - [DPYL5_HUMAN]	0	0	0.588151	0	0	0	0	0	0	0	0	0	0	0	0	0	0	0	0	0	0	0	0
Q9BPU6	Labelled	Dihydropyrimidinase-related protein 5 OS=Homo sapiens GN=DPYSL5 PE=1 SV=1 - [DPYL5_HUMAN]	0	0	1	0	0	0	0	0	0	0	0	0	0	0	0	0	0	0	0	0	0	0	0
NormalisationValue:	62790000
Q6NVY1	Unlabelled	3-hydroxyisobutyryl-CoA hydrolase, mitochondrial OS=Homo sapiens GN=HIBCH PE=1 SV=2 - [HIBCH_HUMAN]	0.393707	0.0274008	0.0645144	0	0.0484815	0	0	0.0126033	0.00513406	0	0	0	0	0	0	0	0	0	0	0	0.0054186	0	0.0101929
Q6NVY1	Labelled	3-hydroxyisobutyryl-CoA hydrolase, mitochondrial OS=Homo sapiens GN=HIBCH PE=1 SV=2 - [HIBCH_HUMAN]	1	0.089357	0.0954036	0.064829	0.0264295	0.0513133	0.0136156	0.0209439	0.00762927	0	0	0	0	0	0	0	0	0	0	0	0.00606977	0	0.00848153
NormalisationValue:	731000000
Q7Z7H8	Unlabelled	39S ribosomal protein L10, mitochondrial OS=Homo sapiens GN=MRPL10 PE=1 SV=3 - [RM10_HUMAN]	0	0.0481898	0	0	0	0	0	0	0	0.267113	0.417402	0.556434	0.17052	0.179495	0.0742014	0.0746577	0.040645	0	0	0	0	0	0
Q7Z7H8	Labelled	39S ribosomal protein L10, mitochondrial OS=Homo sapiens GN=MRPL10 PE=1 SV=3 - [RM10_HUMAN]	0	0	0	0	0	0	0	0	0.105552	0.427289	0.835564	1	0.398844	0.37983	0.223	0.190143	0.0929571	0.061226	0.0340736	0.060861	0.029784	0.0809249	0.120003
NormalisationValue:	65740000
Q6UXH1	Unlabelled	Cysteine-rich with EGF-like domain protein 2 OS=Homo sapiens GN=CRELD2 PE=1 SV=1 - [CREL2_HUMAN]	1	0	0	0	0	0	0	0	0	0	0	0	0	0	0	0	0	0	0	0	0	0	0
Q6UXH1	Labelled	Cysteine-rich with EGF-like domain protein 2 OS=Homo sapiens GN=CRELD2 PE=1 SV=1 - [CREL2_HUMAN]	0.557656	0	0	0	0	0	0	0	0	0	0	0	0	0	0	0	0	0	0	0	0	0	0
NormalisationValue:	63480000
P29144	Unlabelled	Tripeptidyl-peptidase 2 OS=Homo sapiens GN=TPP2 PE=1 SV=4 - [TPP2_HUMAN]	0	0	0	0	0	0	0	0	0	0	0	0	0	0	0.806241	0	0	0	0	0	0	0	0
P29144	Labelled	Tripeptidyl-peptidase 2 OS=Homo sapiens GN=TPP2 PE=1 SV=4 - [TPP2_HUMAN]	0	0	0	0	0	0	0	0	0.264487	0	0	0	0	0	0.919762	1	0	0	0	0	0	0	0
NormalisationValue:	3365000
Q9P258	Unlabelled	Protein RCC2 OS=Homo sapiens GN=RCC2 PE=1 SV=2 - [RCC2_HUMAN]	0.0795881	0.019566	0.466716	0	0.585877	0	0	0.0301581	0.0145936	0	0	0	0	0	0	0	0	0	0	0	0	0	0
Q9P258	Labelled	Protein RCC2 OS=Homo sapiens GN=RCC2 PE=1 SV=2 - [RCC2_HUMAN]	0.364656	0.0727657	0.816844	0	1	0.701729	0.261493	0	0.0660353	0	0.0463406	0	0	0	0	0	0	0	0	0	0	0	0
NormalisationValue:	54380000
Q9BUF5	Unlabelled	Tubulin beta-6 chain OS=Homo sapiens GN=TUBB6 PE=1 SV=1 - [TBB6_HUMAN]	0	0	0	0	0	0	0.770486	0	0	0	0	0	0	0	0	0	0	0	0	0	0	0	0
Q9BUF5	Labelled	Tubulin beta-6 chain OS=Homo sapiens GN=TUBB6 PE=1 SV=1 - [TBB6_HUMAN]	0	0	0	0	0	1	0.824148	0.485859	0	0	0	0	0	0	0	0	0	0	0	0	0	0	0
NormalisationValue:	2758000
Q9Y4L1	Unlabelled	Hypoxia up-regulated protein 1 OS=Homo sapiens GN=HYOU1 PE=1 SV=1 - [HYOU1_HUMAN]	0.740179	0.0173363	0.63435	0	0	0	0	0	0.0324843	0	0.0298834	0.0135964	0	0.00375336	0	0.00858475	0.00536233	0	0.00373722	0.0281345	0.037435	0.0449058	0
Q9Y4L1	Labelled	Hypoxia up-regulated protein 1 OS=Homo sapiens GN=HYOU1 PE=1 SV=1 - [HYOU1_HUMAN]	1	0.114798	0.657668	0	0	0	0	0	0.0408161	0.01513	0.0354888	0.0126726	0	0.0056	0	0.00681076	0.0063417	0	0.0054852	0	0.0270673	0	0.101704
NormalisationValue:	111500000
P09417	Unlabelled	Dihydropteridine reductase OS=Homo sapiens GN=QDPR PE=1 SV=2 - [DHPR_HUMAN]	0.20052	0.0683348	0	0	0	0	0	0	0	0	0	0	0	0	0	0	0	0	0	0	0	0	0
P09417	Labelled	Dihydropteridine reductase OS=Homo sapiens GN=QDPR PE=1 SV=2 - [DHPR_HUMAN]	1	0.120729	0	0	0	0	0	0.0156288	0	0	0	0	0	0	0	0	0	0	0	0	0	0	0
NormalisationValue:	115300000
Q92526	Unlabelled	T-complex protein 1 subunit zeta-2 OS=Homo sapiens GN=CCT6B PE=1 SV=5 - [TCPW_HUMAN]	0	0	0	0	0	0.694138	0	0.904804	0.744381	0	0.403261	0.345218	0.180652	0.0690172	0	0.0545174	0.0262891	0.0259806	0.0239048	0.0494491	0.0563244	0.0476862	0.100397
Q92526	Labelled	T-complex protein 1 subunit zeta-2 OS=Homo sapiens GN=CCT6B PE=1 SV=5 - [TCPW_HUMAN]	0	0	0	0	0.203878	0.782724	1	0.550903	0.359013	0.276862	0.181093	0.0992067	0	0.0735566	0.0461877	0.07316	0.0307889	0.0330366	0	0.0574703	0	0.0630674	0.132658
NormalisationValue:	226900000
P40429	Unlabelled	60S ribosomal protein L13a OS=Homo sapiens GN=RPL13A PE=1 SV=2 - [RL13A_HUMAN]	0	0	0	0	0	0	0	0	0	0	0	0	0.0367302	0.046343	0.0965827	0.165212	0.115685	0.156484	0.244007	0.431838	0	0	0.865642
P40429	Labelled	60S ribosomal protein L13a OS=Homo sapiens GN=RPL13A PE=1 SV=2 - [RL13A_HUMAN]	0	0	0	0	0	0	0	0	0	0.0508175	0	0.099791	0.0604917	0.0615734	0.106515	0.201106	0.149478	0.199017	0.339029	0.561033	0.332268	0.532637	1
NormalisationValue:	81350000
Q9NX63	Unlabelled	Coiled-coil-helix-coiled-coil-helix domain-containing protein 3, mitochondrial OS=Homo sapiens GN=CHCHD3 PE=1 SV=1 - [CHCH3_HUMAN]	0	0	0	0	0	0	0	0	0	0	0	0	0	0	0	0	0	0	0	0	0	0	0.782553
Q9NX63	Labelled	Coiled-coil-helix-coiled-coil-helix domain-containing protein 3, mitochondrial OS=Homo sapiens GN=CHCHD3 PE=1 SV=1 - [CHCH3_HUMAN]	0	0	0	0	0	0	0	0	0	0	0	0	0	0	0	0	0	0	0	0	0	0	1
NormalisationValue:	15590000
Q15424	Unlabelled	Scaffold attachment factor B1 OS=Homo sapiens GN=SAFB PE=1 SV=4 - [SAFB1_HUMAN]	0	0	0	0.647919	0	0	0	0	0	0	0	0	0	0	0	0	0	0	0	0	0	0	0
Q15424	Labelled	Scaffold attachment factor B1 OS=Homo sapiens GN=SAFB PE=1 SV=4 - [SAFB1_HUMAN]	0	0	0	1	0.883221	0	0	0	0	0	0	0	0	0	0	0	0	0	0	0	0	0	0.222282
NormalisationValue:	14900000
P16989	Unlabelled	DNA-binding protein A OS=Homo sapiens GN=CSDA PE=1 SV=4 - [DBPA_HUMAN]	0	0	0.766975	0	0	0	0	0	0	0	0	0	0	0	0	0	0	0	0	0	0	0	0
P16989	Labelled	DNA-binding protein A OS=Homo sapiens GN=CSDA PE=1 SV=4 - [DBPA_HUMAN]	0	0	0	0	1	0	0	0	0	0	0	0	0	0	0	0	0	0	0	0	0	0	0
NormalisationValue:	11900000
P19338	Unlabelled	Nucleolin OS=Homo sapiens GN=NCL PE=1 SV=3 - [NUCL_HUMAN]	1	0.304968	0	0	0.288684	0	0.470837	0.583717	0.710028	0.460442	0.649034	0.697056	0.385925	0.229991	0.581417	0.755106	0.410396	0.24149	0.367065	0.613523	0.479669	0.578289	0.2092
P19338	Labelled	Nucleolin OS=Homo sapiens GN=NCL PE=1 SV=3 - [NUCL_HUMAN]	0	0.231555	0	0.487213	0.239282	0	0.242594	0.389604	0.944802	0	0.500276	0.853174	0.464489	0.464213	0.698068	0.905888	0.508924	0.25621	0.452898	0.74241	0.59494	0.705244	0
NormalisationValue:	108700000
Q13509;P04350;P68371;P07437	Unlabelled	Tubulin beta-3 chain OS=Homo sapiens GN=TUBB3 PE=1 SV=2 - [TBB3_HUMAN]|Tubulin beta-4A chain OS=Homo sapiens GN=TUBB4A PE=1 SV=2 - [TBB4A_HUMAN]|Tubulin beta-4B chain OS=Homo sapiens GN=TUBB4B PE=1 SV=1 - [TBB4B_HUMAN]|Tubulin beta chain OS=Homo sapiens GN=TUBB PE=1 SV=2 - [TBB5_HUMAN]	0.845223	0.00973008	0.481362	0.318338	0.458655	0.31159	0.223008	0.203513	0.124036	0.0982112	0.0920416	0.0558698	0.0236075	0.042877	0.0267781	0.0399636	0.0232862	0.0223757	0.0248286	0.0571551	0.0790381	0.090949	0.0937982
Q13509;P04350;P68371;P07437	Labelled	Tubulin beta-3 chain OS=Homo sapiens GN=TUBB3 PE=1 SV=2 - [TBB3_HUMAN]|Tubulin beta-4A chain OS=Homo sapiens GN=TUBB4A PE=1 SV=2 - [TBB4A_HUMAN]|Tubulin beta-4B chain OS=Homo sapiens GN=TUBB4B PE=1 SV=1 - [TBB4B_HUMAN]|Tubulin beta chain OS=Homo sapiens GN=TUBB PE=1 SV=2 - [TBB5_HUMAN]	1	0	0.641174	0.425557	0.551842	0.37907	0.262425	0.246358	0.145244	0.120394	0.108719	0.061536	0.0374679	0.0490039	0.0312125	0.0472365	0.0247215	0.0238003	0.0278599	0.0614182	0.0866967	0.0986397	0.127999
NormalisationValue:	933600000
Q9ULD0	Unlabelled	2-oxoglutarate dehydrogenase-like, mitochondrial OS=Homo sapiens GN=OGDHL PE=1 SV=3 - [OGDHL_HUMAN]	0	0	0	0	0	0	0	0	0.463345	0.57459	0.276983	0	0	0	0	0	0	0	0	0	0	0	0
Q9ULD0	Labelled	2-oxoglutarate dehydrogenase-like, mitochondrial OS=Homo sapiens GN=OGDHL PE=1 SV=3 - [OGDHL_HUMAN]	0	0	0	0	0	0	0	0.593708	0.609213	1	0.174469	0.0581514	0	0	0	0	0	0	0	0	0	0	0
NormalisationValue:	6643000
Q9BYD2	Unlabelled	39S ribosomal protein L9, mitochondrial OS=Homo sapiens GN=MRPL9 PE=1 SV=2 - [RM09_HUMAN]	0	0	0	0	0	0	0	0	0	0.663983	0.519678	0.258855	0	0	0.0506857	0.0253876	0	0	0	0	0	0	0
Q9BYD2	Labelled	39S ribosomal protein L9, mitochondrial OS=Homo sapiens GN=MRPL9 PE=1 SV=2 - [RM09_HUMAN]	0	0	0	0	0	0	0	0	0.0880739	1	0.999404	0.837507	0.0341085	0	0.239296	0.0803518	0.108557	0	0	0	0.0413834	0.0189058	0
NormalisationValue:	33540000
P78371	Unlabelled	T-complex protein 1 subunit beta OS=Homo sapiens GN=CCT2 PE=1 SV=4 - [TCPB_HUMAN]	0.169239	0	0	0	0.310194	0.823226	0.460129	0.384774	0.249135	0.132619	0.105806	0.0524129	0.0342968	0.0370065	0.0339871	0.0343742	0.0230245	0.0199123	0.0255948	0.0336258	0.052	0.0348645	0.0704258
P78371	Labelled	T-complex protein 1 subunit beta OS=Homo sapiens GN=CCT2 PE=1 SV=4 - [TCPB_HUMAN]	0.217987	0.0566452	0	0	0.219974	1	0.658581	0.595871	0.371613	0.199277	0.150142	0.0749419	0.0485935	0.0552516	0.0435613	0.0470452	0.0321806	0.0271742	0.0371097	0	0.0603355	0.0417032	0.0778065
NormalisationValue:	387500000
Q9Y4W6	Unlabelled	AFG3-like protein 2 OS=Homo sapiens GN=AFG3L2 PE=1 SV=2 - [AFG32_HUMAN]	0	0	0	0	0	0.481692	0	0	0	0	0	0	0	1	0	0	0	0	0	0	0	0	0
Q9Y4W6	Labelled	AFG3-like protein 2 OS=Homo sapiens GN=AFG3L2 PE=1 SV=2 - [AFG32_HUMAN]	0	0	0	0	0	0	0	0	0	0	0	0	0	0	0	0	0	0.644	0	0	0	0.159846	0
NormalisationValue:	65000000
Q9Y265	Unlabelled	RuvB-like 1 OS=Homo sapiens GN=RUVBL1 PE=1 SV=1 - [RUVB1_HUMAN]	0	0	0	0	0	0	0	0	0	0	0	0	0	0.101932	0	0.042576	0.0266512	0.0426476	0	0.0617174	0.0951699	0.0748479	0
Q9Y265	Labelled	RuvB-like 1 OS=Homo sapiens GN=RUVBL1 PE=1 SV=1 - [RUVB1_HUMAN]	0	0	0	0	1	0.580322	0.534526	0.343148	0.345081	0.316208	0.275814	0.121753	0.108837	0.160179	0.0612165	0.0989982	0.0702326	0.075814	0.0198318	0.108157	0.162039	0	0
NormalisationValue:	27950000
Q99798	Unlabelled	Aconitate hydratase, mitochondrial OS=Homo sapiens GN=ACO2 PE=1 SV=2 - [ACON_HUMAN]	0.762047	0.0349449	0.300945	0	0.134047	0.0813386	0.0491811	0.0468189	0.0257953	0.0171181	0.00505197	0	0	0	0	0	0	0	0	0	0.0209921	0.00491496	0.0877323
Q99798	Labelled	Aconitate hydratase, mitochondrial OS=Homo sapiens GN=ACO2 PE=1 SV=2 - [ACON_HUMAN]	1	0	0.466929	0	0.0618425	0.192126	0.112551	0.0933858	0.0537323	0.0349606	0.0232598	0	0	0	0	0	0	0	0	0	0.032252	0.0184567	0.0439843
NormalisationValue:	635000000
P62701	Unlabelled	40S ribosomal protein S4, X isoform OS=Homo sapiens GN=RPS4X PE=1 SV=2 - [RS4X_HUMAN]	0	0	0	0	0	0.172992	0.168767	0.535734	0.320776	0.169529	0.722299	0.214958	0.0975762	0.0586496	0.0342729	0.0442175	0.0444598	0.0287742	0.0276801	0.073892	0.0409488	0.0805402	0.111634
P62701	Labelled	40S ribosomal protein S4, X isoform OS=Homo sapiens GN=RPS4X PE=1 SV=2 - [RS4X_HUMAN]	0	0	0	0	0	0.0124377	0.218421	0.521953	0.484557	0.171745	1	0.545776	0.0628463	0.0963989	0.0807479	0.0555886	0.0264958	0.0263989	0.0259765	0.102632	0.0575623	0.120845	0.207064
NormalisationValue:	144400000
P49590	Unlabelled	Probable histidine--tRNA ligase, mitochondrial OS=Homo sapiens GN=HARS2 PE=1 SV=1 - [SYHM_HUMAN]	0	0	0	0.79477	0.412012	0.231383	0.0808289	0.0589317	0	0	0	0	0	0	0	0	0	0	0	0	0	0	0
P49590	Labelled	Probable histidine--tRNA ligase, mitochondrial OS=Homo sapiens GN=HARS2 PE=1 SV=1 - [SYHM_HUMAN]	0	0	0.647163	1	0.493573	0.193794	0	0.0833333	0	0	0	0	0	0	0	0	0	0	0	0	0	0	0
NormalisationValue:	45120000
P60709;P63261;Q6S8J3	Unlabelled	Actin, cytoplasmic 1 OS=Homo sapiens GN=ACTB PE=1 SV=1 - [ACTB_HUMAN]|Actin, cytoplasmic 2 OS=Homo sapiens GN=ACTG1 PE=1 SV=1 - [ACTG_HUMAN]|POTE ankyrin domain family member E OS=Homo sapiens GN=POTEE PE=1 SV=3 - [POTEE_HUMAN]	0.943559	0.15498	0.256574	0.208898	0.135325	0.0891102	0.0768924	0.0970784	0.0757636	0.0594821	0.0680611	0.0536919	0.0332072	0.0409695	0.0360624	0.0423108	0.0334794	0.0339376	0.0588911	0.11421	0.132404	0.23081	0.215671
P60709;P63261;Q6S8J3	Labelled	Actin, cytoplasmic 1 OS=Homo sapiens GN=ACTB PE=1 SV=1 - [ACTB_HUMAN]|Actin, cytoplasmic 2 OS=Homo sapiens GN=ACTG1 PE=1 SV=1 - [ACTG_HUMAN]|POTE ankyrin domain family member E OS=Homo sapiens GN=POTEE PE=1 SV=3 - [POTEE_HUMAN]	1	0	0.265671	0.216866	0.139575	0.098672	0.0806109	0.0996016	0.0815405	0.0570385	0.00844622	0.0487649	0.0308566	0.0395551	0.0334794	0.0396614	0.0323705	0.0317131	0.00579548	0.109894	0.128088	0.23745	0.231142
NormalisationValue:	1506000000
P14927	Unlabelled	Cytochrome b-c1 complex subunit 7 OS=Homo sapiens GN=UQCRB PE=1 SV=2 - [QCR7_HUMAN]	0	0	0	0	0	0	0	0	0	0	0	0	0	0	0	0	0	0	0	0	0	0	0.647675
P14927	Labelled	Cytochrome b-c1 complex subunit 7 OS=Homo sapiens GN=UQCRB PE=1 SV=2 - [QCR7_HUMAN]	0	0	0	0	0	0	0	0	0	0	0	0	0	0	0	0	0	0	0	0	0	0	1
NormalisationValue:	21940000
O94983	Unlabelled	Calmodulin-binding transcription activator 2 OS=Homo sapiens GN=CAMTA2 PE=1 SV=3 - [CMTA2_HUMAN]	1	0	0	0	0	0	0	0	0	0	0	0	0	0	0	0	0	0	0	0	0	0	0
O94983	Labelled	Calmodulin-binding transcription activator 2 OS=Homo sapiens GN=CAMTA2 PE=1 SV=3 - [CMTA2_HUMAN]	0	0	0	0	0	0	0	0	0	0	0	0	0	0	0	0	0	0	0	0	0.0110293	0	0.0205339
NormalisationValue:	207900000
Q9NRC6	Unlabelled	Spectrin beta chain, non-erythrocytic 5 OS=Homo sapiens GN=SPTBN5 PE=1 SV=2 - [SPTN5_HUMAN]	0	0	0	0	0	0	0	0.966055	0.274495	0.299174	0.432018	0.267706	0.288899	0.27	0	0.45844	0.528899	0.578899	1	0.963303	0.762569	0	0
Q9NRC6	Labelled	Spectrin beta chain, non-erythrocytic 5 OS=Homo sapiens GN=SPTBN5 PE=1 SV=2 - [SPTN5_HUMAN]	0	0	0	0	0	0	0	0	0	0	0.357156	0	0	0.299908	0.377982	0.445413	0.502844	0.556239	0.926606	0.925688	0.779908	0	0
NormalisationValue:	10900000
Q99729	Unlabelled	Heterogeneous nuclear ribonucleoprotein A/B OS=Homo sapiens GN=HNRNPAB PE=1 SV=2 - [ROAA_HUMAN]	0.777898	0	0	0	0	0	0.597552	0.615191	0.49964	0.450684	0.336933	0	0	0	0	0	0	0	0	0	0	0.171238	0.101692
Q99729	Labelled	Heterogeneous nuclear ribonucleoprotein A/B OS=Homo sapiens GN=HNRNPAB PE=1 SV=2 - [ROAA_HUMAN]	1	0.087401	0	0	0	0	0.762419	0.920086	0.610511	0.563355	0.441325	0.243844	0.15	0	0.157271	0.17275	0.0951764	0.0661627	0.075054	0.0971202	0.17311	0.1946	0
NormalisationValue:	27780000
P11940;Q13310	Unlabelled	Polyadenylate-binding protein 1 OS=Homo sapiens GN=PABPC1 PE=1 SV=2 - [PABP1_HUMAN]|Polyadenylate-binding protein 4 OS=Homo sapiens GN=PABPC4 PE=1 SV=1 - [PABP4_HUMAN]	0	0	0	0	0	0.24456	0.390281	0.500917	0.61522	0.674511	0.696516	0.757946	0.556235	0.616748	0.453545	0.625917	0.391504	0.284322	0.318154	0.540648	0	0.488998	0
P11940;Q13310	Labelled	Polyadenylate-binding protein 1 OS=Homo sapiens GN=PABPC1 PE=1 SV=2 - [PABP1_HUMAN]|Polyadenylate-binding protein 4 OS=Homo sapiens GN=PABPC4 PE=1 SV=1 - [PABP4_HUMAN]	0	0	0	0	0	0.4022	0.645782	0.691015	0.802262	0.922066	0.959046	1	0.741137	0.820599	0.619193	0.849633	0.557763	0.404951	0.437958	0.726161	0	0.5978	0.714548
NormalisationValue:	32720000
Q9UJZ1	Unlabelled	Stomatin-like protein 2, mitochondrial OS=Homo sapiens GN=STOML2 PE=1 SV=1 - [STML2_HUMAN]	0	0	0	0	0	0	0	0	0	0	0	0	0	0	0	0	0	0	0	0.00308431	0.0249146	0.108938	0.933565
Q9UJZ1	Labelled	Stomatin-like protein 2, mitochondrial OS=Homo sapiens GN=STOML2 PE=1 SV=1 - [STML2_HUMAN]	0	0	0	0	0	0	0	0	0	0	0	0	0	0	0	0	0	0	0	0.0150427	0.0218517	0.0161953	1
NormalisationValue:	37480000
P67812	Unlabelled	Signal peptidase complex catalytic subunit SEC11A OS=Homo sapiens GN=SEC11A PE=1 SV=1 - [SC11A_HUMAN]	0	0	0	0	0	0	0	0	0	0	0	0	0	0.0995678	0	0.101409	0	0.200301	0	0.572153	0.521045	0	0
P67812	Labelled	Signal peptidase complex catalytic subunit SEC11A OS=Homo sapiens GN=SEC11A PE=1 SV=1 - [SC11A_HUMAN]	0	0	0	0	0	0	0	0	0	0	0	0	0	0	0	0	0	0	0.34348	0.925404	0.927471	1	0
NormalisationValue:	5322000
Q9BYC9	Unlabelled	39S ribosomal protein L20, mitochondrial OS=Homo sapiens GN=MRPL20 PE=1 SV=1 - [RM20_HUMAN]	0	0	0	0	0	0	0	0	0	0.352289	0	0.279421	0.0547419	0.109374	0.0493592	0	0	0	0	0	0	0	0
Q9BYC9	Labelled	39S ribosomal protein L20, mitochondrial OS=Homo sapiens GN=MRPL20 PE=1 SV=1 - [RM20_HUMAN]	0	0	0	0	0	0	0	0	0	0.540828	1	0.657268	0.282094	0.351007	0.140205	0.036602	0.0639326	0	0	0	0	0	0
NormalisationValue:	27310000
P82673	Unlabelled	28S ribosomal protein S35, mitochondrial OS=Homo sapiens GN=MRPS35 PE=1 SV=1 - [RT35_HUMAN]	0	0	0	0	0	0.0604813	0.242619	0.416937	0.490514	0.412679	0.297362	0.0963443	0.0547432	0.0515039	0.0883387	0.0454789	0.056733	0	0.0153864	0.0116289	0.0504859	0.00465525	0.0218556
P82673	Labelled	28S ribosomal protein S35, mitochondrial OS=Homo sapiens GN=MRPS35 PE=1 SV=1 - [RT35_HUMAN]	0	0	0	0	0.00863489	0.0880148	0.344146	0.863952	1	0.819528	0.590005	0.323924	0.119389	0.0996761	0.246876	0.130495	0.109995	0	0.0245442	0.029255	0.0930125	0.0124387	0.0218695
NormalisationValue:	216100000
Q9UII2	Unlabelled	ATPase inhibitor, mitochondrial OS=Homo sapiens GN=ATPIF1 PE=1 SV=1 - [ATIF1_HUMAN]	0	0	0	0	0	0	0	0	0	0	0	0	0	0	0	0	0	0	0	0	0	0	0.721772
Q9UII2	Labelled	ATPase inhibitor, mitochondrial OS=Homo sapiens GN=ATPIF1 PE=1 SV=1 - [ATIF1_HUMAN]	0	0	0	0	0	0	0	0	0	0	0	0	0	0	0	0	0	0	0	0	0	0	1
NormalisationValue:	1851000
P38606	Unlabelled	V-type proton ATPase catalytic subunit A OS=Homo sapiens GN=ATP6V1A PE=1 SV=2 - [VATA_HUMAN]	0	0	0	0.837302	0.587302	0	0.0917234	0	0	0.017568	0	0	0	0	0	0	0	0	0	0	0	0	0
P38606	Labelled	V-type proton ATPase catalytic subunit A OS=Homo sapiens GN=ATP6V1A PE=1 SV=2 - [VATA_HUMAN]	0	0	0	1	0.710884	0.293367	0.100567	0	0	0	0	0.0251984	0.0132511	0	0.0142744	0.0359127	0.0240986	0.0246372	0.0276729	0.0668651	0	0.0789116	0.214938
NormalisationValue:	35280000
Q9BW72	Unlabelled	HIG1 domain family member 2A, mitochondrial OS=Homo sapiens GN=HIGD2A PE=1 SV=1 - [HIG2A_HUMAN]	0	0	0	0	0	0	0	0	0	0	0	0	0	0	0	0	0	0	0	0	0	0	0.788431
Q9BW72	Labelled	HIG1 domain family member 2A, mitochondrial OS=Homo sapiens GN=HIGD2A PE=1 SV=1 - [HIG2A_HUMAN]	0	0	0	0	0	0	0	0	0	0	0	0	0	0	0	0	0	0	0	0	0	0.255437	1
NormalisationValue:	1867000
Q9Y383	Unlabelled	Putative RNA-binding protein Luc7-like 2 OS=Homo sapiens GN=LUC7L2 PE=1 SV=2 - [LC7L2_HUMAN]	0	0	0	0	0	0	0.130917	0.28365	0.244161	0.13908	0.233373	0.15112	0.0365278	0.0570431	0.0419215	0.0489285	0.0231062	0	0	0.0150132	0	0	0
Q9Y383	Labelled	Putative RNA-binding protein Luc7-like 2 OS=Homo sapiens GN=LUC7L2 PE=1 SV=2 - [LC7L2_HUMAN]	0.60968	0.201397	1	0	0	0	0.144763	0.294004	0.301228	0.24705	0.267758	0.223188	0.0837467	0.0833614	0.086588	0.0396822	0	0	0	0	0	0.0375391	0.135998
NormalisationValue:	41530000
Q96EY7	Unlabelled	Pentatricopeptide repeat domain-containing protein 3, mitochondrial OS=Homo sapiens GN=PTCD3 PE=1 SV=3 - [PTCD3_HUMAN]	0	0	0	0	0	0	0.198174	0.555048	0.426535	0.264384	0.204769	0.14277	0.0602232	0.0719939	0.0179655	0.0610857	0.00912735	0	0	0	0	0	0
Q96EY7	Labelled	Pentatricopeptide repeat domain-containing protein 3, mitochondrial OS=Homo sapiens GN=PTCD3 PE=1 SV=3 - [PTCD3_HUMAN]	0	0	0	0	0	0	0.298072	1	0.84069	0.502029	0.381076	0.278792	0.117453	0.143227	0.0911213	0.129325	0.0577372	0.0135515	0.021928	0.0495586	0.0477118	0.0391273	0
NormalisationValue:	197100000
P17844;Q92841	Unlabelled	Probable ATP-dependent RNA helicase DDX5 OS=Homo sapiens GN=DDX5 PE=1 SV=1 - [DDX5_HUMAN]|Probable ATP-dependent RNA helicase DDX17 OS=Homo sapiens GN=DDX17 PE=1 SV=2 - [DDX17_HUMAN]	0	0	0.497521	0.838215	0.515998	0.363858	0.187787	0.219784	0.109238	0.0945922	0.0755295	0.0584047	0.0422983	0.0410275	0.0219558	0.0424921	0.0287201	0.0183055	0.0167237	0.0269311	0.0290131	0.0474538	0
P17844;Q92841	Labelled	Probable ATP-dependent RNA helicase DDX5 OS=Homo sapiens GN=DDX5 PE=1 SV=1 - [DDX5_HUMAN]|Probable ATP-dependent RNA helicase DDX17 OS=Homo sapiens GN=DDX17 PE=1 SV=2 - [DDX17_HUMAN]	0	0	0	1	0.639928	0.442091	0	0	0	0	0.104236	0	0.0550699	0.0564669	0	0.053763	0	0.0236323	0	0.0380937	0.0464173	0.0678684	0
NormalisationValue:	221900000
Q9GZT3	Unlabelled	SRA stem-loop-interacting RNA-binding protein, mitochondrial OS=Homo sapiens GN=SLIRP PE=1 SV=1 - [SLIRP_HUMAN]	0	0.00258389	0.450802	0.79089	0.513373	0.409791	0.158275	0.157092	0.141822	0.104085	0.0911817	0.0606581	0.0479818	0.0535419	0.0427946	0.0407684	0.0258065	0.0192414	0	0.0257902	0	0.00484033	0.0244448
Q9GZT3	Labelled	SRA stem-loop-interacting RNA-binding protein, mitochondrial OS=Homo sapiens GN=SLIRP PE=1 SV=1 - [SLIRP_HUMAN]	0.0196466	0.048306	0.553088	1	0.686821	0.557627	0.21527	0.208786	0.200357	0.152553	0.130232	0.0832388	0.0704976	0.0790242	0.0613227	0.0584536	0.0380775	0.0276544	0.0306046	0.037883	0.0482574	0.0444318	0.0363754
NormalisationValue:	616900000
Q08170;Q13247;Q13243	Unlabelled	Serine/arginine-rich splicing factor 4 OS=Homo sapiens GN=SRSF4 PE=1 SV=2 - [SRSF4_HUMAN]|Serine/arginine-rich splicing factor 6 OS=Homo sapiens GN=SRSF6 PE=1 SV=2 - [SRSF6_HUMAN]|Serine/arginine-rich splicing factor 5 OS=Homo sapiens GN=SRSF5 PE=1 SV=1 - [SRSF5_HUMAN]	0	0	0	0	0	0	0	0	0	0	0.544504	0.905885	0.428016	0.563959	0.665126	0.994893	0.668531	0.508025	0.487597	0.650535	0.424611	0.52894	0
Q08170;Q13247;Q13243	Labelled	Serine/arginine-rich splicing factor 4 OS=Homo sapiens GN=SRSF4 PE=1 SV=2 - [SRSF4_HUMAN]|Serine/arginine-rich splicing factor 6 OS=Homo sapiens GN=SRSF6 PE=1 SV=2 - [SRSF6_HUMAN]|Serine/arginine-rich splicing factor 5 OS=Homo sapiens GN=SRSF5 PE=1 SV=1 - [SRSF5_HUMAN]	0	0	0	0	0	0	0	0	0	0.403453	0.529912	0.870379	0.434339	0.520914	0.637646	1	0.674854	0.487354	0.474951	0.630593	0	0.516051	0
NormalisationValue:	41120000
P08238;P07900;Q58FF6	Unlabelled	Heat shock protein HSP 90-beta OS=Homo sapiens GN=HSP90AB1 PE=1 SV=4 - [HS90B_HUMAN]|Heat shock protein HSP 90-alpha OS=Homo sapiens GN=HSP90AA1 PE=1 SV=5 - [HS90A_HUMAN]|Putative heat shock protein HSP 90-beta 4 OS=Homo sapiens GN=HSP90AB4P PE=5 SV=1 - [H90B4_HUMAN]	0.797524	0.102408	0.731942	0.428113	0.300161	0.114813	0.0863334	0.0674157	0.0449897	0.0293511	0.0368035	0.0168769	0.00913781	0.0114928	0.0119445	0.00997936	0.00563632	0	0	0.0376519	0.0456547	0.0757854	0.0713139
P08238;P07900;Q58FF6	Labelled	Heat shock protein HSP 90-beta OS=Homo sapiens GN=HSP90AB1 PE=1 SV=4 - [HS90B_HUMAN]|Heat shock protein HSP 90-alpha OS=Homo sapiens GN=HSP90AA1 PE=1 SV=5 - [HS90A_HUMAN]|Putative heat shock protein HSP 90-beta 4 OS=Homo sapiens GN=HSP90AB4P PE=5 SV=1 - [H90B4_HUMAN]	0.649163	0.0179317	1	0.570741	0.378583	0.212933	0.117175	0.0889704	0.0432699	0.0470305	0.0231369	0.0126508	0.00981197	0.016471	0.0175189	0	0.0118436	0.0054781	0.00984866	0.0423756	0.0545288	0.0841779	0.0767255
NormalisationValue:	436100000
P62244	Unlabelled	40S ribosomal protein S15a OS=Homo sapiens GN=RPS15A PE=1 SV=2 - [RS15A_HUMAN]	0	0	0	0	0.0973351	0	0.154497	0.286676	0.513857	0.731512	0.798135	0.610393	0.337375	0.301666	0.252965	0.312392	0.260493	0.168088	0.183611	0.403065	0.296069	0.38481	0
P62244	Labelled	40S ribosomal protein S15a OS=Homo sapiens GN=RPS15A PE=1 SV=2 - [RS15A_HUMAN]	0	0	0	0	0	0.137975	0.213524	0.371153	0.606329	0.872085	1	0.810127	0.436509	0.403731	0.336975	0.397602	0.331246	0.217988	0.292938	0.545769	0.406596	0.492405	0.371752
NormalisationValue:	150100000
Q06323	Unlabelled	Proteasome activator complex subunit 1 OS=Homo sapiens GN=PSME1 PE=1 SV=1 - [PSME1_HUMAN]	0.423377	0	0.828139	0	0	0	0	0	0	0	0	0	0	0	0	0	0	0	0	0	0	0	0
Q06323	Labelled	Proteasome activator complex subunit 1 OS=Homo sapiens GN=PSME1 PE=1 SV=1 - [PSME1_HUMAN]	0	0	1	0	0.0979004	0.231818	0	0	0	0	0	0	0	0	0	0	0	0	0	0	0	0	0
NormalisationValue:	46200000
O75947	Unlabelled	ATP synthase subunit d, mitochondrial OS=Homo sapiens GN=ATP5H PE=1 SV=3 - [ATP5H_HUMAN]	0	0	0	0	0	0	0	0	0	0	0	0	0	0	0	0	0	0	0	0	0	0.0184574	0.85266
O75947	Labelled	ATP synthase subunit d, mitochondrial OS=Homo sapiens GN=ATP5H PE=1 SV=3 - [ATP5H_HUMAN]	0	0	0	0	0	0	0	0	0	0	0	0	0	0	0	0	0	0	0	0.0085	0.0728457	0.0180585	1
NormalisationValue:	112800000
P04264	Unlabelled	Keratin, type II cytoskeletal 1 OS=Homo sapiens GN=KRT1 PE=1 SV=6 - [K2C1_HUMAN]	0	0	0	0	0	0	0	0	0	0	0.385507	0.231202	0	0.0544075	0	0	0	0	0	0	0.245695	0	0
P04264	Labelled	Keratin, type II cytoskeletal 1 OS=Homo sapiens GN=KRT1 PE=1 SV=6 - [K2C1_HUMAN]	1	0	0	0	0	0	0	0	0	0	0	0	0	0	0	0	0	0	0	0	0	0	0
NormalisationValue:	58650000
O75369	Unlabelled	Filamin-B OS=Homo sapiens GN=FLNB PE=1 SV=2 - [FLNB_HUMAN]	0	0	0	0	0	0	0	0	0	0	0	0	0	0	0	0	0	0	0	0	0	0.245224	0.775237
O75369	Labelled	Filamin-B OS=Homo sapiens GN=FLNB PE=1 SV=2 - [FLNB_HUMAN]	0	0	0	0	0.423948	0	0	0	0	0	0	0	0	0	0	0	0	0	0	0	0	0	1
NormalisationValue:	9579000
P63279	Unlabelled	SUMO-conjugating enzyme UBC9 OS=Homo sapiens GN=UBE2I PE=1 SV=1 - [UBC9_HUMAN]	0.826549	0.034236	0	0	0	0	0	0	0	0	0	0	0	0	0	0	0	0	0	0	0	0	0
P63279	Labelled	SUMO-conjugating enzyme UBC9 OS=Homo sapiens GN=UBE2I PE=1 SV=1 - [UBC9_HUMAN]	1	0.0214985	0	0	0	0	0	0	0	0	0	0	0	0	0	0	0	0	0	0	0	0	0
NormalisationValue:	169500000
Q9NRG7	Unlabelled	Epimerase family protein SDR39U1 OS=Homo sapiens GN=SDR39U1 PE=1 SV=2 - [D39U1_HUMAN]	0	0	0	0	0	0	0	0	0	0	0	0.359516	0	0.23414	0	0	0	0	0	0	0	0	0
Q9NRG7	Labelled	Epimerase family protein SDR39U1 OS=Homo sapiens GN=SDR39U1 PE=1 SV=2 - [D39U1_HUMAN]	0	0	0	0	0	0	0	0	1	0.654174	0	0.662104	0	0	0	0	0	0	0	0	0	0	0
NormalisationValue:	11980000
P22234	Unlabelled	Multifunctional protein ADE2 OS=Homo sapiens GN=PAICS PE=1 SV=3 - [PUR6_HUMAN]	0	0	0	0	0.619391	0.57358	0.322247	0	0	0.184907	0.176028	0.0928146	0	0	0.0571698	0.0490744	0.0407593	0	0.0449953	0.121243	0	0	0
P22234	Labelled	Multifunctional protein ADE2 OS=Homo sapiens GN=PAICS PE=1 SV=3 - [PUR6_HUMAN]	0	0	0	0	0	1	0.533417	0.480389	0.445874	0	0.33417	0.145435	0.128428	0.0981801	0.102447	0.0981174	0.0705052	0	0.0738626	0	0	0.204299	0.137904
NormalisationValue:	31870000
O00165	Unlabelled	HCLS1-associated protein X-1 OS=Homo sapiens GN=HAX1 PE=1 SV=2 - [HAX1_HUMAN]	0	0	0	0	0	0	1	0	0	0	0	0	0	0	0	0	0	0	0	0	0	0	0
O00165	Labelled	HCLS1-associated protein X-1 OS=Homo sapiens GN=HAX1 PE=1 SV=2 - [HAX1_HUMAN]	0	0	0	0	0	0.577037	0	0	0	0	0	0	0	0	0	0	0	0	0	0	0	0	0
NormalisationValue:	5043000
O43491	Unlabelled	Band 4.1-like protein 2 OS=Homo sapiens GN=EPB41L2 PE=1 SV=1 - [E41L2_HUMAN]	0.654043	0	0.275333	0	0	0.0872671	0.0605527	0.0516274	0.0706653	0.0555783	0.0663255	0.0845445	0.0556807	0.0571955	0.0585261	0.064217	0.0397134	0.0455885	0.0660798	0.110788	0.124504	0.361515	0.611054
O43491	Labelled	Band 4.1-like protein 2 OS=Homo sapiens GN=EPB41L2 PE=1 SV=1 - [E41L2_HUMAN]	0	0	0.44217	0.245241	0.229887	0	0	0.11654	0.102293	0.0921392	0.118526	0.139263	0.0815967	0.089089	0.095824	0.105568	0.0660184	0.0702559	0.101638	0.172221	0.160225	0.566018	1
NormalisationValue:	48850000
Q9H9J2	Unlabelled	39S ribosomal protein L44, mitochondrial OS=Homo sapiens GN=MRPL44 PE=1 SV=1 - [RM44_HUMAN]	0	0	0	0	0	0	0	0	0	0.36348	0.52611	0.468151	0.207965	0.224836	0.13038	0.115919	0	0.0368874	0.0259383	0	0	0	0
Q9H9J2	Labelled	39S ribosomal protein L44, mitochondrial OS=Homo sapiens GN=MRPL44 PE=1 SV=1 - [RM44_HUMAN]	0	0	0	0	0	0	0	0	0	0.499828	1	0.944336	0.47389	0.489498	0.308849	0.234133	0.114553	0.0700333	0.0329278	0.0678871	0.0499254	0	0
NormalisationValue:	87130000
P78344	Unlabelled	Eukaryotic translation initiation factor 4 gamma 2 OS=Homo sapiens GN=EIF4G2 PE=1 SV=1 - [IF4G2_HUMAN]	0	0	0	0	0	0	0.30775	0.290515	0	0.15587	0.218276	0.112088	0.0752458	0.053476	0.0561885	0	0.0313592	0.0151359	0.0433661	0.0409427	0.0707924	0.0989011	0
P78344	Labelled	Eukaryotic translation initiation factor 4 gamma 2 OS=Homo sapiens GN=EIF4G2 PE=1 SV=1 - [IF4G2_HUMAN]	0	0	0	0	0.818971	1	0.364315	0.332215	0.1738	0.166165	0.174205	0.105552	0.084384	0.0763447	0.0590515	0.0450376	0.0337305	0.0134529	0.0345055	0.0450145	0	0.103991	0
NormalisationValue:	172900000
O15372	Unlabelled	Eukaryotic translation initiation factor 3 subunit H OS=Homo sapiens GN=EIF3H PE=1 SV=1 - [EIF3H_HUMAN]	0	0	0	0	0.48998	0.710413	0	0	0	0	0	0	0	0	0	0	0	0	0	0	0	0	0
O15372	Labelled	Eukaryotic translation initiation factor 3 subunit H OS=Homo sapiens GN=EIF3H PE=1 SV=1 - [EIF3H_HUMAN]	0	0	0	0	0.981532	1	0.400393	0.28723	0	0	0	0	0	0	0	0	0	0	0	0	0	0	0
NormalisationValue:	50900000
Q9H9B4	Unlabelled	Sideroflexin-1 OS=Homo sapiens GN=SFXN1 PE=1 SV=4 - [SFXN1_HUMAN]	0	0	0	0	0	0	0	0	0	0	0	0	0.0200213	0	0	0	0	0	0.0566265	0.146598	0.100496	0.161534	0.973777
Q9H9B4	Labelled	Sideroflexin-1 OS=Homo sapiens GN=SFXN1 PE=1 SV=4 - [SFXN1_HUMAN]	0	0	0	0	0	0	0	0	0	0	0	0	0	0	0	0	0	0.0336818	0.045287	0.0947023	0.0725904	0.116212	1
NormalisationValue:	56440000
Q01469	Unlabelled	Fatty acid-binding protein, epidermal OS=Homo sapiens GN=FABP5 PE=1 SV=3 - [FABP5_HUMAN]	0	0	0.12265	0	0.0399207	0.0340317	0.0262552	0	0	0.0185466	0.0206871	0.00942054	0.00583428	0.00892978	0.00725179	0	0	0.00839373	0.00510381	0.00778407	0.0438279	0	0.0679502
Q01469	Labelled	Fatty acid-binding protein, epidermal OS=Homo sapiens GN=FABP5 PE=1 SV=3 - [FABP5_HUMAN]	1	0.0828048	0.458286	0	0.0768781	0.0667422	0.0526803	0.0615515	0.019026	0.0213477	0	0	0.00925821	0.0154662	0	0	0	0	0	0.0139071	0.0672329	0.0215553	0.117252
NormalisationValue:	529800000
Q08380	Unlabelled	Galectin-3-binding protein OS=Homo sapiens GN=LGALS3BP PE=1 SV=1 - [LG3BP_HUMAN]	0	0	0	0	0	0	0	0	0	0	0	0	0	0	0	0	0	0	0	0	0	0	0.542722
Q08380	Labelled	Galectin-3-binding protein OS=Homo sapiens GN=LGALS3BP PE=1 SV=1 - [LG3BP_HUMAN]	0	0	0	0	0	1	0.637658	0	0	0	0	0	0	0	0	0	0	0	0	0	0.590717	0	0.779536
NormalisationValue:	18960000
O75608	Unlabelled	Acyl-protein thioesterase 1 OS=Homo sapiens GN=LYPLA1 PE=1 SV=1 - [LYPA1_HUMAN]	0.786408	0	0.0767961	0	0	0	0.0222201	0	0	0.00450809	0.00740129	0	0.00158285	0	0	0	0	0	0	0	0.0192362	0	0.0369256
O75608	Labelled	Acyl-protein thioesterase 1 OS=Homo sapiens GN=LYPLA1 PE=1 SV=1 - [LYPA1_HUMAN]	1	0.0483172	0	0	0	0	0.0515858	0.0438511	0	0	0	0	0	0	0	0	0	0	0	0	0.0350809	0	0.0693851
NormalisationValue:	309000000
Q13616	Unlabelled	Cullin-1 OS=Homo sapiens GN=CUL1 PE=1 SV=2 - [CUL1_HUMAN]	0	0	0	0	0.206678	0	0	0	0	0	0	0	0	0	0	0	0	0	0	0	0	0	0
Q13616	Labelled	Cullin-1 OS=Homo sapiens GN=CUL1 PE=1 SV=2 - [CUL1_HUMAN]	0	0	0	1	0.666948	0.258453	0	0	0	0	0	0	0	0	0	0	0	0	0	0	0	0	0
NormalisationValue:	9464000
P09012	Unlabelled	U1 small nuclear ribonucleoprotein A OS=Homo sapiens GN=SNRPA PE=1 SV=3 - [SNRPA_HUMAN]	0	0	0	0	0.842616	1	0.694431	0.708354	0.759572	0.733217	0	0	0	0	0	0	0	0	0	0	0	0	0
P09012	Labelled	U1 small nuclear ribonucleoprotein A OS=Homo sapiens GN=SNRPA PE=1 SV=3 - [SNRPA_HUMAN]	0	0	0	0	0	0.909	0.595226	0.0882894	0.676529	0.689458	0.581551	0.396072	0.257583	0.353555	0.214843	0.346594	0.174465	0.160368	0.154475	0.218349	0.180184	0.182223	0
NormalisationValue:	40220000
P54727	Unlabelled	UV excision repair protein RAD23 homolog B OS=Homo sapiens GN=RAD23B PE=1 SV=1 - [RD23B_HUMAN]	1	0	0	0.169845	0	0	0	0	0	0	0	0	0	0	0	0	0	0	0	0	0.0401117	0	0
P54727	Labelled	UV excision repair protein RAD23 homolog B OS=Homo sapiens GN=RAD23B PE=1 SV=1 - [RD23B_HUMAN]	0.476028	0	0	0	0	0.098638	0.0732907	0.0689458	0	0	0	0	0	0	0	0	0	0	0	0	0.0706756	0	0.073495
NormalisationValue:	73420000
P13861	Unlabelled	cAMP-dependent protein kinase type II-alpha regulatory subunit OS=Homo sapiens GN=PRKAR2A PE=1 SV=2 - [KAP2_HUMAN]	0	0.504864	0	0.442283	0.542153	0	0	0	0	0	0	0	0	0	0	0.0687419	0	0	0	0	0	0.205383	0.437419
P13861	Labelled	cAMP-dependent protein kinase type II-alpha regulatory subunit OS=Homo sapiens GN=PRKAR2A PE=1 SV=2 - [KAP2_HUMAN]	0	0.303145	0	1	0.599222	0	0	0	0	0	0	0	0	0	0	0	0.0495785	0	0	0	0	0	0
NormalisationValue:	30840000
Q02318	Unlabelled	Sterol 26-hydroxylase, mitochondrial OS=Homo sapiens GN=CYP27A1 PE=1 SV=1 - [CP27A_HUMAN]	0	0	0	0.811059	0	0	0	0	0	0	0	0	0	0	0	0	0	0	0	0	0	0	0
Q02318	Labelled	Sterol 26-hydroxylase, mitochondrial OS=Homo sapiens GN=CYP27A1 PE=1 SV=1 - [CP27A_HUMAN]	0	0	0.954824	1	0.277176	0	0.0210329	0	0	0	0	0	0	0	0	0	0	0	0	0	0	0	0
NormalisationValue:	425000000
P62995	Unlabelled	Transformer-2 protein homolog beta OS=Homo sapiens GN=TRA2B PE=1 SV=1 - [TRA2B_HUMAN]	0	0	0	0	0	0	0	0	0	0.439404	0.440728	0.682781	0	0	0.737086	0.841722	0	0	0	0.52404	0.581325	0	0
P62995	Labelled	Transformer-2 protein homolog beta OS=Homo sapiens GN=TRA2B PE=1 SV=1 - [TRA2B_HUMAN]	0	0	0	0	0	0	0	0	0	0.663576	0	0.840397	0	0	0.694702	1	0.774834	0	0.405563	0	0.627152	0.977483	0
NormalisationValue:	15100000
Q9Y2Z4	Unlabelled	Tyrosine--tRNA ligase, mitochondrial OS=Homo sapiens GN=YARS2 PE=1 SV=2 - [SYYM_HUMAN]	0.072779	0.0434719	0.877316	0	0.0410357	0.0784974	0.0262728	0.0186433	0.0218381	0	0.0154778	0	0	0	0	0	0	0	0	0	0.00621007	0	0
Q9Y2Z4	Labelled	Tyrosine--tRNA ligase, mitochondrial OS=Homo sapiens GN=YARS2 PE=1 SV=2 - [SYYM_HUMAN]	0	0.0569365	1	0	0.0774617	0.174617	0.0226696	0	0	0	0.00584974	0	0	0	0	0	0	0	0	0	0	0	0
NormalisationValue:	68550000
Q15181	Unlabelled	Inorganic pyrophosphatase OS=Homo sapiens GN=PPA1 PE=1 SV=2 - [IPYR_HUMAN]	0.780957	0.0410788	0.0386445	0	0.00697467	0	0.0267214	0	0	0	0	0	0	0	0	0	0	0	0	0	0	0.00657598	0.0787523
Q15181	Labelled	Inorganic pyrophosphatase OS=Homo sapiens GN=PPA1 PE=1 SV=2 - [IPYR_HUMAN]	1	0.0643527	0.313039	0	0	0	0.0295638	0.0196013	0	0	0	0	0	0	0	0	0	0	0	0	0	0.00786116	0.0634146
NormalisationValue:	213200000
Q96DV4	Unlabelled	39S ribosomal protein L38, mitochondrial OS=Homo sapiens GN=MRPL38 PE=1 SV=2 - [RM38_HUMAN]	0	0	0	0	0	0	0	0	0.102602	0.339838	0.519581	0.331608	0.161821	0.176955	0.138192	0	0	0	0	0	0	0	0
Q96DV4	Labelled	39S ribosomal protein L38, mitochondrial OS=Homo sapiens GN=MRPL38 PE=1 SV=2 - [RM38_HUMAN]	0	0	0	0	0	0	0	0	0.0784282	0.505642	1	0.682331	0.34475	0.372362	0.300412	0.205496	0	0.0760388	0.0633878	0.0817603	0.0699456	0.0687508	0.0875216
NormalisationValue:	75330000
P18031	Unlabelled	Tyrosine-protein phosphatase non-receptor type 1 OS=Homo sapiens GN=PTPN1 PE=1 SV=1 - [PTN1_HUMAN]	0	0	0	0	0	0	0	0	0	0	0	0	0	0	0	0	0	0	0	0.0840868	0.0480169	0.470163	1
P18031	Labelled	Tyrosine-protein phosphatase non-receptor type 1 OS=Homo sapiens GN=PTPN1 PE=1 SV=1 - [PTN1_HUMAN]	0	0	0	0	0	0	0	0	0	0	0	0	0	0	0	0	0	0	0.0234057	0	0	0.59994	0
NormalisationValue:	16590000
P60709;P63261	Unlabelled	Actin, cytoplasmic 1 OS=Homo sapiens GN=ACTB PE=1 SV=1 - [ACTB_HUMAN]|Actin, cytoplasmic 2 OS=Homo sapiens GN=ACTG1 PE=1 SV=1 - [ACTG_HUMAN]	0.981181	0.00679489	0.433306	0.304415	0.191265	0.118831	0.0826607	0.085229	0.0572257	0.0570127	0.0616404	0.0377086	0.0339922	0.0360634	0.0440407	0.0521245	0.0440644	0.0412712	0.0291277	0.10735	0.11457	0.178956	0.378388
P60709;P63261	Labelled	Actin, cytoplasmic 1 OS=Homo sapiens GN=ACTB PE=1 SV=1 - [ACTB_HUMAN]|Actin, cytoplasmic 2 OS=Homo sapiens GN=ACTG1 PE=1 SV=1 - [ACTG_HUMAN]	1	0.000400876	0.496035	0.312345	0.193987	0.121671	0.0873121	0.0856551	0.0574861	0.0556989	0.0605989	0.0343354	0.0331282	0.0351758	0.0420997	0.049781	0.0425731	0.0391999	0.0269026	0.101113	0.109741	0.18014	0.394248
NormalisationValue:	8449000000
Q7L2H7	Unlabelled	Eukaryotic translation initiation factor 3 subunit M OS=Homo sapiens GN=EIF3M PE=1 SV=1 - [EIF3M_HUMAN]	0	0	0	0	0.583198	0.334182	0.13807	0.15066	0.167114	0	0.0480213	0	0	0	0	0	0	0	0	0	0	0	0
Q7L2H7	Labelled	Eukaryotic translation initiation factor 3 subunit M OS=Homo sapiens GN=EIF3M PE=1 SV=1 - [EIF3M_HUMAN]	0	0	0	0	1	0.697292	0.314973	0.276093	0.211849	0	0	0	0	0	0	0	0	0	0	0	0	0	0
NormalisationValue:	43210000
P20340	Unlabelled	Ras-related protein Rab-6A OS=Homo sapiens GN=RAB6A PE=1 SV=3 - [RAB6A_HUMAN]	0	0	0	0	0	0	0	0	0	0	0	0	0	0	0	0.11402	0	0.150957	0.279152	0.513606	0	0.664252	0
P20340	Labelled	Ras-related protein Rab-6A OS=Homo sapiens GN=RAB6A PE=1 SV=3 - [RAB6A_HUMAN]	0	0	0	0	0	0	0	0	0	0	0	0	0	0	0	0	0.205639	0.141852	0.282204	0.676151	0.778583	1	0
NormalisationValue:	19330000
Q9NQC3	Unlabelled	Reticulon-4 OS=Homo sapiens GN=RTN4 PE=1 SV=2 - [RTN4_HUMAN]	0	0	0	0.547663	0.785584	1	0.30504	0.860016	0.572473	0.544006	0.519979	0.603552	0.326195	0.278141	0.214181	0.326456	0.228676	0.261687	0.178898	0.417341	0.406634	0.951423	0.954296
Q9NQC3	Labelled	Reticulon-4 OS=Homo sapiens GN=RTN4 PE=1 SV=2 - [RTN4_HUMAN]	0	0	0	0.403761	0.577174	0.761557	0.455733	0.761295	0.348133	0	0.470097	0.397754	0.282841	0.262209	0.161504	0.301645	0.187908	0.203682	0.147506	0.341081	0.332463	0.750326	0.807783
NormalisationValue:	38290000
Q9Y450	Unlabelled	HBS1-like protein OS=Homo sapiens GN=HBS1L PE=1 SV=1 - [HBS1L_HUMAN]	0	0	0	0	0.461027	0	0	0	0	0	0	0	0	0	0	0	0	0	0	0	0	0	0
Q9Y450	Labelled	HBS1-like protein OS=Homo sapiens GN=HBS1L PE=1 SV=1 - [HBS1L_HUMAN]	0	0	0	0	1	0	0	0	0	0	0	0	0	0	0	0	0	0	0	0	0	0	0
NormalisationValue:	8416000
P62136	Unlabelled	Serine/threonine-protein phosphatase PP1-alpha catalytic subunit OS=Homo sapiens GN=PPP1CA PE=1 SV=1 - [PP1A_HUMAN]	0	0	0	0	0	0	0	0	0	0	0	0	0	0.106632	0.117976	0	0.0552269	0	0.0841972	0.171728	0.13438	0	1
P62136	Labelled	Serine/threonine-protein phosphatase PP1-alpha catalytic subunit OS=Homo sapiens GN=PPP1CA PE=1 SV=1 - [PP1A_HUMAN]	0	0	0	0	0	0	0	0	0	0	0	0	0	0	0	0.144764	0	0.0640314	0.0699564	0	0	0.15349	0
NormalisationValue:	11460000
Q9HD34	Unlabelled	LYR motif-containing protein 4 OS=Homo sapiens GN=LYRM4 PE=1 SV=1 - [LYRM4_HUMAN]	0	0.0142128	0.378426	0.905977	0	0	0	0	0	0	0	0	0	0	0	0	0	0	0	0	0	0	0
Q9HD34	Labelled	LYR motif-containing protein 4 OS=Homo sapiens GN=LYRM4 PE=1 SV=1 - [LYRM4_HUMAN]	0.47981	0.048484	1	0.216254	0.255394	0.0363338	0	0	0	0	0	0	0	0	0	0	0	0	0	0	0.0448324	0	0.110496
NormalisationValue:	137200000
P50502	Unlabelled	Hsc70-interacting protein OS=Homo sapiens GN=ST13 PE=1 SV=2 - [F10A1_HUMAN]	0	0.0953549	0.639108	0	0	0	0	0	0	0	0.0581567	0	0	0	0	0	0	0	0	0.0318507	0.040722	0.0677058	0
P50502	Labelled	Hsc70-interacting protein OS=Homo sapiens GN=ST13 PE=1 SV=2 - [F10A1_HUMAN]	1	0.160547	0.850049	0.454904	0.358674	0	0	0.141326	0.0847092	0.0801503	0.119751	0	0.0502834	0.0464391	0	0	0	0.0405249	0.050037	0.106555	0.098657	0.110067	0
NormalisationValue:	81160000
O15056	Unlabelled	Synaptojanin-2 OS=Homo sapiens GN=SYNJ2 PE=1 SV=3 - [SYNJ2_HUMAN]	0	0	0	0	0	0	0	0	0	0	0	0	0.515183	0	0	0	0	0	0	0	0	0	0
O15056	Labelled	Synaptojanin-2 OS=Homo sapiens GN=SYNJ2 PE=1 SV=3 - [SYNJ2_HUMAN]	0	0	0	0	0	0	0	0	0	0	0	0	0	0.0491508	0	0	0	0	1	0	0	0	0
NormalisationValue:	1943000
P05165	Unlabelled	Propionyl-CoA carboxylase alpha chain, mitochondrial OS=Homo sapiens GN=PCCA PE=1 SV=4 - [PCCA_HUMAN]	0	0	0	0	0.74766	0.673335	0.238576	0.131969	0.0986603	0.049844	0.0363186	0	0	0	0	0	0	0	0	0	0.0179574	0	0
P05165	Labelled	Propionyl-CoA carboxylase alpha chain, mitochondrial OS=Homo sapiens GN=PCCA PE=1 SV=4 - [PCCA_HUMAN]	0	0	0	0	0.757387	1	0.36025	0.279501	0.165186	0.0782162	0.0580657	0	0	0.0131198	0	0	0	0	0	0	0.026225	0	0
NormalisationValue:	54490000
Q01105	Unlabelled	Protein SET OS=Homo sapiens GN=SET PE=1 SV=3 - [SET_HUMAN]	0.90481	0.053055	0.205691	0	0.00804564	0.0255525	0.009779	0.0652752	0	0	0.0302903	0.00642785	0.00183735	0	0	0	0	0	0	0	0.0254514	0.0270981	0.0502672
Q01105	Labelled	Protein SET OS=Homo sapiens GN=SET PE=1 SV=3 - [SET_HUMAN]	1	0.0551928	0.105792	0	0.0525928	0.090611	0.073133	0.0799942	0.0465116	0.026867	0.0382782	0.0107872	0.0111368	0.0154557	0.0110183	0.0106572	0.00707208	0.00831865	0.0114112	0.0113679	0.0304926	0.0317637	0.00618374
NormalisationValue:	692300000
P61981	Unlabelled	14-3-3 protein gamma OS=Homo sapiens GN=YWHAG PE=1 SV=2 - [1433G_HUMAN]	0	0	0.526534	0	0	0	0	0	0	0	0	0	0	0	0	0	0	0.0109368	0	0.0263452	0	0.0177434	0.119335
P61981	Labelled	14-3-3 protein gamma OS=Homo sapiens GN=YWHAG PE=1 SV=2 - [1433G_HUMAN]	1	0	0.874019	0.551915	0.268759	0.175358	0.0899862	0.0947393	0.0680203	0.0430688	0.0518228	0.0447485	0.0217905	0.027282	0.0293078	0.0305584	0.0179742	0.0175311	0.0261375	0.0414536	0.0559299	0.0635902	0.161098
NormalisationValue:	216700000
Q13242	Unlabelled	Serine/arginine-rich splicing factor 9 OS=Homo sapiens GN=SRSF9 PE=1 SV=1 - [SRSF9_HUMAN]	0	0	0	0	0	0	0.635453	0	0	0	0.618375	0.436808	0.334982	0	0.376973	0	0	0	0	0.240695	0	0	0
Q13242	Labelled	Serine/arginine-rich splicing factor 9 OS=Homo sapiens GN=SRSF9 PE=1 SV=1 - [SRSF9_HUMAN]	0	0	0	0	0	0	0	0	0.636631	1	0.536101	0.43775	0.329623	0.299706	0.339988	0.415312	0.329388	0.232391	0.165607	0	0	0	0
NormalisationValue:	16980000
Q9H7H0	Unlabelled	Methyltransferase-like protein 17, mitochondrial OS=Homo sapiens GN=METTL17 PE=1 SV=1 - [MET17_HUMAN]	0	0	0	0	0	0	0.302939	1	0.702404	0	0	0.372395	0	0	0	0	0	0	0	0	0	0	0
Q9H7H0	Labelled	Methyltransferase-like protein 17, mitochondrial OS=Homo sapiens GN=METTL17 PE=1 SV=1 - [MET17_HUMAN]	0	0	0	0	0	0	0	0.52057	0.363669	0.170561	0	0	0	0	0	0	0	0	0	0	0	0	0
NormalisationValue:	56150000
P63010;Q10567	Unlabelled	AP-2 complex subunit beta OS=Homo sapiens GN=AP2B1 PE=1 SV=1 - [AP2B1_HUMAN]|AP-1 complex subunit beta-1 OS=Homo sapiens GN=AP1B1 PE=1 SV=2 - [AP1B1_HUMAN]	0	0	0.22975	0	0.705674	0.231616	0.125961	0.0878313	0.0780328	0.0576708	0.0610862	0.0617021	0	0	0.0363568	0	0	0	0	0.0588839	0.0717805	0.116648	0
P63010;Q10567	Labelled	AP-2 complex subunit beta OS=Homo sapiens GN=AP2B1 PE=1 SV=1 - [AP2B1_HUMAN]|AP-1 complex subunit beta-1 OS=Homo sapiens GN=AP1B1 PE=1 SV=2 - [AP1B1_HUMAN]	0	0	0.484136	0	1	0	0.155338	0	0.104535	0.0691489	0.109537	0	0	0	0.0543673	0	0	0	0.0271743	0	0.0815976	0	0.413401
NormalisationValue:	53580000
P05387	Unlabelled	60S acidic ribosomal protein P2 OS=Homo sapiens GN=RPLP2 PE=1 SV=1 - [RLA2_HUMAN]	0.240367	0.0764304	0	0	0	0.0242257	0	0	0	0	0.0425564	0.0466457	0.0609449	0.0774278	0.0951706	0.138793	0.128451	0.166719	0.22357	0.438793	0.328031	0.459475	0.80105
P05387	Labelled	60S acidic ribosomal protein P2 OS=Homo sapiens GN=RPLP2 PE=1 SV=1 - [RLA2_HUMAN]	0	0	0	0	0	0	0.048399	0	0.0371076	0.0678215	0.041685	0.0457585	0.0750656	0.0983727	0.12336	0.173858	0.164252	0.204987	0.302047	0.595801	0.42357	0.607874	1
NormalisationValue:	190500000
P19525	Unlabelled	Interferon-induced, double-stranded RNA-activated protein kinase OS=Homo sapiens GN=EIF2AK2 PE=1 SV=2 - [E2AK2_HUMAN]	0	0	0	0	0	0	0	0	0	0	0	0.486837	0	0	0	0	0	0	0	0	0	0	0
P19525	Labelled	Interferon-induced, double-stranded RNA-activated protein kinase OS=Homo sapiens GN=EIF2AK2 PE=1 SV=2 - [E2AK2_HUMAN]	0	0	0	0	0	0	0	0	1	0.625246	0.344155	0	0	0	0	0	0	0	0	0	0	0	0
NormalisationValue:	2036000
P49773	Unlabelled	Histidine triad nucleotide-binding protein 1 OS=Homo sapiens GN=HINT1 PE=1 SV=2 - [HINT1_HUMAN]	0.317097	0.0245018	0	0	0	0	0	0	0	0	0	0	0	0	0	0	0	0	0	0	0	0	0.0554244
P49773	Labelled	Histidine triad nucleotide-binding protein 1 OS=Homo sapiens GN=HINT1 PE=1 SV=2 - [HINT1_HUMAN]	1	0.124502	0.0949077	0	0	0	0	0	0	0	0	0	0	0	0	0	0	0	0	0	0	0	0.109176
NormalisationValue:	406500000
P82932	Unlabelled	28S ribosomal protein S6, mitochondrial OS=Homo sapiens GN=MRPS6 PE=1 SV=3 - [RT06_HUMAN]	0	0	0	0	0	0	0	0.445767	0.529003	0.297234	0.23487	0.19321	0.147192	0.148701	0.108801	0.0994971	0.0631266	0.0486505	0.0450461	0.0494552	0.0499246	0.0468902	0
P82932	Labelled	28S ribosomal protein S6, mitochondrial OS=Homo sapiens GN=MRPS6 PE=1 SV=3 - [RT06_HUMAN]	0	0	0	0	0	0	0.268148	0.807293	1	0.582146	0.450545	0.399749	0.28114	0.288852	0.212825	0.190444	0.124057	0.0875105	0.0811651	0.0908634	0.0909472	0	0
NormalisationValue:	119300000
Q16513	Unlabelled	Serine/threonine-protein kinase N2 OS=Homo sapiens GN=PKN2 PE=1 SV=1 - [PKN2_HUMAN]	0	0	0	0	0	0	0	0	0	0	0	0	0	0.0697024	0.412397	0.652047	0.309913	0	0	0	0	0	0
Q16513	Labelled	Serine/threonine-protein kinase N2 OS=Homo sapiens GN=PKN2 PE=1 SV=1 - [PKN2_HUMAN]	0	0	0	0	0	0	0	0	0	0	0	0	0.0393936	0.0517565	0.360371	1	0.577087	0.198031	0.0427165	0.0149586	0.0409376	0	0.0463079
NormalisationValue:	89380000
Q9UQ35	Unlabelled	Serine/arginine repetitive matrix protein 2 OS=Homo sapiens GN=SRRM2 PE=1 SV=2 - [SRRM2_HUMAN]	0	0	0	0	0	0	0	0	0	0	0	0	0	0	0	0	0	0	0	0	0	0	0.0885817
Q9UQ35	Labelled	Serine/arginine repetitive matrix protein 2 OS=Homo sapiens GN=SRRM2 PE=1 SV=2 - [SRRM2_HUMAN]	0	0	0	0	1	0.763622	0.367869	0.418269	0	0.20016	0	0	0.0654647	0	0	0	0	0	0.0349559	0	0	0	0
NormalisationValue:	249600000
P26639	Unlabelled	Threonine--tRNA ligase, cytoplasmic OS=Homo sapiens GN=TARS PE=1 SV=3 - [SYTC_HUMAN]	0	0.296522	1	0	0	0	0	0	0	0	0	0	0	0	0	0	0	0	0	0	0	0	0
P26639	Labelled	Threonine--tRNA ligase, cytoplasmic OS=Homo sapiens GN=TARS PE=1 SV=3 - [SYTC_HUMAN]	0.21287	0	0.443913	0	0	0	0	0	0	0	0	0	0	0	0	0	0	0	0	0	0	0	0
NormalisationValue:	11500000
P58546	Unlabelled	Myotrophin OS=Homo sapiens GN=MTPN PE=1 SV=2 - [MTPN_HUMAN]	0.708181	0.153987	0	0	0	0	0	0	0	0	0	0	0	0	0	0	0	0	0	0	0	0	0
P58546	Labelled	Myotrophin OS=Homo sapiens GN=MTPN PE=1 SV=2 - [MTPN_HUMAN]	1	0	0	0	0	0	0	0	0	0	0	0	0	0	0	0	0	0	0	0	0	0	0
NormalisationValue:	87280000
Q02809	Unlabelled	Procollagen-lysine,2-oxoglutarate 5-dioxygenase 1 OS=Homo sapiens GN=PLOD1 PE=1 SV=2 - [PLOD1_HUMAN]	0	0	0	0	1	0	0.124583	0	0	0	0	0	0	0	0	0	0	0	0	0	0	0	0
Q02809	Labelled	Procollagen-lysine,2-oxoglutarate 5-dioxygenase 1 OS=Homo sapiens GN=PLOD1 PE=1 SV=2 - [PLOD1_HUMAN]	0	0	0	0.505957	0.82089	0.266124	0	0	0	0	0	0	0	0	0	0	0	0	0	0	0	0	0
NormalisationValue:	25180000
Q8TC12	Unlabelled	Retinol dehydrogenase 11 OS=Homo sapiens GN=RDH11 PE=1 SV=2 - [RDH11_HUMAN]	0	0	0	0	0	0	0	0	0	0	0	0	0	0	0	0	0	0	0	0	0	0.263507	0.737035
Q8TC12	Labelled	Retinol dehydrogenase 11 OS=Homo sapiens GN=RDH11 PE=1 SV=2 - [RDH11_HUMAN]	0	0	0	0	0	0	0	0	0	0	0	0	0	0	0	0	0	0	0	0	0	0	1
NormalisationValue:	7385000
Q99623	Unlabelled	Prohibitin-2 OS=Homo sapiens GN=PHB2 PE=1 SV=2 - [PHB2_HUMAN]	0	0	0	0	0	0	0	0	0	0	0	0	0	0	0	0	0	0	0.0668421	0.116385	0	0.0515194	1
Q99623	Labelled	Prohibitin-2 OS=Homo sapiens GN=PHB2 PE=1 SV=2 - [PHB2_HUMAN]	0	0	0	0	0	0	0	0	0	0	0	0	0	0	0	0	0	0	0.0555114	0.11281	0.0848262	0.205561	0.92721
NormalisationValue:	100700000
O15258	Unlabelled	Protein RER1 OS=Homo sapiens GN=RER1 PE=1 SV=1 - [RER1_HUMAN]	0	0	0	0	0	0	0	0	0	0	0	0	0	0	0.157193	0	0.12186	0.102999	0.181486	0.312734	0.247371	0.424685	1
O15258	Labelled	Protein RER1 OS=Homo sapiens GN=RER1 PE=1 SV=1 - [RER1_HUMAN]	0	0	0	0	0	0	0	0	0	0	0	0	0	0	0.16897	0	0	0	0	0.344633	0.256932	0.420209	0.684485
NormalisationValue:	23010000
P84090	Unlabelled	Enhancer of rudimentary homolog OS=Homo sapiens GN=ERH PE=1 SV=1 - [ERH_HUMAN]	0.846522	0	1	0.906279	0.744398	0.89274	0.378268	0	0.39099	0.409314	0.346405	0.234594	0.296919	0.352941	0.31606	0.442227	0.290033	0.257703	0.13317	0.350724	0.347222	0.594421	0.691176
P84090	Labelled	Enhancer of rudimentary homolog OS=Homo sapiens GN=ERH PE=1 SV=1 - [ERH_HUMAN]	0	0	0.807656	0.945845	0.714519	0.81641	0.391923	0.48366	0.416783	0.455299	0.425654	0.283847	0.34232	0.39099	0.364029	0.489262	0.335434	0.29972	0.296802	0.412348	0.419585	0.725724	0.796452
NormalisationValue:	85680000
Q53GQ0	Unlabelled	Estradiol 17-beta-dehydrogenase 12 OS=Homo sapiens GN=HSD17B12 PE=1 SV=2 - [DHB12_HUMAN]	0	0	0	0	0	0	0	0	0	0	0	0	0	0	0	0	0	0	0	0.265221	0.124064	0.432703	0.529106
Q53GQ0	Labelled	Estradiol 17-beta-dehydrogenase 12 OS=Homo sapiens GN=HSD17B12 PE=1 SV=2 - [DHB12_HUMAN]	0	0	0	0	0	0	0	0	0	0	0	0	0	0	0	0	0	0	0	0.471264	0.316871	0.578791	1
NormalisationValue:	26970000
Q07666	Unlabelled	KH domain-containing, RNA-binding, signal transduction-associated protein 1 OS=Homo sapiens GN=KHDRBS1 PE=1 SV=1 - [KHDR1_HUMAN]	0	0	0	0	1	0.583593	0.392523	0	0	0	0	0.108446	0	0.0909311	0	0	0	0	0	0	0	0	0
Q07666	Labelled	KH domain-containing, RNA-binding, signal transduction-associated protein 1 OS=Homo sapiens GN=KHDRBS1 PE=1 SV=1 - [KHDR1_HUMAN]	0	0	0	0	0.844929	0.525441	0	0	0.205434	0.191796	0.196469	0.0902042	0.0707511	0.0903427	0	0	0	0	0	0.0839045	0.107754	0	0.163344
NormalisationValue:	28890000
Q00059	Unlabelled	Transcription factor A, mitochondrial OS=Homo sapiens GN=TFAM PE=1 SV=1 - [TFAM_HUMAN]	0	0.0927482	0	0	0	0	0.174211	0.213351	0.25033	0.291151	0.26894	0.258494	0.176732	0.215632	0.227878	0.300396	0.187658	0.0222836	0.149598	0.306639	0.179373	0.32657	0.716533
Q00059	Labelled	Transcription factor A, mitochondrial OS=Homo sapiens GN=TFAM PE=1 SV=1 - [TFAM_HUMAN]	0	0	0	0	0	0	0.206748	0	0.296674	0.381438	0.36619	0.328731	0.221875	0.26894	0.300876	0.372073	0.232321	0.196302	0.195942	0.368352	0.220435	0.420098	1
NormalisationValue:	83290000
P60660	Unlabelled	Myosin light polypeptide 6 OS=Homo sapiens GN=MYL6 PE=1 SV=2 - [MYL6_HUMAN]	0.0870809	0.0129638	0.880644	0.908583	0.616674	0.397854	0.152012	0.147027	0.120407	0.0707421	0.0809119	0.0683505	0.0417747	0.0501565	0.0457532	0.0508941	0.0374162	0.0362986	0.0482566	0.0870139	0.0697139	0.106683	0.168775
P60660	Labelled	Myosin light polypeptide 6 OS=Homo sapiens GN=MYL6 PE=1 SV=2 - [MYL6_HUMAN]	0.0728431	0.117009	0.777157	1	0.68954	0.426464	0.16473	0.152772	0.128364	0.0775145	0.0838176	0.0685963	0.0450603	0.0552749	0.0497541	0.0451721	0.0389808	0.0382432	0.0513187	0.0907912	0.0741171	0.106951	0.182208
NormalisationValue:	447400000
Q9NP92	Unlabelled	28S ribosomal protein S30, mitochondrial OS=Homo sapiens GN=MRPS30 PE=1 SV=2 - [RT30_HUMAN]	0	0	0	0	0	0	0	0	0	0.0390805	0.540893	0.584328	0.0199381	0.237622	0.106576	0.093214	0	0	0	0	0	0	0
Q9NP92	Labelled	28S ribosomal protein S30, mitochondrial OS=Homo sapiens GN=MRPS30 PE=1 SV=2 - [RT30_HUMAN]	0	0	0	0	0	0	0	0	0	0.456123	0.836317	1	0.374447	0.403625	0	0.20966	0	0	0	0	0	0	0
NormalisationValue:	90480000
P62829	Unlabelled	60S ribosomal protein L23 OS=Homo sapiens GN=RPL23 PE=1 SV=1 - [RL23_HUMAN]	0	0	0.453969	0	0.863385	0	0.151385	0.483262	0	0.353046	0.294769	0.215877	0.120308	0	0.126092	0.174523	0	0	0.0991385	0.192554	0.125108	0	0.221969
P62829	Labelled	60S ribosomal protein L23 OS=Homo sapiens GN=RPL23 PE=1 SV=1 - [RL23_HUMAN]	0	0	0	0	1	0.809846	0.342954	0.319631	0	0.235938	0.208062	0.222831	0.0702154	0.106831	0.0968615	0.117108	0.0799385	0.0522646	0.109477	0.215323	0.1144	0.256554	0
NormalisationValue:	162500000
Q6IAA8	Unlabelled	Ragulator complex protein LAMTOR1 OS=Homo sapiens GN=LAMTOR1 PE=1 SV=2 - [LTOR1_HUMAN]	0	0	0	0	0	0	0	0	0	0	0	0	0.0794507	0.1251	0.0893023	0.155548	0.097126	0.0945873	0.152243	0.390707	0.203896	0.374262	0.918569
Q6IAA8	Labelled	Ragulator complex protein LAMTOR1 OS=Homo sapiens GN=LAMTOR1 PE=1 SV=2 - [LTOR1_HUMAN]	0	0	0	0	0	0	0	0	0	0	0	0.106562	0.0933738	0.13832	0.107137	0.17292	0.104471	0.113779	0.170366	0.472936	0	0.407632	1
NormalisationValue:	62630000
Q5JPH6	Unlabelled	Probable glutamate--tRNA ligase, mitochondrial OS=Homo sapiens GN=EARS2 PE=1 SV=2 - [SYEM_HUMAN]	0	0	0.129628	0	0	0	0	0	0	0	0	0	0	0	0	0	0	0	0	0	0	0	0
Q5JPH6	Labelled	Probable glutamate--tRNA ligase, mitochondrial OS=Homo sapiens GN=EARS2 PE=1 SV=2 - [SYEM_HUMAN]	0	0.497464	1	0	0	0	0	0	0	0	0	0	0	0	0	0	0	0	0	0	0	0	0
NormalisationValue:	23660000
Q8TB22	Unlabelled	Spermatogenesis-associated protein 20 OS=Homo sapiens GN=SPATA20 PE=2 SV=3 - [SPT20_HUMAN]	1	0	0	0	0	0	0	0	0	0	0	0	0	0	0	0	0	0	0	0	0	0	0
Q8TB22	Labelled	Spermatogenesis-associated protein 20 OS=Homo sapiens GN=SPATA20 PE=2 SV=3 - [SPT20_HUMAN]	0.347413	0.24937	0	0	0	0	0	0	0	0	0	0	0	0	0	0	0	0	0	0	0	0	0
NormalisationValue:	5161000
P60709;P68032;P63261;Q6S8J3	Unlabelled	Actin, cytoplasmic 1 OS=Homo sapiens GN=ACTB PE=1 SV=1 - [ACTB_HUMAN]|Actin, alpha cardiac muscle 1 OS=Homo sapiens GN=ACTC1 PE=1 SV=1 - [ACTC_HUMAN]|Actin, cytoplasmic 2 OS=Homo sapiens GN=ACTG1 PE=1 SV=1 - [ACTG_HUMAN]|POTE ankyrin domain family member E OS=Homo sapiens GN=POTEE PE=1 SV=3 - [POTEE_HUMAN]	0.945162	0.00384212	0.0419141	0	0	0.00759343	0.0101991	0.0205204	0.0210164	0	0.0226441	0.015124	0.00197939	0.00393643	0.00827803	0.0118442	0.00655955	0.00470835	0.00419141	0.0249983	0.0267971	0.0588194	0.0599721
P60709;P68032;P63261;Q6S8J3	Labelled	Actin, cytoplasmic 1 OS=Homo sapiens GN=ACTB PE=1 SV=1 - [ACTB_HUMAN]|Actin, alpha cardiac muscle 1 OS=Homo sapiens GN=ACTC1 PE=1 SV=1 - [ACTC_HUMAN]|Actin, cytoplasmic 2 OS=Homo sapiens GN=ACTG1 PE=1 SV=1 - [ACTG_HUMAN]|POTE ankyrin domain family member E OS=Homo sapiens GN=POTEE PE=1 SV=3 - [POTEE_HUMAN]	1	0.0138771	0	0	0	0	0.0109815	0.0266748	0.0159343	0.0204052	0.0177716	0.0155711	0.00121411	0.00289312	0.00860286	0.0118302	0.0062417	0.00610199	0.0035138	0.0245267	0.0294411	0.0609501	0.0650367
NormalisationValue:	2863000000
Q9P0P8	Unlabelled	Uncharacterized protein C6orf203 OS=Homo sapiens GN=C6orf203 PE=1 SV=1 - [CF203_HUMAN]	0	0	1	0	0	0	0	0	0	0	0	0	0	0	0	0	0	0	0	0	0	0	0
Q9P0P8	Labelled	Uncharacterized protein C6orf203 OS=Homo sapiens GN=C6orf203 PE=1 SV=1 - [CF203_HUMAN]	0	0	0.264287	0	0	0	0	0	0	0	0	0	0	0	0	0	0	0	0	0	0	0	0
NormalisationValue:	51270000
Q9HC38	Unlabelled	Glyoxalase domain-containing protein 4 OS=Homo sapiens GN=GLOD4 PE=1 SV=1 - [GLOD4_HUMAN]	1	0	0	0	0	0	0	0	0	0	0	0	0	0	0	0	0	0	0	0	0	0	0
Q9HC38	Labelled	Glyoxalase domain-containing protein 4 OS=Homo sapiens GN=GLOD4 PE=1 SV=1 - [GLOD4_HUMAN]	0	0	0	0	0	0	0	0	0	0	0	0	0	0	0	0	0	0	0	0	0	0	0.319599
NormalisationValue:	61890000
P08754	Unlabelled	Guanine nucleotide-binding protein G(k) subunit alpha OS=Homo sapiens GN=GNAI3 PE=1 SV=3 - [GNAI3_HUMAN]	0	0	0	0	0	0	0	0	0.764625	0	0	0	0	0	0	0	0	0	0	0	0	0	0
P08754	Labelled	Guanine nucleotide-binding protein G(k) subunit alpha OS=Homo sapiens GN=GNAI3 PE=1 SV=3 - [GNAI3_HUMAN]	0	0	0	0	0	0	0	0	1	0	0	0	0	0	0	0	0	0	0	0	0	0	0
NormalisationValue:	5829000
Q13813	Unlabelled	Spectrin alpha chain, non-erythrocytic 1 OS=Homo sapiens GN=SPTAN1 PE=1 SV=3 - [SPTN1_HUMAN]	0	0	0	0	0.118431	0	0	0	0	0.0398075	0	0	0	0	0	0.0565544	0.0322622	0.0349802	0.0416336	0.116789	0	0.17667	0.543318
Q13813	Labelled	Spectrin alpha chain, non-erythrocytic 1 OS=Homo sapiens GN=SPTAN1 PE=1 SV=3 - [SPTN1_HUMAN]	0	0	0	0	0.114708	0	0.0705691	0	0.0884909	0.0515289	0	0.0699179	0.0382078	0.0517412	0.0411665	0.0848669	0.0532984	0.0591166	0.0720696	0.186721	0.15671	0.276614	1
NormalisationValue:	70640000
Q9UPZ9;P07948;P07947	Unlabelled	Serine/threonine-protein kinase ICK OS=Homo sapiens GN=ICK PE=1 SV=1 - [ICK_HUMAN]|Tyrosine-protein kinase Lyn OS=Homo sapiens GN=LYN PE=1 SV=3 - [LYN_HUMAN]|Tyrosine-protein kinase Yes OS=Homo sapiens GN=YES1 PE=1 SV=3 - [YES_HUMAN]	0	0	0	0	0	0	0	0	0	0	0	0	0	0	0	0	0	0	0	0	0	1	0
Q9UPZ9;P07948;P07947	Labelled	Serine/threonine-protein kinase ICK OS=Homo sapiens GN=ICK PE=1 SV=1 - [ICK_HUMAN]|Tyrosine-protein kinase Lyn OS=Homo sapiens GN=LYN PE=1 SV=3 - [LYN_HUMAN]|Tyrosine-protein kinase Yes OS=Homo sapiens GN=YES1 PE=1 SV=3 - [YES_HUMAN]	0	0	0	0	0	0	0	0	0	0	0	0	0	0	0	0.475637	0.281681	0.303305	0.334089	0.782814	0	0.94712	0
NormalisationValue:	10590000
Q9BY89	Unlabelled	Uncharacterized protein KIAA1671 OS=Homo sapiens GN=KIAA1671 PE=1 SV=2 - [K1671_HUMAN]	0	0	0	0	0	0	0	0	0	0.871035	0	0	0	0	0	0	0	0	0	1	0	0	0
Q9BY89	Labelled	Uncharacterized protein KIAA1671 OS=Homo sapiens GN=KIAA1671 PE=1 SV=2 - [K1671_HUMAN]	0	0	0	0	0	0	0	0	0	0	0	0	0	0	0	0.650401	0	0	0	0	0	0.173824	0
NormalisationValue:	2869000
Q9NP81	Unlabelled	Serine--tRNA ligase, mitochondrial OS=Homo sapiens GN=SARS2 PE=1 SV=1 - [SYSM_HUMAN]	0	0.188106	0.762016	0	0.291804	0.112118	0	0	0	0	0	0	0	0	0	0	0	0	0	0	0	0	0
Q9NP81	Labelled	Serine--tRNA ligase, mitochondrial OS=Homo sapiens GN=SARS2 PE=1 SV=1 - [SYSM_HUMAN]	0	0.0857295	1	0.670894	0.345625	0.12448	0	0	0	0	0	0	0	0	0	0	0	0	0	0	0	0	0
NormalisationValue:	93830000
Q13885;Q9BVA1;Q9BUF5	Unlabelled	Tubulin beta-2A chain OS=Homo sapiens GN=TUBB2A PE=1 SV=1 - [TBB2A_HUMAN]|Tubulin beta-2B chain OS=Homo sapiens GN=TUBB2B PE=1 SV=1 - [TBB2B_HUMAN]|Tubulin beta-6 chain OS=Homo sapiens GN=TUBB6 PE=1 SV=1 - [TBB6_HUMAN]	0.996855	0.111164	0.404481	0.259119	0.37673	0.203538	0.0551651	0.0721777	0.105896	0	0.0773192	0	0.0158019	0.0145755	0	0	0	0	0	0	0	0.0532233	0
Q13885;Q9BVA1;Q9BUF5	Labelled	Tubulin beta-2A chain OS=Homo sapiens GN=TUBB2A PE=1 SV=1 - [TBB2A_HUMAN]|Tubulin beta-2B chain OS=Homo sapiens GN=TUBB2B PE=1 SV=1 - [TBB2B_HUMAN]|Tubulin beta-6 chain OS=Homo sapiens GN=TUBB6 PE=1 SV=1 - [TBB6_HUMAN]	1	0	0	0.513443	0.539858	0	0.168868	0.151965	0.123113	0.0782626	0.0778774	0.00814465	0.025283	0.0282704	0	0	0	0.0193318	0	0.0501258	0.0670755	0.107469	0
NormalisationValue:	127200000
P05455	Unlabelled	Lupus La protein OS=Homo sapiens GN=SSB PE=1 SV=2 - [LA_HUMAN]	0.776406	0.0479922	0.735781	0.280859	0.198594	0.113437	0.0804688	0.0798438	0.0493516	0.0571875	0.0598438	0.0321953	0.0167578	0.0209375	0.0190391	0.0272734	0.0170234	0.0168281	0.0158672	0	0.0432734	0.0646406	0
P05455	Labelled	Lupus La protein OS=Homo sapiens GN=SSB PE=1 SV=2 - [LA_HUMAN]	1	0.125547	0.985938	0.456875	0.256953	0.144766	0.1025	0.0983594	0.0703281	0	0	0	0	0	0	0	0	0	0	0	0	0	0
NormalisationValue:	128000000
Q99808	Unlabelled	Equilibrative nucleoside transporter 1 OS=Homo sapiens GN=SLC29A1 PE=1 SV=3 - [S29A1_HUMAN]	0	0	0	0	0	0	0	0	0	0	0	0	0	0	0	0	0	0	0	0	0	0	0.523968
Q99808	Labelled	Equilibrative nucleoside transporter 1 OS=Homo sapiens GN=SLC29A1 PE=1 SV=3 - [S29A1_HUMAN]	0	0	0	0	0	0	0	0	0	0	0	0	0	0	0	0	0	0	0	0.463526	0	0	1
NormalisationValue:	23990000
Q8NBJ4	Unlabelled	Golgi membrane protein 1 OS=Homo sapiens GN=GOLM1 PE=1 SV=1 - [GOLM1_HUMAN]	0	0	0	0	0	0	0	0	0	0	0	0	0	0	0	0	0	0	0	0.997608	0	1	0
Q8NBJ4	Labelled	Golgi membrane protein 1 OS=Homo sapiens GN=GOLM1 PE=1 SV=1 - [GOLM1_HUMAN]	0	0	0	0	0	0	0	0	0	0	0	0	0	0	0	0	0	0	0	0.614964	0	0	0
NormalisationValue:	2927000
O14818	Unlabelled	Proteasome subunit alpha type-7 OS=Homo sapiens GN=PSMA7 PE=1 SV=1 - [PSA7_HUMAN]	0	0	0	0	0.322555	0.736449	0.338629	0.223427	0.110218	0.0497009	0.0457508	0	0	0	0	0	0	0	0	0.0115888	0.0240374	0	0
O14818	Labelled	Proteasome subunit alpha type-7 OS=Homo sapiens GN=PSMA7 PE=1 SV=1 - [PSA7_HUMAN]	0	0	0	0	0	1	0.490592	0.384174	0.186044	0.0949533	0.0706542	0	0.0148785	0.0140187	0	0	0	0.00626168	0	0.0103364	0.0376449	0.0148847	0
NormalisationValue:	160500000
P21953	Unlabelled	2-oxoisovalerate dehydrogenase subunit beta, mitochondrial OS=Homo sapiens GN=BCKDHB PE=1 SV=2 - [ODBB_HUMAN]	0	0	0	0	1	0.384185	0.24855	0.129972	0	0	0	0	0.0665124	0	0	0.0857735	0	0	0	0.170925	0.153039	0	0
P21953	Labelled	2-oxoisovalerate dehydrogenase subunit beta, mitochondrial OS=Homo sapiens GN=BCKDHB PE=1 SV=2 - [ODBB_HUMAN]	0	0	0	0	0	0.546616	0	0	0	0	0	0	0.0270511	0.0379627	0	0	0	0	0.0243508	0	0.052058	0.0639434	0
NormalisationValue:	144800000
P00846	Unlabelled	ATP synthase subunit a OS=Homo sapiens GN=MT-ATP6 PE=1 SV=1 - [ATP6_HUMAN]	0	0	0	0	0	0	0	0	0	0	0	0	0	0	0	0	0	0	0	0	0	0	0.705371
P00846	Labelled	ATP synthase subunit a OS=Homo sapiens GN=MT-ATP6 PE=1 SV=1 - [ATP6_HUMAN]	0	0	0	0	0	0	0	0	0	0	0	0	0	0	0	0	0	0	0	0	0	0	1
NormalisationValue:	63300000
Q14697	Unlabelled	Neutral alpha-glucosidase AB OS=Homo sapiens GN=GANAB PE=1 SV=3 - [GANAB_HUMAN]	0.793535	0.00714867	0.998502	0.690463	0.28995	0.145885	0.0914481	0.0994006	0.018859	0.0241143	0	0.0126833	0	0	0	0	0	0	0.00962432	0.0266403	0.033394	0.0305897	0.105951
Q14697	Labelled	Neutral alpha-glucosidase AB OS=Homo sapiens GN=GANAB PE=1 SV=3 - [GANAB_HUMAN]	0.716258	0	1	0.708124	0.285026	0.138499	0.0875629	0.100867	0.0232366	0.0253452	0.0264155	0	0.00887081	0.00947019	0.0103093	0.0103928	0	0.00269828	0.00856256	0.0196404	0.0314246	0.0443434	0.106679
NormalisationValue:	934300000
Q8NCW5	Unlabelled	NAD(P)H-hydrate epimerase OS=Homo sapiens GN=APOA1BP PE=1 SV=2 - [NNRE_HUMAN]	1	0.0422293	0	0	0	0	0	0	0	0	0	0	0	0	0	0	0	0	0	0	0	0	0
Q8NCW5	Labelled	NAD(P)H-hydrate epimerase OS=Homo sapiens GN=APOA1BP PE=1 SV=2 - [NNRE_HUMAN]	0.861555	0.084837	0.508241	0	0	0	0	0	0	0	0	0	0	0	0	0	0	0	0	0	0	0	0
NormalisationValue:	81910000
Q14588	Unlabelled	Zinc finger protein 234 OS=Homo sapiens GN=ZNF234 PE=2 SV=3 - [ZN234_HUMAN]	0	0	0	0	0	0	0	0	0.774068	0	0	0	0	0	0	0	0	0	0	0	0	0	0
Q14588	Labelled	Zinc finger protein 234 OS=Homo sapiens GN=ZNF234 PE=2 SV=3 - [ZN234_HUMAN]	0	0	0	0	0	0	0	0.375626	1	0.326934	0.204257	0.180968	0	0	0	0	0	0	0	0	0	0	0
NormalisationValue:	35940000
Q9H2P0	Unlabelled	Activity-dependent neuroprotector homeobox protein OS=Homo sapiens GN=ADNP PE=1 SV=1 - [ADNP_HUMAN]	0.843991	0	0.942393	0	0	0	0.00699835	0.0555678	0	0	0	0	0	0.00655182	0	0	0	0	0	0	0	0	0
Q9H2P0	Labelled	Activity-dependent neuroprotector homeobox protein OS=Homo sapiens GN=ADNP PE=1 SV=1 - [ADNP_HUMAN]	1	0	0	0	0	0	0	0	0	0	0	0	0	0	0	0	0	0	0	0	0	0	0
NormalisationValue:	3628000000
Q14141;Q9NVA2;Q92599;Q16181	Unlabelled	Septin-6 OS=Homo sapiens GN=SEPT6 PE=1 SV=4 - [SEPT6_HUMAN]|Septin-11 OS=Homo sapiens GN=SEPT11 PE=1 SV=3 - [SEP11_HUMAN]|Septin-8 OS=Homo sapiens GN=SEPT8 PE=1 SV=4 - [SEPT8_HUMAN]|Septin-7 OS=Homo sapiens GN=SEPT7 PE=1 SV=2 - [SEPT7_HUMAN]	0	0	0.81608	0	0.470074	0.3383	0.140098	0.0852299	0.088749	0.0644747	0.0693039	0.0358592	0.0226072	0.0279733	0.0221962	0.0263036	0.0192371	0.0114385	0.0183226	0.0414847	0.0416902	0.058207	0.119497
Q14141;Q9NVA2;Q92599;Q16181	Labelled	Septin-6 OS=Homo sapiens GN=SEPT6 PE=1 SV=4 - [SEPT6_HUMAN]|Septin-11 OS=Homo sapiens GN=SEPT11 PE=1 SV=3 - [SEP11_HUMAN]|Septin-8 OS=Homo sapiens GN=SEPT8 PE=1 SV=4 - [SEPT8_HUMAN]|Septin-7 OS=Homo sapiens GN=SEPT7 PE=1 SV=2 - [SEPT7_HUMAN]	0	0.0469818	1	0	0.652196	0.453378	0.16861	0	0.104187	0.0721552	0	0	0	0	0	0	0	0	0	0	0.0352427	0.0468533	0.127819
NormalisationValue:	389300000
P35908	Unlabelled	Keratin, type II cytoskeletal 2 epidermal OS=Homo sapiens GN=KRT2 PE=1 SV=2 - [K22E_HUMAN]	0	0	0	0	0	0	0	0	0	0	0.37288	0	0	0	0	0	0	0	0	0	0	0	0
P35908	Labelled	Keratin, type II cytoskeletal 2 epidermal OS=Homo sapiens GN=KRT2 PE=1 SV=2 - [K22E_HUMAN]	0	0	0	0	0	0	0	0	0	0	0	0	0.543444	1	0.781464	0	0	0	0	0	0	0	0
NormalisationValue:	18990000
P61803	Unlabelled	Dolichyl-diphosphooligosaccharide--protein glycosyltransferase subunit DAD1 OS=Homo sapiens GN=DAD1 PE=1 SV=3 - [DAD1_HUMAN]	0	0	0	0	0	0	0	0	0	0	0	0	0	0	0	0	0	0	0	0	0.0859825	0.226658	1
P61803	Labelled	Dolichyl-diphosphooligosaccharide--protein glycosyltransferase subunit DAD1 OS=Homo sapiens GN=DAD1 PE=1 SV=3 - [DAD1_HUMAN]	0	0	0	0	0	0	0	0	0	0	0	0	0	0.0283229	0.035388	0	0	0.0430851	0.10873	0.171746	0.127534	0.309105	0.852315
NormalisationValue:	31960000
Q9H488	Unlabelled	GDP-fucose protein O-fucosyltransferase 1 OS=Homo sapiens GN=POFUT1 PE=1 SV=1 - [OFUT1_HUMAN]	1	0.0987037	0	0	0	0	0	0	0	0	0	0	0	0	0	0	0	0	0	0	0	0	0
Q9H488	Labelled	GDP-fucose protein O-fucosyltransferase 1 OS=Homo sapiens GN=POFUT1 PE=1 SV=1 - [OFUT1_HUMAN]	0.312407	0	0	0	0	0	0	0	0	0	0	0	0	0	0	0	0	0	0	0	0	0	0
NormalisationValue:	54000000
P62070	Unlabelled	Ras-related protein R-Ras2 OS=Homo sapiens GN=RRAS2 PE=1 SV=1 - [RRAS2_HUMAN]	0.742273	0.0542584	0	0	0	0	0	0.0681121	0	0	0.0885034	0.0741161	0.0194441	0	0.0209895	0.0278853	0.0286858	0	0.0428953	0.149522	0.143985	0.479653	0.563042
P62070	Labelled	Ras-related protein R-Ras2 OS=Homo sapiens GN=RRAS2 PE=1 SV=1 - [RRAS2_HUMAN]	1	0.0408717	0	0	0	0	0	0	0.0620636	0	0.105426	0.0757171	0	0	0	0	0	0.0263287	0.0621748	0.168023	0.146409	0.700912	0.771848
NormalisationValue:	44970000
Q9Y2Q3	Unlabelled	Glutathione S-transferase kappa 1 OS=Homo sapiens GN=GSTK1 PE=1 SV=3 - [GSTK1_HUMAN]	1	0	0	0	0.0680177	0	0.0295693	0	0	0	0	0	0.00593857	0.0139519	0	0	0	0	0	0.00920203	0	0.0348068	0.120076
Q9Y2Q3	Labelled	Glutathione S-transferase kappa 1 OS=Homo sapiens GN=GSTK1 PE=1 SV=3 - [GSTK1_HUMAN]	0	0.325142	0.221723	0	0	0.0329956	0.040722	0	0	0	0	0	0	0	0	0	0	0	0	0	0	0.0432172	0.117036
NormalisationValue:	157900000
O14745	Unlabelled	Na(+)/H(+) exchange regulatory cofactor NHE-RF1 OS=Homo sapiens GN=SLC9A3R1 PE=1 SV=4 - [NHRF1_HUMAN]	0	0	0	0	0	0	0.0159615	0	0	0.012	0.0118354	0	0.00846585	0.00699124	0	0	0.00431173	0.00179965	0	0.0109177	0.0101856	0.019331	0.00707531
O14745	Labelled	Na(+)/H(+) exchange regulatory cofactor NHE-RF1 OS=Homo sapiens GN=SLC9A3R1 PE=1 SV=4 - [NHRF1_HUMAN]	1	0.283222	0	0	0	0.201366	0.111909	0	0	0	0	0	0.0243468	0	0	0	0	0	0	0.0371629	0	0.0654291	0.0538704
NormalisationValue:	285500000
P31948	Unlabelled	Stress-induced-phosphoprotein 1 OS=Homo sapiens GN=STIP1 PE=1 SV=1 - [STIP1_HUMAN]	0	0.256029	1	0	0.449603	0.276968	0	0.0631769	0.0579134	0.0400578	0	0.0216173	0.017444	0.027769	0.0139567	0.0205271	0.0182166	0.0202888	0.018491	0.0457617	0.0448592	0.0444043	0
P31948	Labelled	Stress-induced-phosphoprotein 1 OS=Homo sapiens GN=STIP1 PE=1 SV=1 - [STIP1_HUMAN]	0	0	0	0	0.525415	0.356173	0	0	0.0774729	0	0	0	0	0	0	0	0	0.0208809	0	0	0.0571769	0.0522238	0.127365
NormalisationValue:	138500000
Q13492	Unlabelled	Phosphatidylinositol-binding clathrin assembly protein OS=Homo sapiens GN=PICALM PE=1 SV=2 - [PICAL_HUMAN]	0.581981	0.0587159	0	0	0	0	0	0	0	0	0	0	0	0	0	0	0	0	0	0	0	0	0.116189
Q13492	Labelled	Phosphatidylinositol-binding clathrin assembly protein OS=Homo sapiens GN=PICALM PE=1 SV=2 - [PICAL_HUMAN]	1	0.0591647	0	0	0	0	0	0	0	0	0	0	0	0	0	0	0	0	0	0	0	0	0.122092
NormalisationValue:	28970000
P30519	Unlabelled	Heme oxygenase 2 OS=Homo sapiens GN=HMOX2 PE=1 SV=2 - [HMOX2_HUMAN]	0	0	0	0	0	0	0	0	0	0.107233	0.114387	0.13294	0.0845126	0	0	0.234827	0.0819969	0	0.22327	0.448899	0.273821	0.655582	0
P30519	Labelled	Heme oxygenase 2 OS=Homo sapiens GN=HMOX2 PE=1 SV=2 - [HMOX2_HUMAN]	0	0	0	0	0	0	0	0	0	0	0.20456	0.190881	0.141667	0.182469	0	0.402201	0.0880503	0.212421	0.37272	0.722484	0.463915	1	0.631132
NormalisationValue:	12720000
Q15019	Unlabelled	Septin-2 OS=Homo sapiens GN=SEPT2 PE=1 SV=1 - [SEPT2_HUMAN]	0	0	0.742184	0.813774	0.512913	0.410603	0.176121	0.175578	0.118713	0.0852288	0.0835523	0.0607612	0.0377753	0.0473947	0.0262211	0.0456729	0.033063	0.0282284	0.0318804	0.0489805	0.0730856	0.0283688	0
Q15019	Labelled	Septin-2 OS=Homo sapiens GN=SEPT2 PE=1 SV=1 - [SEPT2_HUMAN]	0	0	0	1	0.623924	0	0	0	0.17159	0	0	0.0785682	0.11826	0	0	0.0586316	0	0	0	0.177345	0.0915723	0.211917	0.0729044
NormalisationValue:	220700000
Q02750	Unlabelled	Dual specificity mitogen-activated protein kinase kinase 1 OS=Homo sapiens GN=MAP2K1 PE=1 SV=2 - [MP2K1_HUMAN]	1	0.448692	0	0	0	0	0	0	0	0	0	0	0	0	0	0	0	0	0	0	0	0	0
Q02750	Labelled	Dual specificity mitogen-activated protein kinase kinase 1 OS=Homo sapiens GN=MAP2K1 PE=1 SV=2 - [MP2K1_HUMAN]	0	0	0	0.14497	0	0	0	0	0	0	0	0	0	0	0	0	0	0	0	0	0	0	0
NormalisationValue:	29820000
Q6S8J3	Unlabelled	POTE ankyrin domain family member E OS=Homo sapiens GN=POTEE PE=1 SV=3 - [POTEE_HUMAN]	0	1	0	0	0	0	0	0	0	0	0	0	0	0	0	0	0	0	0	0	0	0	0
Q6S8J3	Labelled	POTE ankyrin domain family member E OS=Homo sapiens GN=POTEE PE=1 SV=3 - [POTEE_HUMAN]	0.754866	0.809307	0	0	0	0	0	0	0	0	0	0	0	0	0	0	0	0	0	0	0	0	0
NormalisationValue:	65760000
Q8TCT9	Unlabelled	Minor histocompatibility antigen H13 OS=Homo sapiens GN=HM13 PE=1 SV=1 - [HM13_HUMAN]	0	0	0	0	0	0	0	0	0	0	0	0	0	0	0	0.381184	0.22129	0.191762	0.434408	0.90614	0.625883	1	0
Q8TCT9	Labelled	Minor histocompatibility antigen H13 OS=Homo sapiens GN=HM13 PE=1 SV=1 - [HM13_HUMAN]	0	0	0	0	0	0	0	0	0	0	0	0	0	0	0	0	0	0	0	0.866166	0	0.746908	0.960468
NormalisationValue:	4528000
P40939	Unlabelled	Trifunctional enzyme subunit alpha, mitochondrial OS=Homo sapiens GN=HADHA PE=1 SV=2 - [ECHA_HUMAN]	0	0	0.0525961	0	0.913292	0.507009	0.432347	0.270249	0.231983	0.217913	0.105867	0.122222	0.0306334	0.0111007	0.0536345	0.0351454	0.030109	0	0.0127259	0.045784	0.0544652	0.0684839	0.143406
P40939	Labelled	Trifunctional enzyme subunit alpha, mitochondrial OS=Homo sapiens GN=HADHA PE=1 SV=2 - [ECHA_HUMAN]	0	0	0.129232	0	1	0.485877	0.484891	0.271859	0.229803	0.26838	0.157529	0.136033	0.0278401	0.0143769	0.0597612	0.0575286	0.0182658	0	0.0277934	0.0409242	0.108723	0.0764278	0.164434
NormalisationValue:	192600000
Q9UNZ2	Unlabelled	NSFL1 cofactor p47 OS=Homo sapiens GN=NSFL1C PE=1 SV=2 - [NSF1C_HUMAN]	1	0.367383	0	0	0	0	0	0	0	0	0	0	0	0	0	0	0	0	0	0	0	0	0
Q9UNZ2	Labelled	NSFL1 cofactor p47 OS=Homo sapiens GN=NSFL1C PE=1 SV=2 - [NSF1C_HUMAN]	0.229285	0.233669	0	0	0	0	0	0	0	0	0	0	0	0.132047	0	0	0	0	0	0	0	0	0
NormalisationValue:	45620000
O95363	Unlabelled	Phenylalanine--tRNA ligase, mitochondrial OS=Homo sapiens GN=FARS2 PE=1 SV=1 - [SYFM_HUMAN]	1	0	0	0	0	0	0	0	0	0	0	0	0	0	0	0	0	0	0	0	0	0	0
O95363	Labelled	Phenylalanine--tRNA ligase, mitochondrial OS=Homo sapiens GN=FARS2 PE=1 SV=1 - [SYFM_HUMAN]	0	0	0	0	0	0	0	0	0	0	0	0	0	0	0	0	0	0.263676	0	0	0	0	0
NormalisationValue:	11370000
P23528;Q9Y281	Unlabelled	Cofilin-1 OS=Homo sapiens GN=CFL1 PE=1 SV=3 - [COF1_HUMAN]|Cofilin-2 OS=Homo sapiens GN=CFL2 PE=1 SV=1 - [COF2_HUMAN]	0.739993	0.00272296	0.29986	0	0.0932584	0.0631671	0.0427493	0.0454705	0.0248771	0.0117609	0	0.00907654	0	0	0	0	0.0027967	0	0	0	0.0479635	0.0598315	0.163817
P23528;Q9Y281	Labelled	Cofilin-1 OS=Homo sapiens GN=CFL1 PE=1 SV=3 - [COF1_HUMAN]|Cofilin-2 OS=Homo sapiens GN=CFL2 PE=1 SV=1 - [COF2_HUMAN]	1	0.0325492	0.386412	0	0.127195	0.0829529	0.0599544	0.0609902	0.0309164	0.0248244	0.00813202	0	0	0	0	0	0.0047823	0	0	0.0036394	0.058269	0.0489291	0.195049
NormalisationValue:	569600000
P07900;Q58FG1;P08238	Unlabelled	Heat shock protein HSP 90-alpha OS=Homo sapiens GN=HSP90AA1 PE=1 SV=5 - [HS90A_HUMAN]|Putative heat shock protein HSP 90-alpha A4 OS=Homo sapiens GN=HSP90AA4P PE=5 SV=1 - [HS904_HUMAN]|Heat shock protein HSP 90-beta OS=Homo sapiens GN=HSP90AB1 PE=1 SV=4 - [HS90B_HUMAN]	0.839069	0	0.552014	0	0.274932	0.216465	0.106492	0.0921588	0.0668948	0.0383653	0.049824	0.0193567	0.0137994	0.0168909	0	0	0.0111459	0.0107274	0.0162495	0.0372702	0.0383262	0.0594838	0.162867
P07900;Q58FG1;P08238	Labelled	Heat shock protein HSP 90-alpha OS=Homo sapiens GN=HSP90AA1 PE=1 SV=5 - [HS90A_HUMAN]|Putative heat shock protein HSP 90-alpha A4 OS=Homo sapiens GN=HSP90AA4P PE=5 SV=1 - [HS904_HUMAN]|Heat shock protein HSP 90-beta OS=Homo sapiens GN=HSP90AB1 PE=1 SV=4 - [HS90B_HUMAN]	1	0.0208643	0.694173	0	0.353148	0.248925	0.141553	0.114294	0.0776887	0.0503324	0.0638248	0.0241689	0.0176144	0.0228784	0.0194583	0.0276496	0.0166993	0.0121549	0.0175029	0.0431365	0.0509386	0.0701408	0.187661
NormalisationValue:	511400000
Q15075	Unlabelled	Early endosome antigen 1 OS=Homo sapiens GN=EEA1 PE=1 SV=2 - [EEA1_HUMAN]	1	0	0	0	0	0	0	0	0	0	0	0	0	0	0	0	0	0	0	0	0	0	0
Q15075	Labelled	Early endosome antigen 1 OS=Homo sapiens GN=EEA1 PE=1 SV=2 - [EEA1_HUMAN]	0.770703	0	0	0	0	0	0	0	0	0	0	0	0	0	0	0	0	0	0	0	0	0	0
NormalisationValue:	11810000
Q9P0K7	Unlabelled	Ankycorbin OS=Homo sapiens GN=RAI14 PE=1 SV=2 - [RAI14_HUMAN]	0	0	0	0	0	0	0	0	0	0	0	0	0	0	0	0	0	0	0	0	0	0	1
Q9P0K7	Labelled	Ankycorbin OS=Homo sapiens GN=RAI14 PE=1 SV=2 - [RAI14_HUMAN]	0	0	0	0	0	0	0	0	0	0	0	0	0	0	0	0.0455293	0	0	0	0	0	0	0
NormalisationValue:	10580000
P25786	Unlabelled	Proteasome subunit alpha type-1 OS=Homo sapiens GN=PSMA1 PE=1 SV=1 - [PSA1_HUMAN]	0	0	0	0.315436	0.618708	0.766107	0.306376	0.166359	0.0958893	0.0492282	0.0401258	0	0	0	0	0.00796477	0	0	0.00413842	0	0.0267366	0.00848993	0
P25786	Labelled	Proteasome subunit alpha type-1 OS=Homo sapiens GN=PSMA1 PE=1 SV=1 - [PSA1_HUMAN]	0	0	0	0	0.680537	1	0.429027	0	0.132466	0.0696225	0.0563591	0	0.0154698	0.0190604	0.012307	0.0132383	0	0	0	0.0141107	0.0367366	0	0
NormalisationValue:	119200000
Q96PG2	Unlabelled	Membrane-spanning 4-domains subfamily A member 10 OS=Homo sapiens GN=MS4A10 PE=2 SV=3 - [M4A10_HUMAN]	0	0	0.141748	0	0	0	0	0	0	0	0	0	0	0	0	0	0	0	0	0	0	0	0
Q96PG2	Labelled	Membrane-spanning 4-domains subfamily A member 10 OS=Homo sapiens GN=MS4A10 PE=2 SV=3 - [M4A10_HUMAN]	0	0	0.652288	0.524837	1	0.032067	0	0	0.0711029	0	0.0290523	0	0	0	0	0	0	0	0.0108415	0	0.0203922	0	0
NormalisationValue:	1224000000
Q9UBW7	Unlabelled	Zinc finger MYM-type protein 2 OS=Homo sapiens GN=ZMYM2 PE=1 SV=1 - [ZMYM2_HUMAN]	0	0	0	0	0	0	0	0	0	0	0	0.0758493	0	0	0	0	0	0	0	0	0	0	0
Q9UBW7	Labelled	Zinc finger MYM-type protein 2 OS=Homo sapiens GN=ZMYM2 PE=1 SV=1 - [ZMYM2_HUMAN]	0	0	0	0	0.662112	0	0	0	0	0	0	1	0.754801	0.737814	0	0	0	0.33486	0.529394	0	0.437445	0	0
NormalisationValue:	135400000
O95782	Unlabelled	AP-2 complex subunit alpha-1 OS=Homo sapiens GN=AP2A1 PE=1 SV=3 - [AP2A1_HUMAN]	0	0	0	0	0	0	0	0	1	0	0	0	0	0	0	0	0	0	0	0	0	0	0
O95782	Labelled	AP-2 complex subunit alpha-1 OS=Homo sapiens GN=AP2A1 PE=1 SV=3 - [AP2A1_HUMAN]	0	0	0	0	0	0	0	0	0	0	0	0	0.163675	0	0	0.132798	0.0716581	0	0	0	0	0	0
NormalisationValue:	79670000
P82650	Unlabelled	28S ribosomal protein S22, mitochondrial OS=Homo sapiens GN=MRPS22 PE=1 SV=1 - [RT22_HUMAN]	0	0	0	0	0	0.0320366	0.207358	0.588618	0.434553	0.378374	0.238537	0.261098	0.11	0.128049	0.0825203	0.0984146	0	0.0347602	0.025622	0.033313	0.0325894	0.0262683	0.0136626
P82650	Labelled	28S ribosomal protein S22, mitochondrial OS=Homo sapiens GN=MRPS22 PE=1 SV=1 - [RT22_HUMAN]	0	0	0	0	0	0	0.273577	1	0.796341	0.673984	0.426423	0.478049	0.205041	0.241789	0.169268	0.187724	0.09	0.0643902	0.0512602	0.061626	0.0555285	0.0395935	0
NormalisationValue:	246000000
Q96DI7	Unlabelled	U5 small nuclear ribonucleoprotein 40 kDa protein OS=Homo sapiens GN=SNRNP40 PE=1 SV=1 - [SNR40_HUMAN]	0	0	0	0	0	0	0	0	0	0	0	0	0	0	0	0	0.362022	0	0	0	0	0	0
Q96DI7	Labelled	U5 small nuclear ribonucleoprotein 40 kDa protein OS=Homo sapiens GN=SNRNP40 PE=1 SV=1 - [SNR40_HUMAN]	0	0	0	0	0	0	0	0	0	0	0	0	0.409213	1	0	0	0	0.565169	0	0	0	0	0
NormalisationValue:	1780000
Q9BWS9	Unlabelled	Chitinase domain-containing protein 1 OS=Homo sapiens GN=CHID1 PE=1 SV=1 - [CHID1_HUMAN]	0.752736	0	0	0	0	0	0	0	0	0	0	0	0	0	0	0	0	0	0	0	0	0	0
Q9BWS9	Labelled	Chitinase domain-containing protein 1 OS=Homo sapiens GN=CHID1 PE=1 SV=1 - [CHID1_HUMAN]	1	0	0	0	0	0	0	0	0	0	0	0	0	0	0	0	0	0	0	0	0	0	0
NormalisationValue:	29240000
P51553	Unlabelled	Isocitrate dehydrogenase [NAD] subunit gamma, mitochondrial OS=Homo sapiens GN=IDH3G PE=1 SV=1 - [IDH3G_HUMAN]	0.618353	0	0.807212	0.669426	0.37856	0.251999	0.0737618	0.0930967	0.0397222	0.0136916	0.0147046	0.0108208	0.00306019	0.00651466	0	0.00397082	0.00424302	0.0031079	0	0	0	0.0141294	0.019826
P51553	Labelled	Isocitrate dehydrogenase [NAD] subunit gamma, mitochondrial OS=Homo sapiens GN=IDH3G PE=1 SV=1 - [IDH3G_HUMAN]	0.783219	0.00307002	1	0.867967	0.476638	0.321875	0.122197	0.106721	0.0125074	0	0.0171461	0	0	0	0	0	0	0	0	0	0	0	0.0251579
NormalisationValue:	712700000
P07910	Unlabelled	Heterogeneous nuclear ribonucleoprotein C-like 2 OS=Homo sapiens GN=HNRNPCL2 PE=2 SV=1 - [HNRC2_HUMAN]|Heterogeneous nuclear ribonucleoproteins C1/C2 OS=Homo sapiens GN=HNRNPC PE=1 SV=4 - [HNRPC_HUMAN]	0	0	0	0	0	0	0	0	0	0.628469	0.318019	1	0.422786	0.566591	0.518258	0.71624	0.286151	0.217899	0.395565	0.681052	0.41535	0.542026	0.865888
P07910	Labelled	Heterogeneous nuclear ribonucleoprotein C-like 2 OS=Homo sapiens GN=HNRNPCL2 PE=2 SV=1 - [HNRC2_HUMAN]|Heterogeneous nuclear ribonucleoproteins C1/C2 OS=Homo sapiens GN=HNRNPC PE=1 SV=4 - [HNRPC_HUMAN]	0	0	0	0	0	0	0.267295	0.695525	0.716505	0.47736	0.275129	0.949409	0.429425	0.507768	0.322932	0.522905	0.209534	0.196255	0.365688	0.432877	0.391714	0.306201	0.765768
NormalisationValue:	75310000
Q93050	Unlabelled	V-type proton ATPase 116 kDa subunit a isoform 1 OS=Homo sapiens GN=ATP6V0A1 PE=1 SV=3 - [VPP1_HUMAN]	0	0	0	0	0	0	0	0	0	0	0	0	0	0	0	0	0	0	1	0	0	0	0
Q93050	Labelled	V-type proton ATPase 116 kDa subunit a isoform 1 OS=Homo sapiens GN=ATP6V0A1 PE=1 SV=3 - [VPP1_HUMAN]	0	0	0	0	0	0	0	0	0	0	0	0	0	0	0	0	0	0.939717	0	0	0	0	0
NormalisationValue:	693400
P62263	Unlabelled	40S ribosomal protein S14 OS=Homo sapiens GN=RPS14 PE=1 SV=3 - [RS14_HUMAN]	0	0	0	0	0	0	0.124269	0.34347	0.675828	0.805263	0.826218	0.77963	0.527193	0.527485	0.231384	0.419493	0.303509	0.27271	0.267934	0.35078	0.260039	0.301072	0
P62263	Labelled	40S ribosomal protein S14 OS=Homo sapiens GN=RPS14 PE=1 SV=3 - [RS14_HUMAN]	0	0	0	0	0	0	0	0.373684	0.74883	0.948733	0.98538	1	0.666179	0.648343	0.293762	0.513353	0.364815	0.323002	0.323002	0.455263	0.314133	0.375536	0.209552
NormalisationValue:	102600000
Q15427	Unlabelled	Splicing factor 3B subunit 4 OS=Homo sapiens GN=SF3B4 PE=1 SV=1 - [SF3B4_HUMAN]	0	0	0	0	0.178435	0	0	0	0	0	0	0	0	0	0	0	0	0	0	0	0	0	0
Q15427	Labelled	Splicing factor 3B subunit 4 OS=Homo sapiens GN=SF3B4 PE=1 SV=1 - [SF3B4_HUMAN]	0	0	0	0	0.43098	1	0	0	0	0	0	0	0	0	0	0	0	0	0	0	0	0	0
NormalisationValue:	15720000
Q9NR28	Unlabelled	Diablo homolog, mitochondrial OS=Homo sapiens GN=DIABLO PE=1 SV=1 - [DBLOH_HUMAN]	0.0612355	0	0.925822	0.193503	0	0.206037	0.0811485	0.0535618	0.0512214	0.0371659	0.0370636	0	0.0286098	0	0.0126615	0.039161	0	0	0.0221512	0.0540862	0.0595345	0.260263	0
Q9NR28	Labelled	Diablo homolog, mitochondrial OS=Homo sapiens GN=DIABLO PE=1 SV=1 - [DBLOH_HUMAN]	0	0	1	0.301317	0.16818	0	0.102583	0.0681545	0	0.0407981	0.0402097	0.0242614	0.0256938	0.0388669	0.0120118	0.0391226	0	0.0211792	0	0.0587799	0.0616191	0.281622	0.191201
NormalisationValue:	78190000
Q13642	Unlabelled	Four and a half LIM domains protein 1 OS=Homo sapiens GN=FHL1 PE=1 SV=4 - [FHL1_HUMAN]	0	0.0661686	0	0	0	0	0	0.236461	0	0	0	0	0	0	0	0	0	0	0	0	0	0	0.0421638
Q13642	Labelled	Four and a half LIM domains protein 1 OS=Homo sapiens GN=FHL1 PE=1 SV=4 - [FHL1_HUMAN]	1	0.167723	0	0	0	0	0	0.276987	0.193664	0	0	0	0	0	0	0	0	0	0	0	0	0.111261	0.0514286
NormalisationValue:	83650000
Q9BYD1	Unlabelled	39S ribosomal protein L13, mitochondrial OS=Homo sapiens GN=MRPL13 PE=1 SV=1 - [RM13_HUMAN]	0	0	0	0	0	0	0	0	0.0322826	0.290683	0.512888	0.39146	0.10868	0.173292	0.0641149	0.055	0.0331366	0.0237578	0	0.0357143	0.034705	0	0
Q9BYD1	Labelled	39S ribosomal protein L13, mitochondrial OS=Homo sapiens GN=MRPL13 PE=1 SV=1 - [RM13_HUMAN]	0	0	0	0	0	0	0	0	0	0.403571	0.98587	1	0.35295	0	0.267702	0.170497	0.10146	0.118106	0	0	0	0	0
NormalisationValue:	64400000
P62081	Unlabelled	40S ribosomal protein S7 OS=Homo sapiens GN=RPS7 PE=1 SV=1 - [RS7_HUMAN]	0	0	0	0	0	0.0273814	0.206356	0.385254	0.475339	0.194576	0.767797	0.613559	0.0640678	0.0455169	0.0569322	0.0732203	0.0357373	0.0161186	0.0146271	0.0185339	0.0243729	0.0259068	0.0577034
P62081	Labelled	40S ribosomal protein S7 OS=Homo sapiens GN=RPS7 PE=1 SV=1 - [RS7_HUMAN]	0	0	0	0	0	0	0.273814	0.527542	0.66178	0.177458	1	0.652034	0.0611271	0.0768898	0.0890678	0.119746	0.0330254	0.0171525	0.023339	0.0408305	0.0662966	0.0342881	0.0973729
NormalisationValue:	118000000
O95757;P34932;Q92598	Unlabelled	Heat shock 70 kDa protein 4L OS=Homo sapiens GN=HSPA4L PE=1 SV=3 - [HS74L_HUMAN]|Heat shock 70 kDa protein 4 OS=Homo sapiens GN=HSPA4 PE=1 SV=4 - [HSP74_HUMAN]|Heat shock protein 105 kDa OS=Homo sapiens GN=HSPH1 PE=1 SV=1 - [HS105_HUMAN]	1	0	0	0	0	0	0	0	0	0	0	0	0	0	0	0	0	0	0	0	0	0	0
O95757;P34932;Q92598	Labelled	Heat shock 70 kDa protein 4L OS=Homo sapiens GN=HSPA4L PE=1 SV=3 - [HS74L_HUMAN]|Heat shock 70 kDa protein 4 OS=Homo sapiens GN=HSPA4 PE=1 SV=4 - [HSP74_HUMAN]|Heat shock protein 105 kDa OS=Homo sapiens GN=HSPH1 PE=1 SV=1 - [HS105_HUMAN]	0	0.0406136	0	0	0	0	0	0	0	0	0	0	0	0	0	0	0	0	0	0	0	0	0
NormalisationValue:	109200000
Q96MU7	Unlabelled	YTH domain-containing protein 1 OS=Homo sapiens GN=YTHDC1 PE=1 SV=3 - [YTDC1_HUMAN]	0	0	1	0	0	0	0	0	0.00497537	0	0	0.0281351	0.00589937	0	0	0	0	0	0	0	0	0	0
Q96MU7	Labelled	YTH domain-containing protein 1 OS=Homo sapiens GN=YTHDC1 PE=1 SV=3 - [YTDC1_HUMAN]	0	0	0	0	0	0	0	0	0	0.0239409	0.0227094	0.0214075	0.00952146	0.00766362	0	0	0	0	0	0	0	0	0
NormalisationValue:	142100000
P62937	Unlabelled	Peptidyl-prolyl cis-trans isomerase A OS=Homo sapiens GN=PPIA PE=1 SV=2 - [PPIA_HUMAN]	0.769252	0.0553963	0.197667	0	0.0442383	0.0576728	0.0356099	0.0274958	0.0108572	0.0139207	0.014882	0.00151265	0	0.00349073	0	0.00144997	0	0	0	0.00251658	0.052136	0.0214615	0.0634907
P62937	Labelled	Peptidyl-prolyl cis-trans isomerase A OS=Homo sapiens GN=PPIA PE=1 SV=2 - [PPIA_HUMAN]	1	0.18339	0.255537	0	0.0581506	0.0744238	0.0469365	0.0356099	0.0138954	0.0178724	0.0179933	0.00455312	0.00750141	0.0106071	0.00586565	0.0067285	0.00630691	0.00551996	0.00779933	0.0120067	0.0651771	0.0269843	0.0771782
NormalisationValue:	3558000000
O75251	Unlabelled	NADH dehydrogenase [ubiquinone] iron-sulfur protein 7, mitochondrial OS=Homo sapiens GN=NDUFS7 PE=1 SV=3 - [NDUS7_HUMAN]	0	0	0	0	0	0	0	0	0	0	0	0	0	0	0	0	0	0	0	0	0	0	1
O75251	Labelled	NADH dehydrogenase [ubiquinone] iron-sulfur protein 7, mitochondrial OS=Homo sapiens GN=NDUFS7 PE=1 SV=3 - [NDUS7_HUMAN]	0	0	0	0	0	0	0	0	0	0	0	0	0	0	0	0	0	0	0.401576	0	0	0	0
NormalisationValue:	16500000
P50995	Unlabelled	Annexin A11 OS=Homo sapiens GN=ANXA11 PE=1 SV=1 - [ANX11_HUMAN]	1	0	0	0	0	0	0	0	0	0	0	0	0	0	0	0	0	0	0	0	0	0	0
P50995	Labelled	Annexin A11 OS=Homo sapiens GN=ANXA11 PE=1 SV=1 - [ANX11_HUMAN]	0	0	0	0	0	0	0	0	0	0	0	0	0.0147531	0.0208681	0	0	0	0	0	0.057446	0	0	0
NormalisationValue:	25920000
Q96KK5	Unlabelled	Histone H2A type 1-H OS=Homo sapiens GN=HIST1H2AH PE=1 SV=3 - [H2A1H_HUMAN]	0	0	0	0	0	0	0	0	0	0	0.0261432	0.0423727	0.0109534	0	0.0416393	0.054918	0	0	0	0.0309793	0.00827006	0.0264193	0.637619
Q96KK5	Labelled	Histone H2A type 1-H OS=Homo sapiens GN=HIST1H2AH PE=1 SV=3 - [H2A1H_HUMAN]	0	0	0	0	0	0	0	0.0468076	0.0768335	0.0669974	0.0655306	0.0860656	0.0302934	0.0456859	0.142796	0.117947	0.0351941	0.0165358	0.0377826	0.130112	0.058585	0.103581	1
NormalisationValue:	231800000
Q9H910	Unlabelled	Hematological and neurological expressed 1-like protein OS=Homo sapiens GN=HN1L PE=1 SV=1 - [HN1L_HUMAN]	0.767283	0.113859	0	0	0	0	0	0	0	0	0	0	0	0	0	0	0	0	0	0	0.0552256	0	0.0930867
Q9H910	Labelled	Hematological and neurological expressed 1-like protein OS=Homo sapiens GN=HN1L PE=1 SV=1 - [HN1L_HUMAN]	1	0.0772801	0	0	0	0	0	0	0	0	0	0	0	0.00938169	0	0	0	0	0	0	0.0585362	0	0
NormalisationValue:	61620000
P16219	Unlabelled	Short-chain specific acyl-CoA dehydrogenase, mitochondrial OS=Homo sapiens GN=ACADS PE=1 SV=1 - [ACADS_HUMAN]	0.269967	0.0288137	0.997076	0	0.161195	0	0	0	0.00369758	0	0	0	0	0	0	0	0	0	0	0	0	0	0
P16219	Labelled	Short-chain specific acyl-CoA dehydrogenase, mitochondrial OS=Homo sapiens GN=ACADS PE=1 SV=1 - [ACADS_HUMAN]	0.459064	0	1	0	0.110317	0	0.0316124	0.00995823	0	0	0	0	0	0	0	0	0	0	0	0	0	0	0.0612782
NormalisationValue:	239400000
P09960	Unlabelled	Leukotriene A-4 hydrolase OS=Homo sapiens GN=LTA4H PE=1 SV=2 - [LKHA4_HUMAN]	0.855973	0	0	0	0	0	0	0	0	0	0	0	0	0	0	0	0	0	0	0	0	0	0
P09960	Labelled	Leukotriene A-4 hydrolase OS=Homo sapiens GN=LTA4H PE=1 SV=2 - [LKHA4_HUMAN]	1	0	0	0	0	0	0	0	0	0	0	0	0	0	0	0	0	0	0	0	0	0	0
NormalisationValue:	26870000
Q9P0L0	Unlabelled	Vesicle-associated membrane protein-associated protein A OS=Homo sapiens GN=VAPA PE=1 SV=3 - [VAPA_HUMAN]	0	0	0	0	0	0	0	0	0	0	0	0	0.073185	0.0724435	0.114747	0	0.0911135	0.0890803	0.132759	0.117103	0.193159	0.58749	1
Q9P0L0	Labelled	Vesicle-associated membrane protein-associated protein A OS=Homo sapiens GN=VAPA PE=1 SV=3 - [VAPA_HUMAN]	0	0	0	0	0	0	0	0	0	0	0	0	0.0889367	0	0	0.1446	0.125344	0.123311	0.186461	0.212176	0.236335	0.62959	0.406052
NormalisationValue:	83610000
P13010	Unlabelled	X-ray repair cross-complementing protein 5 OS=Homo sapiens GN=XRCC5 PE=1 SV=3 - [XRCC5_HUMAN]	0	0	0	0	0.251716	0.521882	0.637157	0.636156	0.738844	0.777746	0.723255	0.22254	0.329662	0.407752	0.234983	0.462958	0.267305	0.214817	0.183066	0.325801	0.118836	0.14631	0
P13010	Labelled	X-ray repair cross-complementing protein 5 OS=Homo sapiens GN=XRCC5 PE=1 SV=3 - [XRCC5_HUMAN]	0	0	0	0	0	0.687357	0.917191	0.910612	0.875858	1	0.860555	0.279891	0.447511	0.471825	0.323799	0.4877	0	0	0	0	0	0.304491	0.292334
NormalisationValue:	69920000
Q14839	Unlabelled	Chromodomain-helicase-DNA-binding protein 4 OS=Homo sapiens GN=CHD4 PE=1 SV=2 - [CHD4_HUMAN]	0	0	0	0	0	0	0	0	0	0.281532	0	0.693492	0	0.120203	0	0.0278202	0	0	0	0	0	0	0
Q14839	Labelled	Chromodomain-helicase-DNA-binding protein 4 OS=Homo sapiens GN=CHD4 PE=1 SV=2 - [CHD4_HUMAN]	0	0	0	0	0	0	0.357847	1	0	0.440128	0.916886	0.40641	0	0.0765367	0	0	0	0	0	0	0	0	0
NormalisationValue:	7207000
Q9H0X4	Unlabelled	Protein ITFG3 OS=Homo sapiens GN=ITFG3 PE=1 SV=1 - [ITFG3_HUMAN]	0	0	0	0	0	0	0	0	0.331863	0.292448	0	0.574146	0.134013	0.392503	0.143412	0.356119	0.198264	0.3043	0.37376	1	0	0	0
Q9H0X4	Labelled	Protein ITFG3 OS=Homo sapiens GN=ITFG3 PE=1 SV=1 - [ITFG3_HUMAN]	0	0	0	0	0	0	0	0	0.262789	0	0	0.505513	0.158462	0.272905	0.136494	0.306229	0	0.280044	0	0	0.426681	0	0.873208
NormalisationValue:	3628000
Q9UBM7	Unlabelled	7-dehydrocholesterol reductase OS=Homo sapiens GN=DHCR7 PE=1 SV=1 - [DHCR7_HUMAN]	0	0	0	0	0	0	0	0	0	0	0	0.544505	0	0	0	0	0	0	0	0	0.490054	0	0
Q9UBM7	Labelled	7-dehydrocholesterol reductase OS=Homo sapiens GN=DHCR7 PE=1 SV=1 - [DHCR7_HUMAN]	0	0	0	0	0	0	0	0	0	0	0	0	0	0	0	0	0	0	0	0	0	1	0
NormalisationValue:	4977000
P09972	Unlabelled	Fructose-bisphosphate aldolase C OS=Homo sapiens GN=ALDOC PE=1 SV=2 - [ALDOC_HUMAN]	0.216612	0.307813	0.862359	0	0.259584	0	0.0867835	0.0641475	0	0	0	0	0	0	0	0	0	0	0	0	0.0301241	0	0.0464038
P09972	Labelled	Fructose-bisphosphate aldolase C OS=Homo sapiens GN=ALDOC PE=1 SV=2 - [ALDOC_HUMAN]	0	0.298065	1	0	0.302118	0.0290873	0.11464	0	0	0	0.0431544	0	0	0	0	0	0	0	0	0	0	0	0.0591822
NormalisationValue:	273900000
Q04837	Unlabelled	Single-stranded DNA-binding protein, mitochondrial OS=Homo sapiens GN=SSBP1 PE=1 SV=1 - [SSBP_HUMAN]	0.534851	0.142814	0.277304	0.170093	0.0939825	0.0806338	0.0319928	0.0325845	0.0173403	0	0.0155952	0.00869722	0	0.01379	0.0108214	0.0154548	0	0	0	0.0203891	0.0308796	0.0493632	0.0805737
Q04837	Labelled	Single-stranded DNA-binding protein, mitochondrial OS=Homo sapiens GN=SSBP1 PE=1 SV=1 - [SSBP_HUMAN]	1	0.00986561	0.528633	0.310099	0.188246	0.147227	0.0627921	0.0614281	0.0304984	0.0285127	0.0268178	0.0153445	0.015505	0	0.0161869	0.0192558	0.0155852	0.0131983	0.0187143	0.0260054	0.0437268	0.0584094	0.106709
NormalisationValue:	997100000
P23786	Unlabelled	Carnitine O-palmitoyltransferase 2, mitochondrial OS=Homo sapiens GN=CPT2 PE=1 SV=2 - [CPT2_HUMAN]	0	0	0	0	0.906702	0.648257	0.382627	0.308954	0.328418	0.270188	0.291903	0.217802	0.181823	0.200107	0.0535389	0.202306	0.163485	0.113244	0.139839	0.204665	0.160536	0.203861	0.177534
P23786	Labelled	Carnitine O-palmitoyltransferase 2, mitochondrial OS=Homo sapiens GN=CPT2 PE=1 SV=2 - [CPT2_HUMAN]	0	0	0	0	1	0.72118	0.394102	0.335282	0.332922	0.290349	0.297962	0.224718	0.197373	0.214906	0	0.213083	0.170349	0.113619	0.155013	0.228901	0.167828	0.171689	0
NormalisationValue:	186500000
P45974	Unlabelled	Ubiquitin carboxyl-terminal hydrolase 5 OS=Homo sapiens GN=USP5 PE=1 SV=2 - [UBP5_HUMAN]	0.451698	0	0	0	0	0	0	0	0	0	0	0	0	0	0	0	0	0	0	0	0	0	0
P45974	Labelled	Ubiquitin carboxyl-terminal hydrolase 5 OS=Homo sapiens GN=USP5 PE=1 SV=2 - [UBP5_HUMAN]	0.598113	0.381981	0	0	1	0	0	0	0	0	0	0	0	0	0	0	0	0	0	0	0	0	0
NormalisationValue:	21200000
Q6P1L8	Unlabelled	39S ribosomal protein L14, mitochondrial OS=Homo sapiens GN=MRPL14 PE=1 SV=1 - [RM14_HUMAN]	0	0	0	0	0	0	0	0	0	0.299555	0.486837	0.548023	0.189326	0.187643	0.107513	0.117178	0.0498377	0	0	0	0	0	0
Q6P1L8	Labelled	39S ribosomal protein L14, mitochondrial OS=Homo sapiens GN=MRPL14 PE=1 SV=1 - [RM14_HUMAN]	0	0	0	0	0	0	0	0	0	0.321072	0.815723	1	0.34872	0.348479	0.205674	0.189205	0.075021	0.0551028	0.0279721	0.0466763	0	0	0
NormalisationValue:	83190000
P07737	Unlabelled	Profilin-1 OS=Homo sapiens GN=PFN1 PE=1 SV=2 - [PROF1_HUMAN]	0.751513	0.221765	0.26042	0.189916	0.0865546	0.0683277	0	0.0359412	0.014916	0	0.013479	0.00381345	0.00537227	0	0	0.00285798	0.00373109	0	0.0062	0.00962185	0.0331345	0.0177479	0.0737395
P07737	Labelled	Profilin-1 OS=Homo sapiens GN=PFN1 PE=1 SV=2 - [PROF1_HUMAN]	1	0	0.351849	0.254202	0.111681	0.0823445	0.0338151	0.0463697	0.0172941	0.0151008	0.0168571	0	0.00622605	0.00726723	0.00678655	0.00424034	0.00474202	0.00428067	0.00959664	0.0117647	0.0426891	0.0216723	0.099916
NormalisationValue:	1190000000
P43243	Unlabelled	Matrin-3 OS=Homo sapiens GN=MATR3 PE=1 SV=2 - [MATR3_HUMAN]	0	0	0	0	0	0	0.797424	1	0.460187	0.401054	0.48507	0.315574	0	0.324649	0.206996	0.296546	0	0	0	0	0	0.298302	0
P43243	Labelled	Matrin-3 OS=Homo sapiens GN=MATR3 PE=1 SV=2 - [MATR3_HUMAN]	0	0	0	0	0	0	0.482728	0.45082	0.369145	0.337237	0.331674	0	0.163495	0.251083	0	0.210802	0.127108	0	0.0722775	0	0.149385	0	0
NormalisationValue:	34160000
Q9HDC9	Unlabelled	Adipocyte plasma membrane-associated protein OS=Homo sapiens GN=APMAP PE=1 SV=2 - [APMAP_HUMAN]	0	0	0	0	0	0	0	0	0	0	0	0	0	0	0	0.300228	0	0	0.304224	0.415906	0.399924	0.569254	0
Q9HDC9	Labelled	Adipocyte plasma membrane-associated protein OS=Homo sapiens GN=APMAP PE=1 SV=2 - [APMAP_HUMAN]	0	0	0	0	0	0	0	0	0	0	0	0	0.078691	0.0851788	0	0	0	0.0961377	0.307078	0.805175	0.385464	1	0.90468
NormalisationValue:	5256000
Q155Q3	Unlabelled	Dixin OS=Homo sapiens GN=DIXDC1 PE=1 SV=2 - [DIXC1_HUMAN]	0	0	0	0	0	0	0	0	0	0	0	0	0	0	0	0	0.450925	0	1	0	0	0	0
Q155Q3	Labelled	Dixin OS=Homo sapiens GN=DIXDC1 PE=1 SV=2 - [DIXC1_HUMAN]	0	0	0	0	0	0	0	0	0.300695	0.46907	0	0	0.157299	0	0	0	0	0	0.971132	0	0	0	0
NormalisationValue:	8487000
P62195	Unlabelled	26S protease regulatory subunit 8 OS=Homo sapiens GN=PSMC5 PE=1 SV=1 - [PRS8_HUMAN]	0	0	0	0	0.545325	0.750458	0.649419	0.267468	0.255857	0	0	0	0	0	0	0	0	0	0	0	0	0	0
P62195	Labelled	26S protease regulatory subunit 8 OS=Homo sapiens GN=PSMC5 PE=1 SV=1 - [PRS8_HUMAN]	0	0	0	0	0.541251	1	0	0	0.354451	0	0	0	0	0	0	0	0	0	0	0	0	0	0
NormalisationValue:	49090000
P17844;O00571;Q92841	Unlabelled	Probable ATP-dependent RNA helicase DDX5 OS=Homo sapiens GN=DDX5 PE=1 SV=1 - [DDX5_HUMAN]|ATP-dependent RNA helicase DDX3X OS=Homo sapiens GN=DDX3X PE=1 SV=3 - [DDX3X_HUMAN]|Probable ATP-dependent RNA helicase DDX17 OS=Homo sapiens GN=DDX17 PE=1 SV=2 - [DDX17_HUMAN]	0	0	0	0	0	0	0.624109	0.660676	0.250666	0.542299	0.535792	0.327239	0.228478	0.230276	0.147443	0	0.150914	0.102975	0.11506	0.238612	0	0	0
P17844;O00571;Q92841	Labelled	Probable ATP-dependent RNA helicase DDX5 OS=Homo sapiens GN=DDX5 PE=1 SV=1 - [DDX5_HUMAN]|ATP-dependent RNA helicase DDX3X OS=Homo sapiens GN=DDX3X PE=1 SV=3 - [DDX3X_HUMAN]|Probable ATP-dependent RNA helicase DDX17 OS=Homo sapiens GN=DDX17 PE=1 SV=2 - [DDX17_HUMAN]	0	0	0	0	0	0	1	0.869848	0.338705	0.721413	0.749923	0.466997	0.316083	0.339015	0.219275	0.335606	0.19498	0.151379	0	0.346452	0	0.538271	0
NormalisationValue:	32270000
Q86X27	Unlabelled	Ras-specific guanine nucleotide-releasing factor RalGPS2 OS=Homo sapiens GN=RALGPS2 PE=1 SV=1 - [RGPS2_HUMAN]	0	0	0	0	0	0	0	0	0	0	0	0	0	0	0.207493	0	0	0	0.341198	0	0	0.150532	0.382422
Q86X27	Labelled	Ras-specific guanine nucleotide-releasing factor RalGPS2 OS=Homo sapiens GN=RALGPS2 PE=1 SV=1 - [RGPS2_HUMAN]	0	0	0	0	0.383718	0	0	0.450091	0.264454	0	0.369717	0	0	0.16951	0.409386	0	0.245605	0.222064	0.617319	0	0	0.432201	1
NormalisationValue:	38570000
P68032;P60709;P63261;Q562R1	Unlabelled	Actin, alpha cardiac muscle 1 OS=Homo sapiens GN=ACTC1 PE=1 SV=1 - [ACTC_HUMAN]|Actin, cytoplasmic 1 OS=Homo sapiens GN=ACTB PE=1 SV=1 - [ACTB_HUMAN]|Actin, cytoplasmic 2 OS=Homo sapiens GN=ACTG1 PE=1 SV=1 - [ACTG_HUMAN]|Beta-actin-like protein 2 OS=Homo sapiens GN=ACTBL2 PE=1 SV=2 - [ACTBL_HUMAN]	0.93921	0	0.15971	0	0.0595407	0.0580547	0.0587977	0.0462006	0.0434988	0.0151976	0.0390409	0.0222864	0.00866599	0.016947	0.0211753	0.0208882	0.0178048	0.0160284	0.0295711	0.0523472	0.0754475	0.123776	0.307599
P68032;P60709;P63261;Q562R1	Labelled	Actin, alpha cardiac muscle 1 OS=Homo sapiens GN=ACTC1 PE=1 SV=1 - [ACTC_HUMAN]|Actin, cytoplasmic 1 OS=Homo sapiens GN=ACTB PE=1 SV=1 - [ACTB_HUMAN]|Actin, cytoplasmic 2 OS=Homo sapiens GN=ACTG1 PE=1 SV=1 - [ACTG_HUMAN]|Beta-actin-like protein 2 OS=Homo sapiens GN=ACTBL2 PE=1 SV=2 - [ACTBL_HUMAN]	1	0	0.177204	0	0.0659574	0.0609591	0.06231	0.0492739	0.0427896	0.0158933	0.0399527	0.0216177	0.00688619	0.0176326	0.0211584	0.0225059	0.0172476	0.0156501	0.0297872	0.0533941	0.0751773	0.134954	0.349206
NormalisationValue:	2961000000
P62917	Unlabelled	60S ribosomal protein L8 OS=Homo sapiens GN=RPL8 PE=1 SV=2 - [RL8_HUMAN]	0	0	0	0	0	0	0	0	0	0	0	0	0	0	0	0	0.0274138	0.0646541	0.181129	0.281472	0.181129	0.353459	0.80286
P62917	Labelled	60S ribosomal protein L8 OS=Homo sapiens GN=RPL8 PE=1 SV=2 - [RL8_HUMAN]	0	0	0	0	0	0	0	0	0	0	0	0	0	0	0	0	0	0.0621608	0.233317	0.34527	0.238572	0.356881	1
NormalisationValue:	81820000
O95831	Unlabelled	Apoptosis-inducing factor 1, mitochondrial OS=Homo sapiens GN=AIFM1 PE=1 SV=1 - [AIFM1_HUMAN]	0	0	0	0	0.123525	0	0	0	0.0795437	0.0618175	0.0720378	0.0511566	0.0404721	0.0366247	0	0.0618253	0.0486074	0.0419748	0.0768214	0.13155	0	0.726908	0.885917
O95831	Labelled	Apoptosis-inducing factor 1, mitochondrial OS=Homo sapiens GN=AIFM1 PE=1 SV=1 - [AIFM1_HUMAN]	0	0	0	0	0	0	0	0	0	0	0.054941	0	0.0375846	0	0.0332809	0.0528403	0.0404721	0.0348623	0.0714162	0.13273	0.114005	0.745083	1
NormalisationValue:	127100000
P61769	Unlabelled	Beta-2-microglobulin OS=Homo sapiens GN=B2M PE=1 SV=1 - [B2MG_HUMAN]	0	0	0.486541	0.0541646	0	0	0	0	0	0	0.30193	0	0.257999	0.301676	0	0.369731	0	0.248451	0.294312	0.477654	0.570848	0.842814	0.955053
P61769	Labelled	Beta-2-microglobulin OS=Homo sapiens GN=B2M PE=1 SV=1 - [B2MG_HUMAN]	0	0	0	0	0	0	0	0	0	0	0	0	0	0	0	0.268156	0.180802	0.205612	0	0.578974	0.506348	0.73997	1
NormalisationValue:	39380000
O75335	Unlabelled	Liprin-alpha-4 OS=Homo sapiens GN=PPFIA4 PE=2 SV=3 - [LIPA4_HUMAN]	0	0	0	0	0	0	0	0.467754	0	0	0	0	0	0	0	0	0	0	0	0	0	0	0
O75335	Labelled	Liprin-alpha-4 OS=Homo sapiens GN=PPFIA4 PE=2 SV=3 - [LIPA4_HUMAN]	0	0	0	0	0	0	0	1	0	0	0	0	0	0	0	0	0	0	0	0	0	0	0
NormalisationValue:	7846000
P51858	Unlabelled	Hepatoma-derived growth factor OS=Homo sapiens GN=HDGF PE=1 SV=1 - [HDGF_HUMAN]	0	0	0	0	0	0	0	0	0	0	0	0	0	0	0	0	0	0	0	0	0.386407	0	0
P51858	Labelled	Hepatoma-derived growth factor OS=Homo sapiens GN=HDGF PE=1 SV=1 - [HDGF_HUMAN]	0	0	0	1	0.968579	0	0	0	0	0	0	0	0	0	0	0	0	0	0	0	0.506489	0	0
NormalisationValue:	14640000
P62891	Unlabelled	60S ribosomal protein L39 OS=Homo sapiens GN=RPL39 PE=1 SV=2 - [RL39_HUMAN]	0	0	0.951679	0	0	0	0.349699	0.529788	0.544343	0.562003	0.610518	0.78071	0.377644	0.393557	0.370076	0.450417	0.28236	0.215991	0.2647	0	0.181098	0.311857	0.325636
P62891	Labelled	60S ribosomal protein L39 OS=Homo sapiens GN=RPL39 PE=1 SV=2 - [RL39_HUMAN]	0.625849	0	0	1	0	0	0	0	0.0873084	0.0697846	0.0832525	0.209975	0.0454104	0	0	0	0	0	0	0	0	0	0
NormalisationValue:	51530000
Q6PKG0	Unlabelled	La-related protein 1 OS=Homo sapiens GN=LARP1 PE=1 SV=2 - [LARP1_HUMAN]	0	0	0	0	0	0	0	0	0.647095	0.54633	1	0.894343	0	0	0.514373	0.813914	0.472783	0	0	0.500153	0	0.664679	0
Q6PKG0	Labelled	La-related protein 1 OS=Homo sapiens GN=LARP1 PE=1 SV=2 - [LARP1_HUMAN]	0	0	0	0	0	0	0	0	0	0	0.855963	0.600306	0.60107	0.704128	0.549694	0	0.40948	0	0	0	0	0	0
NormalisationValue:	6540000
Q9Y291	Unlabelled	28S ribosomal protein S33, mitochondrial OS=Homo sapiens GN=MRPS33 PE=1 SV=1 - [RT33_HUMAN]	0	0	0	0	0	0	0.128005	0.376317	0.494374	0.360064	0.293981	0.184497	0.214503	0.199857	0.147098	0	0	0.0490623	0	0.0392034	0.0610823	0	0
Q9Y291	Labelled	28S ribosomal protein S33, mitochondrial OS=Homo sapiens GN=MRPS33 PE=1 SV=1 - [RT33_HUMAN]	0	0	0	0	0	0	0.235221	0.811216	1	0.696374	0.525272	0.35042	0.392749	0.37078	0.298268	0.256117	0.139239	0.097446	0.0767994	0	0.096803	0	0
NormalisationValue:	55990000
Q7Z4W1	Unlabelled	L-xylulose reductase OS=Homo sapiens GN=DCXR PE=1 SV=2 - [DCXR_HUMAN]	0.863753	0.769923	0.433483	0	0.00623586	0	0	0	0	0	0	0	0	0	0	0	0	0	0	0	0	0	0.00459704
Q7Z4W1	Labelled	L-xylulose reductase OS=Homo sapiens GN=DCXR PE=1 SV=2 - [DCXR_HUMAN]	1	0.851542	0.504692	0	0.0136568	0	0	0	0	0	0	0	0	0	0	0	0	0	0	0	0	0	0.0144344
NormalisationValue:	155600000
Q9Y399	Unlabelled	28S ribosomal protein S2, mitochondrial OS=Homo sapiens GN=MRPS2 PE=1 SV=1 - [RT02_HUMAN]	0	0	0	0	0	0	0.253494	0.570837	0.421053	0.424676	0.286454	0.243486	0.16566	0.16994	0.126695	0.111734	0	0	0	0.0464193	0.0462985	0	0
Q9Y399	Labelled	28S ribosomal protein S2, mitochondrial OS=Homo sapiens GN=MRPS2 PE=1 SV=1 - [RT02_HUMAN]	0	0	0	0	0	0	0	1	0.339776	0.833822	0.622778	0.456083	0.321484	0.336152	0.228128	0.206385	0	0.0395858	0	0	0	0	0
NormalisationValue:	57950000
P27105	Unlabelled	Erythrocyte band 7 integral membrane protein OS=Homo sapiens GN=STOM PE=1 SV=3 - [STOM_HUMAN]	0	0	0	0	0	0	0	0	0	0	0	0	0	0	0.168575	0	0.135944	0	0.231868	0.496737	0.221155	0.267701	0
P27105	Labelled	Erythrocyte band 7 integral membrane protein OS=Homo sapiens GN=STOM PE=1 SV=3 - [STOM_HUMAN]	0	0	0	0	0	0	0	0	0	0	1	0.182613	0.309445	0	0	0.38776	0	0	0	0	0.411403	0	0.946558
NormalisationValue:	8121000
Q9NX20	Unlabelled	39S ribosomal protein L16, mitochondrial OS=Homo sapiens GN=MRPL16 PE=1 SV=1 - [RM16_HUMAN]	0	0	0	0	0	0	0	0	0	0.280886	0.417691	0.543338	0.17044	0.152911	0.11478	0	0	0	0	0	0	0	0
Q9NX20	Labelled	39S ribosomal protein L16, mitochondrial OS=Homo sapiens GN=MRPL16 PE=1 SV=1 - [RM16_HUMAN]	0	0	0	0	0	0	0	0	0.105692	0.435479	0.882115	1	0.407342	0.373545	0.284767	0.187904	0.117206	0.0653946	0.0538486	0.052652	0	0	0
NormalisationValue:	61840000
P42356	Unlabelled	Phosphatidylinositol 4-kinase alpha OS=Homo sapiens GN=PI4KA PE=1 SV=3 - [PI4KA_HUMAN]	0.771897	0	0	0	0	0	0.00918399	0	0.00388469	0.00352867	0.00474795	0	0.00217454	0	0.00531821	0	0	0	0	0	0.0272243	0	0
P42356	Labelled	Phosphatidylinositol 4-kinase alpha OS=Homo sapiens GN=PI4KA PE=1 SV=3 - [PI4KA_HUMAN]	1	0.163674	0	0	0	0.00863579	0.0233302	0.0399181	0.0257152	0	0.0198645	0	0	0.00748897	0	0	0	0	0	0	0.0486137	0.0479836	0.0615627
NormalisationValue:	317400000
P24666	Unlabelled	Low molecular weight phosphotyrosine protein phosphatase OS=Homo sapiens GN=ACP1 PE=1 SV=3 - [PPAC_HUMAN]	0	0	0	0	0	0	0	0	0	0	0	0	0	0	0	0	0	0	0	0	0	0	0.048915
P24666	Labelled	Low molecular weight phosphotyrosine protein phosphatase OS=Homo sapiens GN=ACP1 PE=1 SV=3 - [PPAC_HUMAN]	1	0.115099	0	0	0.11692	0	0	0	0	0	0	0	0	0	0	0	0	0	0	0	0	0	0
NormalisationValue:	131800000
O95299	Unlabelled	NADH dehydrogenase [ubiquinone] 1 alpha subcomplex subunit 10, mitochondrial OS=Homo sapiens GN=NDUFA10 PE=1 SV=1 - [NDUAA_HUMAN]	0.50847	0	0	0	0	0.206046	0	0	0	0	0	0	0	0	0	0	0	0	0	0	0	0	0.537967
O95299	Labelled	NADH dehydrogenase [ubiquinone] 1 alpha subcomplex subunit 10, mitochondrial OS=Homo sapiens GN=NDUFA10 PE=1 SV=1 - [NDUAA_HUMAN]	0	0	0	0	0	0	0	0	0	0	0	0	0	0	0	0	0	0	0	0	0	0	1
NormalisationValue:	34240000
P0C7P4;P47985	Unlabelled	Putative cytochrome b-c1 complex subunit Rieske-like protein 1 OS=Homo sapiens GN=UQCRFS1P1 PE=5 SV=1 - [UCRIL_HUMAN]|Cytochrome b-c1 complex subunit Rieske, mitochondrial OS=Homo sapiens GN=UQCRFS1 PE=1 SV=2 - [UCRI_HUMAN]	1	0.189354	0	0	0	0	0	0	0	0	0	0	0	0	0	0	0	0	0	0	0	0.0383518	0.157047
P0C7P4;P47985	Labelled	Putative cytochrome b-c1 complex subunit Rieske-like protein 1 OS=Homo sapiens GN=UQCRFS1P1 PE=5 SV=1 - [UCRIL_HUMAN]|Cytochrome b-c1 complex subunit Rieske, mitochondrial OS=Homo sapiens GN=UQCRFS1 PE=1 SV=2 - [UCRI_HUMAN]	0.91807	0.205708	0	0	0	0	0	0	0	0	0	0	0	0	0	0	0	0	0	0	0	0.0068767	0.107343
NormalisationValue:	62370000
O15371	Unlabelled	Eukaryotic translation initiation factor 3 subunit D OS=Homo sapiens GN=EIF3D PE=1 SV=1 - [EIF3D_HUMAN]	1	0	0	0	0	0	0.00247892	0	0	0.000789303	0.0569135	0	0.0192099	0	0	0	0	0	0	0	0	0.0300682	0
O15371	Labelled	Eukaryotic translation initiation factor 3 subunit D OS=Homo sapiens GN=EIF3D PE=1 SV=1 - [EIF3D_HUMAN]	0	0	0	0	0	0.0120943	0	0	0.00291671	0	0	0.00103962	0.000563128	0	0	0	0	0	0	0	0	0	0
NormalisationValue:	8657000000
P05026	Unlabelled	Sodium/potassium-transporting ATPase subunit beta-1 OS=Homo sapiens GN=ATP1B1 PE=1 SV=1 - [AT1B1_HUMAN]	0	0	0	0	0	0	0	0	0	0	0	0.190997	0	0.136495	0	0	0	0.202508	0.316752	0.401929	0.341158	0	0
P05026	Labelled	Sodium/potassium-transporting ATPase subunit beta-1 OS=Homo sapiens GN=ATP1B1 PE=1 SV=1 - [AT1B1_HUMAN]	0	0	0	0	0	0	0	0.157428	0	0	0	0.287428	0.234341	0	0.371061	0.285531	0.216817	0.264727	0.476849	0.421543	0.540514	0.755949	1
NormalisationValue:	31100000
Q9Y6M9	Unlabelled	NADH dehydrogenase [ubiquinone] 1 beta subcomplex subunit 9 OS=Homo sapiens GN=NDUFB9 PE=1 SV=3 - [NDUB9_HUMAN]	0.509087	0.208261	0	0	0	0	0	0	0	0	0	0	0	0	0	0	0	0	0	0	0	0	1
Q9Y6M9	Labelled	NADH dehydrogenase [ubiquinone] 1 beta subcomplex subunit 9 OS=Homo sapiens GN=NDUFB9 PE=1 SV=3 - [NDUB9_HUMAN]	0.741798	0	0	0	0	0	0	0	0	0	0	0	0	0	0	0	0	0	0	0	0.0553458	0	0
NormalisationValue:	42370000
Q9Y6G3	Unlabelled	39S ribosomal protein L42, mitochondrial OS=Homo sapiens GN=MRPL42 PE=1 SV=1 - [RM42_HUMAN]	0	0	0	0	0	0	0	0	0	0.342092	0.438903	0.313138	0	0	0.144133	0.0372449	0	0	0	0	0	0	0
Q9Y6G3	Labelled	39S ribosomal protein L42, mitochondrial OS=Homo sapiens GN=MRPL42 PE=1 SV=1 - [RM42_HUMAN]	0	0	0	0	0	0	0	0	0	0.515944	1	0.729592	0.196173	0.407908	0.221301	0.103559	0.12639	0	0	0	0	0	0
NormalisationValue:	78400000
P08107;P11142;P11021	Unlabelled	Heat shock 70 kDa protein 6 OS=Homo sapiens GN=HSPA6 PE=1 SV=2 - [HSP76_HUMAN]|Heat shock 70 kDa protein 1A/1B OS=Homo sapiens GN=HSPA1A PE=1 SV=5 - [HSP71_HUMAN]|Heat shock cognate 71 kDa protein OS=Homo sapiens GN=HSPA8 PE=1 SV=1 - [HSP7C_HUMAN]|78 kDa glucose-regulated protein OS=Homo sapiens GN=HSPA5 PE=1 SV=2 - [GRP78_HUMAN]|Heat shock 70 kDa protein 1-like OS=Homo sapiens GN=HSPA1L PE=1 SV=…	1	0.00349798	0.395384	0	0	0.0184997	0.0677784	0.111841	0.0671783	0.0319677	0.0584766	0.0223197	0.0127294	0.0116792	0.0112048	0.0123024	0.0105447	0.00548182	0.0151183	0.0312868	0.0467859	0.0653433	0.124178
P08107;P11142;P11021	Labelled	Heat shock 70 kDa protein 6 OS=Homo sapiens GN=HSPA6 PE=1 SV=2 - [HSP76_HUMAN]|Heat shock 70 kDa protein 1A/1B OS=Homo sapiens GN=HSPA1A PE=1 SV=5 - [HSP71_HUMAN]|Heat shock cognate 71 kDa protein OS=Homo sapiens GN=HSPA8 PE=1 SV=1 - [HSP7C_HUMAN]|78 kDa glucose-regulated protein OS=Homo sapiens GN=HSPA5 PE=1 SV=2 - [GRP78_HUMAN]|Heat shock 70 kDa protein 1-like OS=Homo sapiens GN=HSPA1L PE=1 SV=…	0.90652	0	0.393306	0	0	0.0180035	0.0700866	0.116215	0.0686555	0.0322677	0.0596653	0.0194576	0.0119561	0.0174957	0.0122216	0.0130525	0.00882054	0.0114253	0.0167802	0.0328102	0.0484247	0.0646394	0.100808
NormalisationValue:	866500000
Q9NZW5;Q14789	Unlabelled	MAGUK p55 subfamily member 6 OS=Homo sapiens GN=MPP6 PE=1 SV=2 - [MPP6_HUMAN]|Golgin subfamily B member 1 OS=Homo sapiens GN=GOLGB1 PE=1 SV=2 - [GOGB1_HUMAN]	0	0	0	0	0	0	0	0	0	0	0	0	0	0.113945	0	0	0	0	0	0.27565	0	0	0
Q9NZW5;Q14789	Labelled	MAGUK p55 subfamily member 6 OS=Homo sapiens GN=MPP6 PE=1 SV=2 - [MPP6_HUMAN]|Golgin subfamily B member 1 OS=Homo sapiens GN=GOLGB1 PE=1 SV=2 - [GOGB1_HUMAN]	0	0	0	0	0	0	0	0	0	0	0	0	0	0	0	0	0	0	0.127457	0.344003	0	0.804913	1
NormalisationValue:	13840000
Q9NVJ2	Unlabelled	ADP-ribosylation factor-like protein 8B OS=Homo sapiens GN=ARL8B PE=1 SV=1 - [ARL8B_HUMAN]	0	0	0	0	0	0	0	0	0	0	0	0.406499	0.283262	0.394543	0.313918	0.362354	0.267474	0.254016	0.297088	0.583998	0.430411	0.678112	0.774065
Q9NVJ2	Labelled	ADP-ribosylation factor-like protein 8B OS=Homo sapiens GN=ARL8B PE=1 SV=1 - [ARL8B_HUMAN]	0	0	0	0	0	0	0	0.27989	0.3458	0.330472	0.370018	0.511343	0.380135	0.451257	0.382894	0.450337	0.324034	0.323421	0.387799	0.691294	0	0.80748	1
NormalisationValue:	32620000
P26038	Unlabelled	Moesin OS=Homo sapiens GN=MSN PE=1 SV=3 - [MOES_HUMAN]	0.637182	0.00186996	0	0	0	0	0.0273277	0.0311918	0.016527	0	0	0	0.00451428	0	0	0.00621508	0	0.00509777	0.00827126	0.014536	0.0192582	0.0295934	0.0549969
P26038	Labelled	Moesin OS=Homo sapiens GN=MSN PE=1 SV=3 - [MOES_HUMAN]	1	0	0.26257	0	0.0763346	0	0.0476102	0.0562228	0.0322626	0.0166667	0.0231999	0	0.00760708	0.0113066	0.0069522	0	0.00848541	0.006572	0.0146974	0.0290192	0.0334109	0.0561763	0.113315
NormalisationValue:	644400000
Q9BW91	Unlabelled	ADP-ribose pyrophosphatase, mitochondrial OS=Homo sapiens GN=NUDT9 PE=1 SV=1 - [NUDT9_HUMAN]	1	0	0	0	0	0	0	0	0	0	0	0	0	0	0	0	0	0	0	0	0	0	0
Q9BW91	Labelled	ADP-ribose pyrophosphatase, mitochondrial OS=Homo sapiens GN=NUDT9 PE=1 SV=1 - [NUDT9_HUMAN]	0.910172	0	0	0	0	0	0	0	0	0	0	0	0	0	0	0	0	0	0	0	0	0	0
NormalisationValue:	74030000
Q8N983	Unlabelled	39S ribosomal protein L43, mitochondrial OS=Homo sapiens GN=MRPL43 PE=1 SV=1 - [RM43_HUMAN]	0	0	0	0	0	0	0	0	0.0630938	0.322515	0.467386	0.347817	0.194726	0.197502	0.101366	0.0796306	0.0437387	0	0	0	0	0	0
Q8N983	Labelled	39S ribosomal protein L43, mitochondrial OS=Homo sapiens GN=MRPL43 PE=1 SV=1 - [RM43_HUMAN]	0	0	0	0	0	0	0	0	0	0.508594	1	0.766521	0.44913	0.457991	0.246504	0.211487	0.108573	0	0.0341838	0.0523967	0	0	0
NormalisationValue:	93670000
P48735;O75874	Unlabelled	Isocitrate dehydrogenase [NADP], mitochondrial OS=Homo sapiens GN=IDH2 PE=1 SV=2 - [IDHP_HUMAN]|Isocitrate dehydrogenase [NADP] cytoplasmic OS=Homo sapiens GN=IDH1 PE=1 SV=2 - [IDHC_HUMAN]	0	0	0.270841	0.236695	0.185257	0.11802	0.087004	0.0896614	0.043684	0	0.0327885	0	0	0	0	0	0	0	0	0	0	0.0208846	0
P48735;O75874	Labelled	Isocitrate dehydrogenase [NADP], mitochondrial OS=Homo sapiens GN=IDH2 PE=1 SV=2 - [IDHP_HUMAN]|Isocitrate dehydrogenase [NADP] cytoplasmic OS=Homo sapiens GN=IDH1 PE=1 SV=2 - [IDHC_HUMAN]	1	0	0.340116	0.296141	0.245395	0	0	0.121915	0	0	0	0	0	0	0	0	0	0	0	0	0	0	0.0397525
NormalisationValue:	274700000
Q9NZJ6	Unlabelled	Hexaprenyldihydroxybenzoate methyltransferase, mitochondrial OS=Homo sapiens GN=COQ3 PE=1 SV=3 - [COQ3_HUMAN]	0	0	0	0	0.521876	0.5464	0.166726	0.0753973	0	0	0	0	0	0	0	0	0	0	0	0	0	0	0
Q9NZJ6	Labelled	Hexaprenyldihydroxybenzoate methyltransferase, mitochondrial OS=Homo sapiens GN=COQ3 PE=1 SV=3 - [COQ3_HUMAN]	0	0	0	0	0	1	0	0.167471	0.127291	0	0	0	0	0	0	0	0	0	0	0	0	0	0
NormalisationValue:	50970000
Q92598	Unlabelled	Heat shock protein 105 kDa OS=Homo sapiens GN=HSPH1 PE=1 SV=1 - [HS105_HUMAN]	0	0.044984	0	0	0	0	0	0	0	0	0	0	0	0	0	0	0	0	0	0	0	0	0
Q92598	Labelled	Heat shock protein 105 kDa OS=Homo sapiens GN=HSPH1 PE=1 SV=1 - [HS105_HUMAN]	0.885806	0	1	0	0	0	0	0.635005	0	0	0	0	0	0	0.532337	0	0	0	0	0	0.228869	0	0
NormalisationValue:	18740000
Q9NVV4	Unlabelled	Poly(A) RNA polymerase, mitochondrial OS=Homo sapiens GN=MTPAP PE=1 SV=1 - [PAPD1_HUMAN]	0	0	0.629748	0	0.970316	0.594319	0.414299	0	0	0	0.241143	0	0.129046	0.162624	0.0955953	0.118098	0.0857325	0.0257357	0.0635812	0.0744015	0	0	0
Q9NVV4	Labelled	Poly(A) RNA polymerase, mitochondrial OS=Homo sapiens GN=MTPAP PE=1 SV=1 - [PAPD1_HUMAN]	0	0	0	0	1	0.69135	0.205713	0.380147	0.355251	0.277593	0.262273	0	0	0.166677	0	0	0.105394	0.0780402	0.0826045	0	0.122694	0	0
NormalisationValue:	31330000
P10253	Unlabelled	Lysosomal alpha-glucosidase OS=Homo sapiens GN=GAA PE=1 SV=4 - [LYAG_HUMAN]	1	0.065686	0	0	0	0	0	0	0	0	0	0	0	0	0	0	0	0	0	0	0	0	0.0804096
P10253	Labelled	Lysosomal alpha-glucosidase OS=Homo sapiens GN=GAA PE=1 SV=4 - [LYAG_HUMAN]	0.982935	0.0162935	0.229761	0	0	0.0867577	0.0309283	0.0327577	0.0198362	0	0	0	0	0	0	0	0	0	0	0	0.0143549	0.018273	0.0786348
NormalisationValue:	146500000
Q16563	Unlabelled	Synaptophysin-like protein 1 OS=Homo sapiens GN=SYPL1 PE=1 SV=1 - [SYPL1_HUMAN]	0	0	0	0	0	0	0	0	0	0	0.582921	0.854517	0	0.502333	0.258589	0.707338	0	0	0	0	0	0	0
Q16563	Labelled	Synaptophysin-like protein 1 OS=Homo sapiens GN=SYPL1 PE=1 SV=1 - [SYPL1_HUMAN]	0	0	0	0	0	0	0	0	0	0.599321	0	0	0	0	0	0.740421	0	0.330694	0.205005	1	0.891984	0	0.479005
NormalisationValue:	7073000
Q13885;Q9BVA1;P68371	Unlabelled	Tubulin beta-2A chain OS=Homo sapiens GN=TUBB2A PE=1 SV=1 - [TBB2A_HUMAN]|Tubulin beta-2B chain OS=Homo sapiens GN=TUBB2B PE=1 SV=1 - [TBB2B_HUMAN]|Tubulin beta-4B chain OS=Homo sapiens GN=TUBB4B PE=1 SV=1 - [TBB4B_HUMAN]	0	0	0	0	0	0	0	0	0	0	0	0.501326	0	0	0	0	0	0	0	0	0	0	0
Q13885;Q9BVA1;P68371	Labelled	Tubulin beta-2A chain OS=Homo sapiens GN=TUBB2A PE=1 SV=1 - [TBB2A_HUMAN]|Tubulin beta-2B chain OS=Homo sapiens GN=TUBB2B PE=1 SV=1 - [TBB2B_HUMAN]|Tubulin beta-4B chain OS=Homo sapiens GN=TUBB4B PE=1 SV=1 - [TBB4B_HUMAN]	0	1	0	0	0	0	0	0	0	0	0	0.372271	0	0	0	0	0	0	0	0	0	0	0
NormalisationValue:	9802000
P01111;P01116	Unlabelled	GTPase NRas OS=Homo sapiens GN=NRAS PE=1 SV=1 - [RASN_HUMAN]|GTPase KRas OS=Homo sapiens GN=KRAS PE=1 SV=1 - [RASK_HUMAN]	0	0	0	0	0	0	0.266158	0.482737	0.564211	0.516421	0	0.696316	0.466053	0.254579	0.393053	0.693684	0.482263	0.306632	0.542632	0.942632	0.660526	1	0
P01111;P01116	Labelled	GTPase NRas OS=Homo sapiens GN=NRAS PE=1 SV=1 - [RASN_HUMAN]|GTPase KRas OS=Homo sapiens GN=KRAS PE=1 SV=1 - [RASK_HUMAN]	0	0	0	0	0	0	0	0	0	0	0	0	0	0	0	0	0	0	0	0	0	0	0.934211
NormalisationValue:	19000000
P26196	Unlabelled	Probable ATP-dependent RNA helicase DDX6 OS=Homo sapiens GN=DDX6 PE=1 SV=2 - [DDX6_HUMAN]	0	0	0.864686	0.842807	0.367315	0.190441	0	0	0.112199	0	0	0	0	0	0	0	0	0	0	0	0	0	0
P26196	Labelled	Probable ATP-dependent RNA helicase DDX6 OS=Homo sapiens GN=DDX6 PE=1 SV=2 - [DDX6_HUMAN]	0.130546	0	1	0.885833	0.413886	0.212688	0.135314	0	0	0	0	0	0	0	0	0	0	0	0	0	0	0	0
NormalisationValue:	81810000
Q86X29	Unlabelled	Lipolysis-stimulated lipoprotein receptor OS=Homo sapiens GN=LSR PE=1 SV=4 - [LSR_HUMAN]	0	0	0	0	0	0	0	0	0	0	0	0	0	0	0	0	0	0	0	0	0	0.572209	0
Q86X29	Labelled	Lipolysis-stimulated lipoprotein receptor OS=Homo sapiens GN=LSR PE=1 SV=4 - [LSR_HUMAN]	0	0	0	0	0	0	0	0	0	0	0	0	0	0	0	0	0	0.123933	0.143849	0.202913	0.32696	0.647661	1
NormalisationValue:	8787000
P36957	Unlabelled	Dihydrolipoyllysine-residue succinyltransferase component of 2-oxoglutarate dehydrogenase complex, mitochondrial OS=Homo sapiens GN=DLST PE=1 SV=4 - [ODO2_HUMAN]	0	0	0	0	0	0	0.46268	0.2419	0.300933	0.129644	0	0	0	0	0	0	0	0	0	0	0	0	0
P36957	Labelled	Dihydrolipoyllysine-residue succinyltransferase component of 2-oxoglutarate dehydrogenase complex, mitochondrial OS=Homo sapiens GN=DLST PE=1 SV=4 - [ODO2_HUMAN]	0	0	0	0	0	0	1	0.924512	0.650975	0.495335	0	0	0	0	0	0	0	0	0	0	0	0	0
NormalisationValue:	23580000
P82933	Unlabelled	28S ribosomal protein S9, mitochondrial OS=Homo sapiens GN=MRPS9 PE=1 SV=2 - [RT09_HUMAN]	0	0	0	0	0	0	0.159572	0.561762	0.535802	0.411171	0.333415	0.26907	0.0981176	0.106225	0.113115	0.10032	0.0529651	0	0.033969	0.0546014	0.0422859	0	0
P82933	Labelled	28S ribosomal protein S9, mitochondrial OS=Homo sapiens GN=MRPS9 PE=1 SV=2 - [RT09_HUMAN]	0	0	0	0	0	0	0.18061	1	0.975763	0.75935	0.584277	0.459769	0.16437	0.184793	0.196358	0.178888	0.0906496	0	0.0720595	0.0787032	0.0840797	0.0699188	0
NormalisationValue:	81280000
O00231	Unlabelled	26S proteasome non-ATPase regulatory subunit 11 OS=Homo sapiens GN=PSMD11 PE=1 SV=3 - [PSD11_HUMAN]	0	0	0	0	0	0.970961	0.446092	0.213315	0.181032	0.106827	0.081279	0.024776	0	0	0.0151128	0.0218876	0	0	0	0.0286531	0	0	0
O00231	Labelled	26S proteasome non-ATPase regulatory subunit 11 OS=Homo sapiens GN=PSMD11 PE=1 SV=3 - [PSD11_HUMAN]	0	0	0	0	0.154927	1	0.673	0.34013	0.278035	0.175471	0.120605	0.0465863	0.0430955	0.0502626	0	0	0	0	0.0159252	0.0321285	0.0491504	0	0
NormalisationValue:	64740000
O60716	Unlabelled	Catenin delta-1 OS=Homo sapiens GN=CTNND1 PE=1 SV=1 - [CTND1_HUMAN]	0	0	0	0.755009	0	0	0	0	0	0	0.0831174	0.109845	0.0517444	0.0798446	0	0.0788774	0	0	0	0	0	0.450604	0.503541
O60716	Labelled	Catenin delta-1 OS=Homo sapiens GN=CTNND1 PE=1 SV=1 - [CTND1_HUMAN]	0	0	0	0	0	0.514421	0.251641	0	0.328929	0.231434	0.296978	0	0.136701	0	0	0.253368	0.14905	0.140069	0.180397	0.380052	0.272798	1	0
NormalisationValue:	11580000
Q96L93	Unlabelled	Kinesin-like protein KIF16B OS=Homo sapiens GN=KIF16B PE=1 SV=2 - [KI16B_HUMAN]	1	0	0.280865	0	0	0	0.0399264	0.0329653	0	0	0.0159675	0	0	0	0	0	0	0	0	0	0.00987121	0	0.00589083
Q96L93	Labelled	Kinesin-like protein KIF16B OS=Homo sapiens GN=KIF16B PE=1 SV=2 - [KI16B_HUMAN]	0.208433	0	0.436063	0	0	0.0392211	0.0581723	0.0357559	0.0308188	0.0206992	0.0267525	0	0	0.00467035	0	0	0	0	0	0	0	0.00306961	0.0160626
NormalisationValue:	326100000
Q16891	Unlabelled	Mitochondrial inner membrane protein OS=Homo sapiens GN=IMMT PE=1 SV=1 - [IMMT_HUMAN]	0	0	0	0	0	0	0	0	0	0	0	0	0	0	0	0	0	0	0	0	0.0402021	0.0981843	0.699897
Q16891	Labelled	Mitochondrial inner membrane protein OS=Homo sapiens GN=IMMT PE=1 SV=1 - [IMMT_HUMAN]	0	0	0	0	0	0	0	0	0	0	0	0	0	0	0	0	0	0	0	0.0327681	0.0283316	0	1
NormalisationValue:	58380000
Q92769	Unlabelled	Histone deacetylase 2 OS=Homo sapiens GN=HDAC2 PE=1 SV=2 - [HDAC2_HUMAN]	0	0	0	0.518876	0.872633	0.277567	0	0	0	0	0	0	0	0	0	0	0	0	0	0	0	0	0
Q92769	Labelled	Histone deacetylase 2 OS=Homo sapiens GN=HDAC2 PE=1 SV=2 - [HDAC2_HUMAN]	0	0	0	0.732645	1	0.636833	0	0.177567	0.181756	0.104991	0	0	0	0	0	0	0	0	0	0	0	0	0
NormalisationValue:	17430000
Q9BRJ6	Unlabelled	Uncharacterized protein C7orf50 OS=Homo sapiens GN=C7orf50 PE=1 SV=1 - [CG050_HUMAN]	0	0	0	0	0	0	0	0	0	0	0.722684	0	0	0.752539	0.763927	0	0.673746	0.642044	0.400431	0.778701	0	0	0
Q9BRJ6	Labelled	Uncharacterized protein C7orf50 OS=Homo sapiens GN=C7orf50 PE=1 SV=1 - [CG050_HUMAN]	0	0	0	0	0	0	0	0	0	0	0.67036	0.424131	0.349646	1	0.596183	0	0.593413	0	0	0	0	0	0
NormalisationValue:	3249000
Q5JRA6	Unlabelled	Melanoma inhibitory activity protein 3 OS=Homo sapiens GN=MIA3 PE=1 SV=1 - [MIA3_HUMAN]	0	0	0	0	0	0	0	0	0	0	0	0	0	0	0	0	0	0	0	0	0	0	1
Q5JRA6	Labelled	Melanoma inhibitory activity protein 3 OS=Homo sapiens GN=MIA3 PE=1 SV=1 - [MIA3_HUMAN]	0	0	0	0	0	0	0	0	0	0	0	0	0	0	0	0	0	0	0	0	0	0	0.979073
NormalisationValue:	4874000
P54886	Unlabelled	Delta-1-pyrroline-5-carboxylate synthase OS=Homo sapiens GN=ALDH18A1 PE=1 SV=2 - [P5CS_HUMAN]	0	0	0.235498	0.416367	0.645897	0.582712	0.234226	0.27591	0.20803	0.201185	0.179947	0.163537	0.10724	0.119394	0.0875384	0.111584	0.0772707	0.0591926	0.0509873	0.0939886	0.081527	0.0361343	0
P54886	Labelled	Delta-1-pyrroline-5-carboxylate synthase OS=Homo sapiens GN=ALDH18A1 PE=1 SV=2 - [P5CS_HUMAN]	0	0.0843352	0.592365	0.433216	1	0.766125	0.313076	0.346819	0.231154	0.214612	0.185871	0.146599	0.101887	0.11075	0.0813515	0.101624	0.0762176	0.0159939	0.0519526	0.0810443	0.0836332	0	0
NormalisationValue:	227900000
P33778	Unlabelled	Histone H2B type 1-B OS=Homo sapiens GN=HIST1H2BB PE=1 SV=2 - [H2B1B_HUMAN]	0	0	0	0	0	0	0.125441	0.191816	0.221289	0.232371	0.24114	0.241505	0.0995007	0.163318	0.187675	0.251857	0.157228	0.123615	0.151504	0.208257	0.166606	0	0
P33778	Labelled	Histone H2B type 1-B OS=Homo sapiens GN=HIST1H2BB PE=1 SV=2 - [H2B1B_HUMAN]	0	0	0	0	0	0.396907	0.393009	0.554135	0.523566	0.543052	0.551821	0.508586	0.195469	0.417367	0.432347	0.582024	0.350262	0.267324	0.281452	0.447083	0.397637	0.513458	1
NormalisationValue:	82110000
P35520	Unlabelled	Cystathionine beta-synthase OS=Homo sapiens GN=CBS PE=1 SV=2 - [CBS_HUMAN]	0	0	0	0	0.794765	0.374357	0	0	0	0	0	0	0	0	0	0	0	0	0	0	0	0	0
P35520	Labelled	Cystathionine beta-synthase OS=Homo sapiens GN=CBS PE=1 SV=2 - [CBS_HUMAN]	0	0	0	0	1	0	0	0	0	0	0	0	0	0	0	0	0	0	0	0	0	0	0
NormalisationValue:	11270000
P68104	Unlabelled	Elongation factor 1-alpha 1 OS=Homo sapiens GN=EEF1A1 PE=1 SV=1 - [EF1A1_HUMAN]	0.764165	0.023743	0.0886585	0.0610882	0.0983114	0.126829	0.0879644	0.0883959	0.0582458	0.0355159	0.042364	0.0275141	0.0120919	0.013152	0.0130769	0.0137148	0.0112946	0.010788	0.0110882	0.0298218	0.035666	0.0555159	0.0893621
P68104	Labelled	Elongation factor 1-alpha 1 OS=Homo sapiens GN=EEF1A1 PE=1 SV=1 - [EF1A1_HUMAN]	1	0.08106	0.120919	0.0930863	0.145872	0.172139	0.118011	0.118574	0.0785741	0.0502908	0.0536961	0.0327674	0.0160319	0.0043227	0.00309287	0.00261257	0.0161914	0.00172233	0.0143715	0.0343621	0.044212	0.0670356	0.0193621
NormalisationValue:	1066000000
Q96C36	Unlabelled	Pyrroline-5-carboxylate reductase 2 OS=Homo sapiens GN=PYCR2 PE=1 SV=1 - [P5CR2_HUMAN]	0	0	0.467274	0.778284	0.596507	0.379347	0.185497	0.168261	0.133561	0.114503	0.0783599	0.0756872	0.0474943	0.0611541	0	0.048656	0	0.0222931	0.0282612	0.0342293	0.0311314	0.0599544	0.05347
Q96C36	Labelled	Pyrroline-5-carboxylate reductase 2 OS=Homo sapiens GN=PYCR2 PE=1 SV=1 - [P5CR2_HUMAN]	0	0	0.632194	1	0.817768	0.510706	0.20448	0.216781	0.165983	0.141913	0.131511	0.0992407	0.0650569	0.0711465	0.0686409	0.0656796	0	0.0279499	0.0317388	0.043303	0.0455581	0.0721109	0.104024
NormalisationValue:	131700000
P12236	Unlabelled	ADP/ATP translocase 3 OS=Homo sapiens GN=SLC25A6 PE=1 SV=4 - [ADT3_HUMAN]	0	0	0	0	0	0	0	0	0	0	0	0.0103767	0.010234	0	0.0270205	0.0140183	0.0127226	0.0154395	0.0472317	0.0675799	0.0550342	0.144007	0.696347
P12236	Labelled	ADP/ATP translocase 3 OS=Homo sapiens GN=SLC25A6 PE=1 SV=4 - [ADT3_HUMAN]	0	0	0	0	0	0	0	0	0	0	0	0	0	0.014863	0.0305708	0.0174943	0.0188984	0.0189555	0.0471176	0.0723174	0.0824772	0.182591	1
NormalisationValue:	175200000
Q92796	Unlabelled	Disks large homolog 3 OS=Homo sapiens GN=DLG3 PE=1 SV=2 - [DLG3_HUMAN]	0	0	0	0	0	0	0	0	0	0	0.320661	0.326682	0	0.359195	0.152469	0	0	0	0.145415	0.446413	0	0	1
Q92796	Labelled	Disks large homolog 3 OS=Homo sapiens GN=DLG3 PE=1 SV=2 - [DLG3_HUMAN]	0	0	0	0	0	0	0	0	0	0	0	0	0	0	0	0.451918	0	0	0	0	0	0	0
NormalisationValue:	5813000
O43776	Unlabelled	Asparagine--tRNA ligase, cytoplasmic OS=Homo sapiens GN=NARS PE=1 SV=1 - [SYNC_HUMAN]	0	0	0.31527	0	0	0	0	0	0	0	0	0	0	0	0	0	0	0	0	0	0	0	1
O43776	Labelled	Asparagine--tRNA ligase, cytoplasmic OS=Homo sapiens GN=NARS PE=1 SV=1 - [SYNC_HUMAN]	0	0	0	0	0	0	0	0	0	0	0	0	0	0	0	0	0	0	0	0.13529	0.0429609	0.276188	0
NormalisationValue:	68830000
P05388	Unlabelled	60S acidic ribosomal protein P0 OS=Homo sapiens GN=RPLP0 PE=1 SV=1 - [RLA0_HUMAN]	0	0	0	0	0	0	0	0	0	0	0	0	0	0	0	0.117378	0	0.154919	0.163568	0.517027	0.349459	0.762162	0
P05388	Labelled	60S acidic ribosomal protein P0 OS=Homo sapiens GN=RPLP0 PE=1 SV=1 - [RLA0_HUMAN]	0	0	0	0	0	0	0	0	0	0	0	0	0	0	0.0858649	0.170324	0.125919	0.174919	0.198568	0.679189	0.485676	1	0
NormalisationValue:	37000000
P35998	Unlabelled	26S protease regulatory subunit 7 OS=Homo sapiens GN=PSMC2 PE=1 SV=3 - [PRS7_HUMAN]	0	0	0	0	0.335945	0.410662	1	0.829719	0.477403	0.31062	0.0483	0	0	0	0	0	0	0	0	0	0.00633692	0	0
P35998	Labelled	26S protease regulatory subunit 7 OS=Homo sapiens GN=PSMC2 PE=1 SV=3 - [PRS7_HUMAN]	0	0	0	0	0	0.157828	0.53365	0.317616	0	0.12832	0	0	0	0	0	0	0	0	0	0	0	0	0
NormalisationValue:	71470000
O76031	Unlabelled	ATP-dependent Clp protease ATP-binding subunit clpX-like, mitochondrial OS=Homo sapiens GN=CLPX PE=1 SV=2 - [CLPX_HUMAN]	0.481076	0.131464	0.339307	0.349567	0.129731	0.198723	0.0588691	0.126813	0.0494756	0.0586411	0	0.030611	0.0353397	0	0	0	0	0	0	0	0	0	0.011523
O76031	Labelled	ATP-dependent Clp protease ATP-binding subunit clpX-like, mitochondrial OS=Homo sapiens GN=CLPX PE=1 SV=2 - [CLPX_HUMAN]	0.224897	0.097264	0.372412	1	0.156224	0.232467	0	0.102143	0.14259	0	0	0.022052	0.0401322	0	0	0	0	0	0	0	0.0579571	0.0820337	0.0170725
NormalisationValue:	219300000
O43242	Unlabelled	26S proteasome non-ATPase regulatory subunit 3 OS=Homo sapiens GN=PSMD3 PE=1 SV=2 - [PSMD3_HUMAN]	0	0	0	0	0.246123	0.543642	0.752991	0.39455	0.264732	0.126628	0.116371	0	0	0	0	0	0	0	0	0	0	0.0558263	0
O43242	Labelled	26S proteasome non-ATPase regulatory subunit 3 OS=Homo sapiens GN=PSMD3 PE=1 SV=2 - [PSMD3_HUMAN]	0	0	0	0	0	0.949712	1	0.484714	0.330306	0	0.0977404	0.0540762	0	0	0.0316349	0.0406735	0	0	0.026739	0.0277581	0	0	0
NormalisationValue:	45140000
Q92736	Unlabelled	Ryanodine receptor 2 OS=Homo sapiens GN=RYR2 PE=1 SV=3 - [RYR2_HUMAN]	0	0	0.717471	0	0	0	0	0	0	0	0	0	0	0	0	0	0	0	0	0	0	0	0
Q92736	Labelled	Ryanodine receptor 2 OS=Homo sapiens GN=RYR2 PE=1 SV=3 - [RYR2_HUMAN]	0	0	1	0	0	0	0	0	0	0	0	0	0	0	0	0	0	0	0	0	0	0	0
NormalisationValue:	466500000
O43674	Unlabelled	NADH dehydrogenase [ubiquinone] 1 beta subcomplex subunit 5, mitochondrial OS=Homo sapiens GN=NDUFB5 PE=1 SV=1 - [NDUB5_HUMAN]	0	0	0	0	0	0	0	0	0	0	0	0	0	0	0	0	0	0	0	0	0	0	0.357195
O43674	Labelled	NADH dehydrogenase [ubiquinone] 1 beta subcomplex subunit 5, mitochondrial OS=Homo sapiens GN=NDUFB5 PE=1 SV=1 - [NDUB5_HUMAN]	0	0	0	0	0	0	0	0	0	0	0	0	0	0	0	0	0	0	0	0	0	0	1
NormalisationValue:	16330000
P23396	Unlabelled	40S ribosomal protein S3 OS=Homo sapiens GN=RPS3 PE=1 SV=2 - [RS3_HUMAN]	0	0	0	0.220113	0.328096	0.263356	0.157951	0.42577	0.380075	0.783155	0.693903	0.645506	0.374167	0.271213	0.111942	0.311816	0.126398	0.0958517	0.072093	0.228033	0.187618	0.124324	0.136769
P23396	Labelled	40S ribosomal protein S3 OS=Homo sapiens GN=RPS3 PE=1 SV=2 - [RS3_HUMAN]	0	0	0	0.274356	0.458831	0	0.148083	0.602828	0.764299	1	0.90132	0.808925	0.47863	0.345569	0.255311	0.446952	0.228284	0.194469	0.090572	0.32313	0.156254	0.185984	0.0791955
NormalisationValue:	159100000
P04066	Unlabelled	Tissue alpha-L-fucosidase OS=Homo sapiens GN=FUCA1 PE=1 SV=4 - [FUCO_HUMAN]	1	0.298557	0	0	0	0	0	0	0	0	0	0	0	0	0	0	0	0	0	0	0	0	0
P04066	Labelled	Tissue alpha-L-fucosidase OS=Homo sapiens GN=FUCA1 PE=1 SV=4 - [FUCO_HUMAN]	0	0.470058	0	0	0	0	0	0	0	0	0	0	0	0	0	0	0	0	0	0	0	0	0
NormalisationValue:	13860000
Q9HB07	Unlabelled	UPF0160 protein MYG1, mitochondrial OS=Homo sapiens GN=C12orf10 PE=1 SV=2 - [MYG1_HUMAN]	0.193399	0	0	0	0	0	0	0	0	0	0	0	0	0	0	0	0	0	0	0	0	0	0
Q9HB07	Labelled	UPF0160 protein MYG1, mitochondrial OS=Homo sapiens GN=C12orf10 PE=1 SV=2 - [MYG1_HUMAN]	1	0	0	0	0	0	0	0	0	0	0	0	0	0	0	0	0	0	0	0	0	0	0
NormalisationValue:	213600000
P08243	Unlabelled	Asparagine synthetase [glutamine-hydrolyzing] OS=Homo sapiens GN=ASNS PE=1 SV=4 - [ASNS_HUMAN]	0	0.0475334	0	0	0	0	0	0	0	0	0	0	0	0	0	0	0	0	0	0	0	0	0
P08243	Labelled	Asparagine synthetase [glutamine-hydrolyzing] OS=Homo sapiens GN=ASNS PE=1 SV=4 - [ASNS_HUMAN]	0	0.512734	0	1	0.54301	0	0	0	0	0	0	0	0	0	0	0	0	0	0	0	0	0	0
NormalisationValue:	56150000
P33121	Unlabelled	Long-chain-fatty-acid--CoA ligase 1 OS=Homo sapiens GN=ACSL1 PE=1 SV=1 - [ACSL1_HUMAN]	0	0	0	0	0	0	0	0	0	0	0	0	0	0	0	0	0	0	0	0	0	0	1
P33121	Labelled	Long-chain-fatty-acid--CoA ligase 1 OS=Homo sapiens GN=ACSL1 PE=1 SV=1 - [ACSL1_HUMAN]	0	0	0	0	0	0	0	0	0	0	0	0	0	0	0	0	0	0	0	0	0	0.295601	0
NormalisationValue:	11140000
Q8N0X4	Unlabelled	Citrate lyase subunit beta-like protein, mitochondrial OS=Homo sapiens GN=CLYBL PE=2 SV=2 - [CLYBL_HUMAN]	0	0.159294	0.519025	0	0	0	0	0	0	0	0	0	0	0	0	0	0	0	0	0	0	0	0
Q8N0X4	Labelled	Citrate lyase subunit beta-like protein, mitochondrial OS=Homo sapiens GN=CLYBL PE=2 SV=2 - [CLYBL_HUMAN]	0.673999	0.549742	1	0	0.120531	0	0	0.0326001	0	0	0	0	0	0	0	0	0	0	0	0	0	0	0
NormalisationValue:	50460000
Q3LXA3	Unlabelled	Bifunctional ATP-dependent dihydroxyacetone kinase/FAD-AMP lyase (cyclizing) OS=Homo sapiens GN=DAK PE=1 SV=2 - [DHAK_HUMAN]	0	0.503853	0	0	0	0	0	0	0	0	0	0	0	0	0	0	0	0	0	0	0	0	0
Q3LXA3	Labelled	Bifunctional ATP-dependent dihydroxyacetone kinase/FAD-AMP lyase (cyclizing) OS=Homo sapiens GN=DAK PE=1 SV=2 - [DHAK_HUMAN]	1	0.0994137	0.733836	0	0	0	0	0	0	0	0	0	0	0	0	0	0	0	0	0	0	0	0
NormalisationValue:	11940000
Q15021	Unlabelled	Condensin complex subunit 1 OS=Homo sapiens GN=NCAPD2 PE=1 SV=3 - [CND1_HUMAN]	0	0	0	0	0.63749	0	0	0	0	0	0	0	0	0	0	0	0	0	0	0	0	0	0
Q15021	Labelled	Condensin complex subunit 1 OS=Homo sapiens GN=NCAPD2 PE=1 SV=3 - [CND1_HUMAN]	0	0	0	0	1	0.175882	0	0	0	0	0	0	0	0	0	0	0	0	0	0	0	0	0
NormalisationValue:	12190000
Q99805	Unlabelled	Transmembrane 9 superfamily member 2 OS=Homo sapiens GN=TM9SF2 PE=1 SV=1 - [TM9S2_HUMAN]	0	0	0	0	0	0	0	0	0	0	0	0	0	0	0	0	0	0	0	0.898493	0	1	0
Q99805	Labelled	Transmembrane 9 superfamily member 2 OS=Homo sapiens GN=TM9SF2 PE=1 SV=1 - [TM9S2_HUMAN]	0	0	0	0	0	0	0	0	0	0	0	0	0	0	0	0	0	0	0.236717	0	0.590325	0.72609	0
NormalisationValue:	12610000
P62333	Unlabelled	26S protease regulatory subunit 10B OS=Homo sapiens GN=PSMC6 PE=1 SV=1 - [PRS10_HUMAN]	0	0	0	0	0.334688	0.632114	0.688347	0.453026	0.251355	0.152462	0	0	0	0	0	0	0	0	0	0	0	0	0
P62333	Labelled	26S protease regulatory subunit 10B OS=Homo sapiens GN=PSMC6 PE=1 SV=1 - [PRS10_HUMAN]	0	0	0	0	0.162511	0.294715	1	0.707317	0.360885	0.281617	0	0.032701	0	0	0	0	0	0	0	0	0	0	0
NormalisationValue:	44280000
Q9BY77	Unlabelled	Polymerase delta-interacting protein 3 OS=Homo sapiens GN=POLDIP3 PE=1 SV=2 - [PDIP3_HUMAN]	0	0	0	0	0	0	0	0	0	0	0	0	0	0	0	0	0	0	0	0	0	0.92127	0
Q9BY77	Labelled	Polymerase delta-interacting protein 3 OS=Homo sapiens GN=POLDIP3 PE=1 SV=2 - [PDIP3_HUMAN]	0	0	0	0	0	0	0.531535	0	0	0	0	0	0	0	0	0	0	0	0	0	0	1	0
NormalisationValue:	2299000
Q14696	Unlabelled	LDLR chaperone MESD OS=Homo sapiens GN=MESDC2 PE=1 SV=2 - [MESD_HUMAN]	1	0.031609	0	0	0	0	0	0	0	0	0	0	0	0	0	0	0	0	0	0	0.0611507	0	0.0643075
Q14696	Labelled	LDLR chaperone MESD OS=Homo sapiens GN=MESDC2 PE=1 SV=2 - [MESD_HUMAN]	0.955703	0.215835	0.137831	0.0775967	0	0	0.0661405	0.084165	0	0	0.0275204	0	0	0	0	0	0	0	0	0	0	0.0673625	0.127037
NormalisationValue:	196400000
Q92616	Unlabelled	Translational activator GCN1 OS=Homo sapiens GN=GCN1L1 PE=1 SV=6 - [GCN1L_HUMAN]	0	0	0	0.705515	0.383671	0.252908	0.105493	0.0666738	0	0.0269065	0.0471779	0	0	0.0159845	0	0	0	0	0	0	0	0	0
Q92616	Labelled	Translational activator GCN1 OS=Homo sapiens GN=GCN1L1 PE=1 SV=6 - [GCN1L_HUMAN]	0	0	0.760448	1	0.55084	0.299009	0.151831	0.121693	0.0865144	0.0366221	0.0577553	0	0.0221456	0.0197738	0	0.0254416	0	0	0	0	0	0	0
NormalisationValue:	46420000
Q9C0C9	Unlabelled	Ubiquitin-conjugating enzyme E2 O OS=Homo sapiens GN=UBE2O PE=1 SV=3 - [UBE2O_HUMAN]	0.963156	0.413264	0.739055	0	0	0.253923	0.106979	0.0491547	0	0	0	0	0.00993932	0.0106589	0	0	0	0	0	0.0113177	0.0797139	0.0250368	0
Q9C0C9	Labelled	Ubiquitin-conjugating enzyme E2 O OS=Homo sapiens GN=UBE2O PE=1 SV=3 - [UBE2O_HUMAN]	1	0.582141	0	0	0	0.240312	0.0861725	0	0	0	0	0	0	0	0	0	0	0	0	0	0.072085	0	0
NormalisationValue:	230700000
P62820;Q9H0U4;P61026;Q15286;P61006;P51153	Unlabelled	Ras-related protein Rab-1A OS=Homo sapiens GN=RAB1A PE=1 SV=3 - [RAB1A_HUMAN]|Ras-related protein Rab-1B OS=Homo sapiens GN=RAB1B PE=1 SV=1 - [RAB1B_HUMAN]|Ras-related protein Rab-10 OS=Homo sapiens GN=RAB10 PE=1 SV=1 - [RAB10_HUMAN]|Ras-related protein Rab-35 OS=Homo sapiens GN=RAB35 PE=1 SV=1 - [RAB35_HUMAN]|Ras-related protein Rab-8A OS=Homo sapiens GN=RAB8A PE=1 SV=1 - [RAB8A_HUMAN]|Ras-relat…	0.750467	0.0927816	0	0	0	0.119042	0.103298	0.161917	0	0	0.18631	0	0	0	0	0.172806	0	0	0	0.392408	0.300062	0.853143	0.794026
P62820;Q9H0U4;P61026;Q15286;P61006;P51153	Labelled	Ras-related protein Rab-1A OS=Homo sapiens GN=RAB1A PE=1 SV=3 - [RAB1A_HUMAN]|Ras-related protein Rab-1B OS=Homo sapiens GN=RAB1B PE=1 SV=1 - [RAB1B_HUMAN]|Ras-related protein Rab-10 OS=Homo sapiens GN=RAB10 PE=1 SV=1 - [RAB10_HUMAN]|Ras-related protein Rab-35 OS=Homo sapiens GN=RAB35 PE=1 SV=1 - [RAB35_HUMAN]|Ras-related protein Rab-8A OS=Homo sapiens GN=RAB8A PE=1 SV=1 - [RAB8A_HUMAN]|Ras-relat…	0.924082	0.0113379	0	0	0	0.140572	0.118793	0.157436	0.0345613	0.0370442	0.183759	0.116677	0.124456	0.157996	0.0771002	0.185501	0.116864	0.131549	0.143435	0.446297	0.338021	1	0.953951
NormalisationValue:	160700000
P07741	Unlabelled	Adenine phosphoribosyltransferase OS=Homo sapiens GN=APRT PE=1 SV=2 - [APT_HUMAN]	0	0.0982917	0	0	0	0	0	0	0	0	0	0	0	0	0	0	0	0	0	0	0	0	0
P07741	Labelled	Adenine phosphoribosyltransferase OS=Homo sapiens GN=APRT PE=1 SV=2 - [APT_HUMAN]	1	0.0273763	0.305256	0	0	0	0	0	0	0	0	0	0	0	0	0	0	0	0	0	0	0.0127026	0
NormalisationValue:	228300000
P40925	Unlabelled	Malate dehydrogenase, cytoplasmic OS=Homo sapiens GN=MDH1 PE=1 SV=4 - [MDHC_HUMAN]	1	0.396576	0	0	0	0	0	0	0	0	0	0	0	0	0	0	0	0	0	0	0	0	0
P40925	Labelled	Malate dehydrogenase, cytoplasmic OS=Homo sapiens GN=MDH1 PE=1 SV=4 - [MDHC_HUMAN]	0.481666	0.129296	0	0	0	0.0634598	0.0922831	0	0	0	0	0	0	0	0	0	0	0	0	0	0.0724543	0.0316852	0
NormalisationValue:	78270000
P36578	Unlabelled	60S ribosomal protein L4 OS=Homo sapiens GN=RPL4 PE=1 SV=5 - [RL4_HUMAN]	0	0	0	0	0	0	0	0	0	0	0	0	0	0	0.185446	0.108872	0.304334	0.0205315	0.569501	0.588307	0.457482	0.816844	0.908831
P36578	Labelled	60S ribosomal protein L4 OS=Homo sapiens GN=RPL4 PE=1 SV=5 - [RL4_HUMAN]	0	0	0	0	0	0	0	0	0	0	0	0	0.0659444	0.0484464	0	0.346607	0.435405	0.0214922	0.600981	0.890433	0.388062	0.934587	1
NormalisationValue:	24460000
P48651	Unlabelled	Phosphatidylserine synthase 1 OS=Homo sapiens GN=PTDSS1 PE=1 SV=1 - [PTSS1_HUMAN]	0	0	0	0	0	0	0	0	0	0	0	0	0	0	0	0	0	0	0	0.539344	0	0	0
P48651	Labelled	Phosphatidylserine synthase 1 OS=Homo sapiens GN=PTDSS1 PE=1 SV=1 - [PTSS1_HUMAN]	0	0	0	0	0	0	0	0	0	0	0	0	0	0	0	0	0	0	0	0	0	1	0
NormalisationValue:	2440000
O43169	Unlabelled	Cytochrome b5 type B OS=Homo sapiens GN=CYB5B PE=1 SV=2 - [CYB5B_HUMAN]	0	0	0	0	0	0	0	0	0	0	0	0	0	0	0.190186	0	0	0	0.390885	0.68829	0.533599	1	0
O43169	Labelled	Cytochrome b5 type B OS=Homo sapiens GN=CYB5B PE=1 SV=2 - [CYB5B_HUMAN]	0	0	0	0	0	0	0	0	0	0	0	0	0	0.233766	0	0.389887	0	0	0	0.975383	0.669328	0	0
NormalisationValue:	3006000
P62273	Unlabelled	40S ribosomal protein S29 OS=Homo sapiens GN=RPS29 PE=1 SV=2 - [RS29_HUMAN]	0	0	0	0	0.00930801	0.0623881	0.0135685	0.0541791	0.0138942	0.21886	0.750882	0.459294	0.0725102	0.144369	0.0673677	0.151696	0.0309634	0.00451018	0.023867	0.0476119	0.0602578	0.0949118	0
P62273	Labelled	40S ribosomal protein S29 OS=Homo sapiens GN=RPS29 PE=1 SV=2 - [RS29_HUMAN]	0	0	0	0	0.0192266	0.0386024	0.0886974	0.0845183	0.354817	0.14654	1	0.4654	0.0010536	0.278426	0.064654	0.0836906	0.0367436	0.0232157	0.0468114	0.0785482	0.0443419	0.276798	0.287517
NormalisationValue:	73700000
O14744	Unlabelled	Protein arginine N-methyltransferase 5 OS=Homo sapiens GN=PRMT5 PE=1 SV=4 - [ANM5_HUMAN]	0	0	0	1	0.403572	0.391432	0.0634105	0.112448	0.0536143	0	0	0	0	0	0	0	0	0	0	0	0	0	0
O14744	Labelled	Protein arginine N-methyltransferase 5 OS=Homo sapiens GN=PRMT5 PE=1 SV=4 - [ANM5_HUMAN]	0	0	0	0	0.194809	0.483533	0	0	0	0	0	0	0	0	0	0	0	0	0	0	0	0	0
NormalisationValue:	71660000
Q5HYI8	Unlabelled	Rab-like protein 3 OS=Homo sapiens GN=RABL3 PE=1 SV=1 - [RABL3_HUMAN]	0	0.192278	0	0	0	0.1651	0.113856	0.148971	0.193675	0.183515	0.192659	0.202692	0.165608	0.184912	0.152273	0.220345	0.152019	0.153289	0	0.385954	0.339599	0.568834	0
Q5HYI8	Labelled	Rab-like protein 3 OS=Homo sapiens GN=RABL3 PE=1 SV=1 - [RABL3_HUMAN]	0	0	0	0	0	0.207772	0.151765	0	0	0.173609	0.184531	0.156845	0.155575	0.189357	0.147066	0.244475	0.161798	0.180975	0.223266	0.45809	0.417958	0.733045	1
NormalisationValue:	78740000
Q96SL4	Unlabelled	Glutathione peroxidase 7 OS=Homo sapiens GN=GPX7 PE=1 SV=1 - [GPX7_HUMAN]	0	0.106238	0	0	0	0	0	0	0	0	0	0	0	0	0	0	0	0	0	0	0	0	0
Q96SL4	Labelled	Glutathione peroxidase 7 OS=Homo sapiens GN=GPX7 PE=1 SV=1 - [GPX7_HUMAN]	1	0.221213	0	0	0	0	0	0	0	0	0	0	0	0	0	0	0	0	0	0	0	0	0.0770371
NormalisationValue:	74860000
P83731	Unlabelled	60S ribosomal protein L24 OS=Homo sapiens GN=RPL24 PE=1 SV=1 - [RL24_HUMAN]	0	0	0	0	0	0	0	0	0.200176	0.226649	0.314072	0.27511	0.246438	0.292612	0.235004	0.340721	0.249516	0.222955	0.350484	0.547669	0.366491	0.605101	0.81504
P83731	Labelled	60S ribosomal protein L24 OS=Homo sapiens GN=RPL24 PE=1 SV=1 - [RL24_HUMAN]	0	0	0	0	0	0	0	0.0829639	0	0.248549	0.292876	0.314512	0.262621	0.288742	0.0815567	0.282322	0.151275	0.224362	0.411697	0.73993	0.438083	0.785488	1
NormalisationValue:	113700000
O75475	Unlabelled	PC4 and SFRS1-interacting protein OS=Homo sapiens GN=PSIP1 PE=1 SV=1 - [PSIP1_HUMAN]	0	0	0.854545	0	0.316142	0	0	0	0	0	0	0	0	0	0	0	0	0	0	0	0	0	0
O75475	Labelled	PC4 and SFRS1-interacting protein OS=Homo sapiens GN=PSIP1 PE=1 SV=1 - [PSIP1_HUMAN]	0	0	1	0	0	0	0	0	0	0.0841242	0	0	0	0.0351131	0.0309135	0.0425277	0	0	0	0	0	0	0
NormalisationValue:	22550000
P43490	Unlabelled	Nicotinamide phosphoribosyltransferase OS=Homo sapiens GN=NAMPT PE=1 SV=1 - [NAMPT_HUMAN]	0	0	0.582444	0	0	0	0	0	0	0	0	0	0	0	0	0	0	0	0	0	0	0	0
P43490	Labelled	Nicotinamide phosphoribosyltransferase OS=Homo sapiens GN=NAMPT PE=1 SV=1 - [NAMPT_HUMAN]	0	0	1	0	0	0	0	0	0	0	0	0	0	0	0	0	0	0	0	0	0	0	0
NormalisationValue:	58100000
Q8IYQ7	Unlabelled	Threonine synthase-like 1 OS=Homo sapiens GN=THNSL1 PE=1 SV=2 - [THNS1_HUMAN]	1	0.1333	0	0	0	0	0	0	0	0	0	0	0	0	0	0	0	0	0	0	0	0	0
Q8IYQ7	Labelled	Threonine synthase-like 1 OS=Homo sapiens GN=THNSL1 PE=1 SV=2 - [THNS1_HUMAN]	0.249308	0	0	0	0	0	0	0	0	0	0	0	0	0	0	0	0	0	0	0	0	0	0
NormalisationValue:	10120000
P63167	Unlabelled	Dynein light chain 1, cytoplasmic OS=Homo sapiens GN=DYNLL1 PE=1 SV=1 - [DYL1_HUMAN]	0	0	0	0	0	0	0	0	0	0	0	0	0	0	0	0	0	0	0	0	0	0	0.549781
P63167	Labelled	Dynein light chain 1, cytoplasmic OS=Homo sapiens GN=DYNLL1 PE=1 SV=1 - [DYL1_HUMAN]	0	0	0	0	0	1	0	0	0	0	0	0	0	0	0	0	0	0	0	0	0	0	0.625897
NormalisationValue:	11430000
O75165	Unlabelled	DnaJ homolog subfamily C member 13 OS=Homo sapiens GN=DNAJC13 PE=1 SV=5 - [DJC13_HUMAN]	0	0	0	0	0	0	0	0	0	0	0	0	0	0	0	0	0	0	0	0.0116289	0	0	0
O75165	Labelled	DnaJ homolog subfamily C member 13 OS=Homo sapiens GN=DNAJC13 PE=1 SV=5 - [DJC13_HUMAN]	0	0	0	0	0	0.0880148	0.344146	0.863952	1	0.819528	0.590005	0.323924	0.119389	0.0996761	0.246876	0.130495	0.109995	0	0.0245442	0.029255	0.0930125	0.0124387	0
NormalisationValue:	216100000
Q92506	Unlabelled	Estradiol 17-beta-dehydrogenase 8 OS=Homo sapiens GN=HSD17B8 PE=1 SV=2 - [DHB8_HUMAN]	0.48025	0.179074	0	0.479615	0.21095	0.111193	0	0	0	0	0.0217092	0	0	0	0	0	0	0	0	0	0	0	0
Q92506	Labelled	Estradiol 17-beta-dehydrogenase 8 OS=Homo sapiens GN=HSD17B8 PE=1 SV=2 - [DHB8_HUMAN]	0.560203	0.0872604	1	0.64524	0.369692	0.20915	0.0984645	0.0784814	0.0606481	0.0349253	0.0372022	0	0.00643863	0	0	0	0	0	0	0	0.0175792	0	0
NormalisationValue:	94430000
Q13402	Unlabelled	Unconventional myosin-VIIa OS=Homo sapiens GN=MYO7A PE=1 SV=2 - [MYO7A_HUMAN]	0.850458	0	0	0	0	0	0	0	0	0	0	0	0	0	0	0	0	0	0	0	0	0	0
Q13402	Labelled	Unconventional myosin-VIIa OS=Homo sapiens GN=MYO7A PE=1 SV=2 - [MYO7A_HUMAN]	0	0	0	0	0	0	0	0	0	0	0	0	0	0	0.00326725	0	0	0	0	0	0.289677	0	1
NormalisationValue:	20730000
Q9BUQ8	Unlabelled	Probable ATP-dependent RNA helicase DDX23 OS=Homo sapiens GN=DDX23 PE=1 SV=3 - [DDX23_HUMAN]	0	0	0	0	0	0	0	0	0.950779	0.944545	1	0.707465	0.463167	0.446924	0.601477	0.551764	0.372436	0.302543	0	0.390976	0	0	0
Q9BUQ8	Labelled	Probable ATP-dependent RNA helicase DDX23 OS=Homo sapiens GN=DDX23 PE=1 SV=3 - [DDX23_HUMAN]	0	0	0	0	0	0	0	0	0.889253	0.771124	0.616079	0.548318	0.400164	0.490074	0.478917	0	0.22379	0.231665	0.318458	0	0	0	0
NormalisationValue:	6095000
P50440	Unlabelled	Glycine amidinotransferase, mitochondrial OS=Homo sapiens GN=GATM PE=1 SV=1 - [GATM_HUMAN]	1	0.147114	0.240607	0	0.115282	0	0.0401068	0.0395395	0.0203937	0.0122256	0	0	0	0	0	0	0	0	0	0	0.0136003	0.00897564	0.0346013
P50440	Labelled	Glycine amidinotransferase, mitochondrial OS=Homo sapiens GN=GATM PE=1 SV=1 - [GATM_HUMAN]	0.792459	0.125025	0.25639	0.100601	0.0821822	0	0	0	0	0	0	0	0	0	0	0	0	0	0	0	0	0	0.0304271
NormalisationValue:	299700000
P18085	Unlabelled	ADP-ribosylation factor 4 OS=Homo sapiens GN=ARF4 PE=1 SV=3 - [ARF4_HUMAN]	0.849855	0.155166	0	0	0	0	0	0	0.0537818	0	0.0572095	0.0565497	0.0297071	0.0390731	0.0335694	0	0.0220309	0	0.0277921	0.0472481	0	0.12393	0.0691986
P18085	Labelled	ADP-ribosylation factor 4 OS=Homo sapiens GN=ARF4 PE=1 SV=3 - [ARF4_HUMAN]	1	0.00672514	0	0	0	0.14448	0	0	0	0	0	0	0	0	0	0.0323946	0.0300772	0	0	0	0	0.119086	0.0983585
NormalisationValue:	62140000
Q14160	Unlabelled	Protein scribble homolog OS=Homo sapiens GN=SCRIB PE=1 SV=4 - [SCRIB_HUMAN]	0	0	0	0	0	0	0	0	0	0	0	0	0	0	0	0	0	0	0	0	0	0.152375	0
Q14160	Labelled	Protein scribble homolog OS=Homo sapiens GN=SCRIB PE=1 SV=4 - [SCRIB_HUMAN]	0	0	0	0	0	0	0	0	1	0.539312	0.363687	0.495437	0.1715	0.168063	0.10725	0.189625	0	0	0	0	0	0.441125	0.708125
NormalisationValue:	16000000
Q9H993	Unlabelled	Protein-glutamate O-methyltransferase OS=Homo sapiens GN=ARMT1 PE=1 SV=1 - [ARMT1_HUMAN]	0	0.896249	0	0	0	0	0	0	0	0	0	0	0	0	0	0	0	0	0	0	0	0	0
Q9H993	Labelled	Protein-glutamate O-methyltransferase OS=Homo sapiens GN=ARMT1 PE=1 SV=1 - [ARMT1_HUMAN]	1	0	0	0	0	0	0	0	0	0	0	0	0	0	0	0	0	0	0	0	0	0	0
NormalisationValue:	12530000
O60749	Unlabelled	Sorting nexin-2 OS=Homo sapiens GN=SNX2 PE=1 SV=2 - [SNX2_HUMAN]	0	0.718702	0	0	0	0	0	0	0	0	0	0	0	0	0	0	0	0	0	0.254942	0	0	1
O60749	Labelled	Sorting nexin-2 OS=Homo sapiens GN=SNX2 PE=1 SV=2 - [SNX2_HUMAN]	0	0	0	0	0	0	0	0	0	0	0	0	0	0	0	0	0	0	0	0	0	0.837641	0
NormalisationValue:	5919000
Q15393	Unlabelled	Splicing factor 3B subunit 3 OS=Homo sapiens GN=SF3B3 PE=1 SV=4 - [SF3B3_HUMAN]	0	0	0	0	0	0.456759	0.305815	0.33171	0	0.154324	0	0	0	0	0	0	0	0	0	0	0	0	0
Q15393	Labelled	Splicing factor 3B subunit 3 OS=Homo sapiens GN=SF3B3 PE=1 SV=4 - [SF3B3_HUMAN]	0	0	0	0	0.395179	1	0.573559	0.408748	0.264215	0.304672	0.21834	0	0.0680915	0.0699304	0	0	0	0	0	0	0	0	0
NormalisationValue:	20120000
P25787	Unlabelled	Proteasome subunit alpha type-2 OS=Homo sapiens GN=PSMA2 PE=1 SV=2 - [PSA2_HUMAN]	0	0	0	0	0.343203	0.685458	0.239831	0.17176	0.106112	0.0736038	0	0	0	0	0	0	0	0	0	0	0	0	0
P25787	Labelled	Proteasome subunit alpha type-2 OS=Homo sapiens GN=PSMA2 PE=1 SV=2 - [PSA2_HUMAN]	0	0	0	0	0.617492	1	0.327766	0.230875	0.133509	0.104268	0	0	0	0	0	0	0	0	0	0	0.00763435	0	0
NormalisationValue:	189800000
P55809	Unlabelled	Succinyl-CoA:3-ketoacid coenzyme A transferase 1, mitochondrial OS=Homo sapiens GN=OXCT1 PE=1 SV=1 - [SCOT1_HUMAN]	0.805945	0.241618	0.205458	0	0.095731	0.0663743	0.0414327	0.0408772	0.0176218	0	0.0126413	0.00291033	0	0.00317154	0.00214717	0	0.00179045	0	0	0	0.0122417	0.0107407	0.0447076
P55809	Labelled	Succinyl-CoA:3-ketoacid coenzyme A transferase 1, mitochondrial OS=Homo sapiens GN=OXCT1 PE=1 SV=1 - [SCOT1_HUMAN]	1	0	0.290741	0	0.145127	0.0946296	0.0558382	0.0568519	0.0264912	0.0121832	0.016501	0.00164815	0	0.00369396	0	0.00289084	0.00263158	0	0.00398343	0	0.0169786	0.0160234	0.0575146
NormalisationValue:	1026000000
Q5JRX3	Unlabelled	Presequence protease, mitochondrial OS=Homo sapiens GN=PITRM1 PE=1 SV=3 - [PREP_HUMAN]	0	0	0	0	0	0.391591	0	0	0.0466583	0	0	0	0	0	0	0	0	0	0	0	0	0	0
Q5JRX3	Labelled	Presequence protease, mitochondrial OS=Homo sapiens GN=PITRM1 PE=1 SV=3 - [PREP_HUMAN]	0.247359	0.834745	1	0.684656	0.615835	0.315553	0.145278	0.151972	0	0	0	0	0	0	0	0	0	0	0	0	0.0292438	0.0389604	0
NormalisationValue:	95610000
Q9NP79	Unlabelled	Vacuolar protein sorting-associated protein VTA1 homolog OS=Homo sapiens GN=VTA1 PE=1 SV=1 - [VTA1_HUMAN]	1	0.377214	0	0	0	0	0	0	0	0	0	0	0	0	0	0	0	0	0	0.0660379	0.110953	0.113049	0.191278
Q9NP79	Labelled	Vacuolar protein sorting-associated protein VTA1 homolog OS=Homo sapiens GN=VTA1 PE=1 SV=1 - [VTA1_HUMAN]	0	0	0	0	0	0	0	0	0	0.0288168	0	0	0	0	0	0	0	0	0	0	0.13455	0	0.270047
NormalisationValue:	14790000
P07900	Unlabelled	Heat shock protein HSP 90-alpha OS=Homo sapiens GN=HSP90AA1 PE=1 SV=5 - [HS90A_HUMAN]	0.865804	0.0147227	0.729184	0.47502	0.268068	0.221827	0.123508	0.106532	0.0617462	0.0498787	0.0649151	0.017979	0.017785	0.0235408	0.016637	0.0207922	0.0173808	0.0130105	0.0235408	0.0510428	0.0523848	0.0640097	0.121455
P07900	Labelled	Heat shock protein HSP 90-alpha OS=Homo sapiens GN=HSP90AA1 PE=1 SV=5 - [HS90A_HUMAN]	0.204204	0	1	0.592239	0.427648	0.273242	0.165724	0.140728	0.0761358	0.0601455	0.0813905	0.0203072	0.0192563	0.0253678	0.0189976	0.0133096	0.020485	0.0131463	0.0261116	0.0586257	0.0651738	0.0671948	0.141778
NormalisationValue:	618500000
Q70CQ2	Unlabelled	Ubiquitin carboxyl-terminal hydrolase 34 OS=Homo sapiens GN=USP34 PE=1 SV=2 - [UBP34_HUMAN]	0	0	0.858556	0	0	0	0	0	0	0	0	0	0	0	0	0	0	0	0	0	0	0	0
Q70CQ2	Labelled	Ubiquitin carboxyl-terminal hydrolase 34 OS=Homo sapiens GN=USP34 PE=1 SV=2 - [UBP34_HUMAN]	0	0	1	0	0	0	0	0	0	0	0	0	0	0	0	0	0	0	0	0	0	0	0
NormalisationValue:	1011000000
P62873	Unlabelled	Guanine nucleotide-binding protein G(I)/G(S)/G(T) subunit beta-1 OS=Homo sapiens GN=GNB1 PE=1 SV=3 - [GBB1_HUMAN]	0	0	0	0	0.203863	0.161479	0.147848	0.126269	0.197572	0.205629	0.239073	0.259658	0.129801	0.111755	0.175717	0.220695	0.122351	0	0.174007	0.464845	0.402152	0.447517	0.911148
P62873	Labelled	Guanine nucleotide-binding protein G(I)/G(S)/G(T) subunit beta-1 OS=Homo sapiens GN=GNB1 PE=1 SV=3 - [GBB1_HUMAN]	0	0.0351104	0	0	0.176269	0	0.150497	0.125607	0.128422	0.208499	0.252373	0.248344	0.125773	0.10872	0.16479	0.219757	0.119371	0	0.177428	0.476711	0.399724	0.472682	1
NormalisationValue:	181200000
P48556	Unlabelled	26S proteasome non-ATPase regulatory subunit 8 OS=Homo sapiens GN=PSMD8 PE=1 SV=2 - [PSMD8_HUMAN]	0	0	0	0	0	0.642217	0	0	0	0	0	0	0	0	0	0	0	0	0	0	0	0	0
P48556	Labelled	26S proteasome non-ATPase regulatory subunit 8 OS=Homo sapiens GN=PSMD8 PE=1 SV=2 - [PSMD8_HUMAN]	0	0	0	0	0	1	0.52608	0.384597	0	0	0	0	0	0	0	0	0	0	0	0	0	0	0
NormalisationValue:	24540000
Q9H773	Unlabelled	dCTP pyrophosphatase 1 OS=Homo sapiens GN=DCTPP1 PE=1 SV=1 - [DCTP1_HUMAN]	0.821869	0.597002	0.488242	0	0	0.0249559	0	0	0	0	0	0	0	0	0	0	0	0	0	0	0	0	0
Q9H773	Labelled	dCTP pyrophosphatase 1 OS=Homo sapiens GN=DCTPP1 PE=1 SV=1 - [DCTP1_HUMAN]	1	0.958554	0	0	0.181717	0	0	0	0	0	0	0	0	0	0	0	0	0	0	0	0	0	0
NormalisationValue:	34020000
O43324	Unlabelled	Eukaryotic translation elongation factor 1 epsilon-1 OS=Homo sapiens GN=EEF1E1 PE=1 SV=1 - [MCA3_HUMAN]	0	0	0	0	0	0.818886	0.689783	0.570948	0.341862	0.266622	0.190035	0.0907423	0.100387	0.0953375	0.088369	0.0934018	0.0570779	0.0489985	0.0759636	0	0.0908265	0	0.136593
O43324	Labelled	Eukaryotic translation elongation factor 1 epsilon-1 OS=Homo sapiens GN=EEF1E1 PE=1 SV=1 - [MCA3_HUMAN]	0	0	0	0	0.256859	1	0.949167	0.842787	0.576502	0.412725	0.231443	0.144252	0.124373	0.110924	0.119912	0.1305	0	0.0681367	0.092779	0.102744	0.105773	0	0
NormalisationValue:	59410000
Q13641	Unlabelled	Trophoblast glycoprotein OS=Homo sapiens GN=TPBG PE=1 SV=1 - [TPBG_HUMAN]	0	0	0	0	0	0	0	0	0	0.368812	0.374134	0.0742946	0	0	0	0	0	0	0	0	0.248144	0.327723	0.828713
Q13641	Labelled	Trophoblast glycoprotein OS=Homo sapiens GN=TPBG PE=1 SV=1 - [TPBG_HUMAN]	0	0	0	0	0	0	0	0	0	0	0	0	0	0	0	0	0	0	0	0	0	0.131807	1
NormalisationValue:	8080000
O15212	Unlabelled	Prefoldin subunit 6 OS=Homo sapiens GN=PFDN6 PE=1 SV=1 - [PFD6_HUMAN]	0	0	0.87313	0	0	0	0	0	0	0	0	0	0	0	0	0	0	0	0	0	0	0	0
O15212	Labelled	Prefoldin subunit 6 OS=Homo sapiens GN=PFDN6 PE=1 SV=1 - [PFD6_HUMAN]	0.898061	0	1	0	0	0	0	0	0	0	0	0	0	0	0	0	0	0	0	0	0	0	0
NormalisationValue:	18050000
Q86TA1	Unlabelled	MOB kinase activator 3B OS=Homo sapiens GN=MOB3B PE=1 SV=2 - [MOB3B_HUMAN]	0	0	0	0.345355	0.7119	0.318131	0	0	0	0	0	0	0	0	0	0	0	0	0	0	0	0	0
Q86TA1	Labelled	MOB kinase activator 3B OS=Homo sapiens GN=MOB3B PE=1 SV=2 - [MOB3B_HUMAN]	0	0	0	0.969267	1	0.449902	0	0	0	0	0	0	0	0	0	0	0	0	0	0	0	0	0
NormalisationValue:	71260000
P49915	Unlabelled	GMP synthase [glutamine-hydrolyzing] OS=Homo sapiens GN=GMPS PE=1 SV=1 - [GUAA_HUMAN]	0.460842	0.108658	0	0	0	0	0	0	0	0	0	0	0	0	0	0	0	0	0	0	0	0	0
P49915	Labelled	GMP synthase [glutamine-hydrolyzing] OS=Homo sapiens GN=GMPS PE=1 SV=1 - [GUAA_HUMAN]	1	0.334075	0.267037	0	0	0	0	0	0	0	0	0	0	0	0	0	0	0	0	0	0	0	0
NormalisationValue:	12590000
Q96HJ9	Unlabelled	UPF0562 protein C7orf55 OS=Homo sapiens GN=C7orf55 PE=1 SV=2 - [CG055_HUMAN]	1	0	0	0.776612	0	0.145658	0	0.0346174	0	0	0	0	0	0	0	0	0	0	0	0	0	0	0
Q96HJ9	Labelled	UPF0562 protein C7orf55 OS=Homo sapiens GN=C7orf55 PE=1 SV=2 - [CG055_HUMAN]	0.88908	0.170679	0	0.937231	0.193723	0.158899	0.038736	0.0403181	0.0393981	0	0	0	0	0	0	0	0	0	0	0	0	0	0
NormalisationValue:	116300000
Q9NWU1	Unlabelled	3-oxoacyl-[acyl-carrier-protein] synthase, mitochondrial OS=Homo sapiens GN=OXSM PE=1 SV=1 - [OXSM_HUMAN]	0.917537	0.221573	0.398747	0	0	0	0	0	0	0	0	0	0	0	0	0	0	0	0	0	0	0	0
Q9NWU1	Labelled	3-oxoacyl-[acyl-carrier-protein] synthase, mitochondrial OS=Homo sapiens GN=OXSM PE=1 SV=1 - [OXSM_HUMAN]	1	0.593598	0.518441	0	0	0	0	0	0	0	0	0	0	0	0	0	0	0	0	0	0	0	0
NormalisationValue:	28740000
P07948	Unlabelled	Tyrosine-protein kinase Lyn OS=Homo sapiens GN=LYN PE=1 SV=3 - [LYN_HUMAN]	0	0	0	0	0	0	0	0	0	0	0	0	0	0	0	0	0	0	0	0.482875	0	1	0
P07948	Labelled	Tyrosine-protein kinase Lyn OS=Homo sapiens GN=LYN PE=1 SV=3 - [LYN_HUMAN]	0	0	0	0	0	0	0	0	0	0	0	0	0	0	0	0	0	0.0574357	0.047835	0	0	0.331145	0
NormalisationValue:	11270000
Q9Y5J9	Unlabelled	Mitochondrial import inner membrane translocase subunit Tim8 B OS=Homo sapiens GN=TIMM8B PE=1 SV=1 - [TIM8B_HUMAN]	0	0.134038	0.528587	0	0.0915462	0.194883	0.0603226	0.0363181	0	0.0330367	0.0309566	0	0.0306452	0.0337375	0.0218799	0.0291991	0.0238598	0.0152058	0.0198554	0.0287875	0.0393993	0.0849166	0.149277
Q9Y5J9	Labelled	Mitochondrial import inner membrane translocase subunit Tim8 B OS=Homo sapiens GN=TIMM8B PE=1 SV=1 - [TIM8B_HUMAN]	0	0.222914	1	0	0.401446	0.230033	0	0.0874638	0	0.0898999	0.0715462	0	0.0626585	0.0698109	0.0640044	0	0.0528254	0.0426474	0.0536819	0.0743493	0	0	0
NormalisationValue:	89900000
P30085	Unlabelled	UMP-CMP kinase OS=Homo sapiens GN=CMPK1 PE=1 SV=3 - [KCY_HUMAN]	0.72329	0	0	0	0	0	0	0	0	0	0	0	0	0	0	0	0	0	0	0	0	0	0
P30085	Labelled	UMP-CMP kinase OS=Homo sapiens GN=CMPK1 PE=1 SV=3 - [KCY_HUMAN]	1	0	0	0	0	0	0	0	0	0	0	0	0	0	0	0	0	0	0	0	0	0	0
NormalisationValue:	108200000
P14866	Unlabelled	Heterogeneous nuclear ribonucleoprotein L OS=Homo sapiens GN=HNRNPL PE=1 SV=2 - [HNRPL_HUMAN]	0	0	0	0.803439	0.865079	0.573016	0.396693	0.410582	0.328307	0.282672	0.24246	0.180556	0.115847	0.122698	0	0.0601455	0.0545503	0.0378307	0.0461772	0.0924206	0.0941534	0.249603	0
P14866	Labelled	Heterogeneous nuclear ribonucleoprotein L OS=Homo sapiens GN=HNRNPL PE=1 SV=2 - [HNRPL_HUMAN]	0	0	0.948016	0.91746	1	0.630423	0.465212	0.450397	0.213492	0.319974	0.296429	0.189815	0	0.134656	0.100608	0.127923	0	0.0105463	0	0.126548	0	0.29127	0.173545
NormalisationValue:	75600000
Q9BVK6	Unlabelled	Transmembrane emp24 domain-containing protein 9 OS=Homo sapiens GN=TMED9 PE=1 SV=2 - [TMED9_HUMAN]	0	0	0	0	0	0	0	0	0	0	0.0772092	0	0.109848	0.142547	0.149658	0.261797	0.170991	0.198274	0.218953	0.523059	0.349003	0.537043	0.892294
Q9BVK6	Labelled	Transmembrane emp24 domain-containing protein 9 OS=Homo sapiens GN=TMED9 PE=1 SV=2 - [TMED9_HUMAN]	0	0	0	0	0	0	0	0	0	0	0.137578	0	0	0.260994	0.2385	0.401964	0.034335	0.285986	0.34573	0.73252	0.489438	0.778935	1
NormalisationValue:	33610000
Q13347	Unlabelled	Eukaryotic translation initiation factor 3 subunit I OS=Homo sapiens GN=EIF3I PE=1 SV=1 - [EIF3I_HUMAN]	0	0	0	0	0.503549	1	0.375774	0	0	0.0698837	0	0	0	0	0	0	0	0	0	0	0	0	0
Q13347	Labelled	Eukaryotic translation initiation factor 3 subunit I OS=Homo sapiens GN=EIF3I PE=1 SV=1 - [EIF3I_HUMAN]	0	0	0	0	0.564114	0.993959	0.479686	0	0	0	0	0	0	0	0	0	0	0	0	0	0	0	0
NormalisationValue:	66210000
Q9BQC6	Unlabelled	Ribosomal protein 63, mitochondrial OS=Homo sapiens GN=MRP63 PE=1 SV=1 - [RT63_HUMAN]	0	0	0	0	0	0	0	0	0	0.299753	0.395045	0.287109	0.159951	0.160979	0.0978721	0	0	0	0	0	0	0	0
Q9BQC6	Labelled	Ribosomal protein 63, mitochondrial OS=Homo sapiens GN=MRP63 PE=1 SV=1 - [RT63_HUMAN]	0	0	0	0	0	0	0	0	0	0.121813	1	0.775493	0.437706	0.456106	0	0.0534334	0	0	0	0	0	0	0
NormalisationValue:	97280000
P78527	Unlabelled	DNA-dependent protein kinase catalytic subunit OS=Homo sapiens GN=PRKDC PE=1 SV=3 - [PRKDC_HUMAN]	0	0	0	0	0	0.154218	0	0.649834	0.939512	0.592675	0.420255	0.521643	0.204051	0.252164	0.122531	0.181243	0.11071	0	0.0745283	0.159267	0.072475	0	0
P78527	Labelled	DNA-dependent protein kinase catalytic subunit OS=Homo sapiens GN=PRKDC PE=1 SV=3 - [PRKDC_HUMAN]	0	0	0	0	0	0.256881	0.544062	0.824084	1	0.694784	0.597669	0.584351	0.255494	0.261432	0.200721	0.221365	0.152164	0.0650388	0	0	0.117425	0.108824	0
NormalisationValue:	18020000
Q9NQ50	Unlabelled	39S ribosomal protein L40, mitochondrial OS=Homo sapiens GN=MRPL40 PE=1 SV=1 - [RM40_HUMAN]	0	0	0	0	0	0	0	0	0	0.386103	0.531617	0.367802	0	0.182413	0.157119	0.107201	0.0665824	0	0	0	0	0	0
Q9NQ50	Labelled	39S ribosomal protein L40, mitochondrial OS=Homo sapiens GN=MRPL40 PE=1 SV=1 - [RM40_HUMAN]	0	0	0	0	0	0	0	0	0	0.540991	1	0.700342	0.52879	0.490998	0.363636	0.237316	0.109954	0	0	0	0	0	0
NormalisationValue:	67210000
P09874	Unlabelled	Poly [ADP-ribose] polymerase 1 OS=Homo sapiens GN=PARP1 PE=1 SV=4 - [PARP1_HUMAN]	0	0.0324357	0.135851	0.340996	0.771538	0.6867	0.329283	0.160591	0.352819	0.231089	0.0753257	0.168144	0	0	0.0852436	0	0	0	0.0599891	0.0745703	0	0.131253	0.252874
P09874	Labelled	Poly [ADP-ribose] polymerase 1 OS=Homo sapiens GN=PARP1 PE=1 SV=4 - [PARP1_HUMAN]	0	0	0.62682	0.464368	1	0.843897	0.373399	0.485824	0.353914	0.231856	0.126437	0.170881	0.0895895	0.0813793	0.0990257	0.042277	0	0.044543	0.0525233	0.0688232	0	0.120744	0.238533
NormalisationValue:	91350000
Q92544	Unlabelled	Transmembrane 9 superfamily member 4 OS=Homo sapiens GN=TM9SF4 PE=1 SV=2 - [TM9S4_HUMAN]	0	0	0	0	0	0	0	0	0	0	0	0	0	0	0	0	0	0	0	0.159373	0	0.78377	1
Q92544	Labelled	Transmembrane 9 superfamily member 4 OS=Homo sapiens GN=TM9SF4 PE=1 SV=2 - [TM9S4_HUMAN]	0	0	0	0	0	0	0	0	0	0	0	0	0	0	0	0	0	0	0	0	0	0.286133	0
NormalisationValue:	19470000
Q9NZI8;Q9Y6M1;O00425	Unlabelled	Insulin-like growth factor 2 mRNA-binding protein 1 OS=Homo sapiens GN=IGF2BP1 PE=1 SV=2 - [IF2B1_HUMAN]|Insulin-like growth factor 2 mRNA-binding protein 2 OS=Homo sapiens GN=IGF2BP2 PE=1 SV=2 - [IF2B2_HUMAN]|Insulin-like growth factor 2 mRNA-binding protein 3 OS=Homo sapiens GN=IGF2BP3 PE=1 SV=2 - [IF2B3_HUMAN]	0	0	0	0	0	0.32566	0	0.467906	0.587576	0.62476	0.803748	0.850524	0.625055	0.686587	0.577542	0.708278	0.459053	0.322119	0.308544	0.477793	0.268703	0.360632	0
Q9NZI8;Q9Y6M1;O00425	Labelled	Insulin-like growth factor 2 mRNA-binding protein 1 OS=Homo sapiens GN=IGF2BP1 PE=1 SV=2 - [IF2B1_HUMAN]|Insulin-like growth factor 2 mRNA-binding protein 2 OS=Homo sapiens GN=IGF2BP2 PE=1 SV=2 - [IF2B2_HUMAN]|Insulin-like growth factor 2 mRNA-binding protein 3 OS=Homo sapiens GN=IGF2BP3 PE=1 SV=2 - [IF2B3_HUMAN]	0	0	0	0	0	0	0	0	0	0.782205	0.966209	1	0.741774	0.868969	0.730264	0.920319	0.583592	0.39516	0.38306	0.561163	0.325218	0.429394	0.488417
NormalisationValue:	67770000
Q96TC7	Unlabelled	Regulator of microtubule dynamics protein 3 OS=Homo sapiens GN=RMDN3 PE=1 SV=2 - [RMD3_HUMAN]	0	0	0	0	0	0	0	0	0	0	0	0	0	0	0	0	0	0	0	0	0	0.313059	1
Q96TC7	Labelled	Regulator of microtubule dynamics protein 3 OS=Homo sapiens GN=RMDN3 PE=1 SV=2 - [RMD3_HUMAN]	0	0	0	0	0	0	0	0	0	0	0	0	0	0	0	0	0	0	0	0	0	0	0.774531
NormalisationValue:	27720000
Q92833	Unlabelled	Protein Jumonji OS=Homo sapiens GN=JARID2 PE=1 SV=2 - [JARD2_HUMAN]	1	0	0	0	0	0	0	0	0	0	0	0	0	0	0	0	0	0	0	0	0	0	0
Q92833	Labelled	Protein Jumonji OS=Homo sapiens GN=JARID2 PE=1 SV=2 - [JARD2_HUMAN]	0	0	0	0	0	0	0	0.00355098	0	0	0	0	0.0402235	0	0	0	0	0	0	0	0	0.0365573	0
NormalisationValue:	286400000
Q14197	Unlabelled	Peptidyl-tRNA hydrolase ICT1, mitochondrial OS=Homo sapiens GN=ICT1 PE=1 SV=1 - [ICT1_HUMAN]	0	0	0	0	0	0	0	0	0	0.347345	0.499684	0.378635	0.203856	0.179204	0.114934	0	0	0	0	0	0	0	0
Q14197	Labelled	Peptidyl-tRNA hydrolase ICT1, mitochondrial OS=Homo sapiens GN=ICT1 PE=1 SV=1 - [ICT1_HUMAN]	0	0	0	0	0	0	0	0	0	0.545828	1	0.802781	0.460809	0.446903	0.25079	0.210493	0.106037	0.0634324	0.0228982	0.07067	0	0.118963	0.0648546
NormalisationValue:	63280000
P63261	Unlabelled	Actin, cytoplasmic 2 OS=Homo sapiens GN=ACTG1 PE=1 SV=1 - [ACTG_HUMAN]	0	0	0	0	0	0	0	0	0	0	0	0	0	0	0	0	0	0	0	0	0	0	1
P63261	Labelled	Actin, cytoplasmic 2 OS=Homo sapiens GN=ACTG1 PE=1 SV=1 - [ACTG_HUMAN]	0	0	0	0	0	0	0	0	0	0	0	0	0	0	0	0	0	0	0	0	0	0	0.844689
NormalisationValue:	4095000
O75390	Unlabelled	Citrate synthase, mitochondrial OS=Homo sapiens GN=CS PE=1 SV=2 - [CISY_HUMAN]	0.495389	0.00209398	0.829161	0.00995169	0.102942	0.112429	0.062758	0.0526131	0.0327712	0.0225428	0.0325516	0.00717172	0.00508564	0.0114185	0.00901186	0.00513834	0.00715854	0.00685551	0.0102284	0.0163856	0.0245455	0.0164998	0.0761968
O75390	Labelled	Citrate synthase, mitochondrial OS=Homo sapiens GN=CS PE=1 SV=2 - [CISY_HUMAN]	0.557312	0.0250285	1	0.012332	0.127097	0.120861	0.0754062	0.0594203	0.0370136	0.030224	0.0358498	0.00972771	0.00562143	0.0134256	0.00774704	0.00677207	0.00493193	0.00796223	0.0105797	0.0120817	0.0161001	0.0187352	0.0928415
NormalisationValue:	2277000000
Q9Y2S6	Unlabelled	Translation machinery-associated protein 7 OS=Homo sapiens GN=TMA7 PE=1 SV=1 - [TMA7_HUMAN]	1	0	0	0	0	0	0	0	0	0	0	0	0	0	0	0	0	0	0	0	0	0	0
Q9Y2S6	Labelled	Translation machinery-associated protein 7 OS=Homo sapiens GN=TMA7 PE=1 SV=1 - [TMA7_HUMAN]	0.90428	0.0116829	0.0347665	0	0	0	0	0	0	0	0	0	0	0	0	0	0	0	0	0	0	0	0
NormalisationValue:	102800000
P13667	Unlabelled	Protein disulfide-isomerase A4 OS=Homo sapiens GN=PDIA4 PE=1 SV=2 - [PDIA4_HUMAN]	1	0	0	0	0	0.0226851	0.0313397	0.0356037	0.0243597	0.0272024	0.037785	0.0100675	0.0158598	0.0195891	0.0141993	0.014931	0.0129721	0.0093991	0.0131832	0.0234168	0.0337321	0.0310723	0.0689277
P13667	Labelled	Protein disulfide-isomerase A4 OS=Homo sapiens GN=PDIA4 PE=1 SV=2 - [PDIA4_HUMAN]	0.77526	0	0	0	0	0	0.0189417	0.0233746	0.0131157	0	0	0	0	0	0	0	0	0.00413031	0.00438503	0.0130735	0.0226288	0.0190965	0
NormalisationValue:	710600000
Q8ND76	Unlabelled	Cyclin-Y OS=Homo sapiens GN=CCNY PE=1 SV=2 - [CCNY_HUMAN]	0	0	0	0	0	0	0	0	0	0	0	0	0	0	0	0	0	0	0	0	0	0.138294	0.556382
Q8ND76	Labelled	Cyclin-Y OS=Homo sapiens GN=CCNY PE=1 SV=2 - [CCNY_HUMAN]	0	0	0	0	0	0	0	0	0	0	0	0	0	0	0	0	0	0	0	0	0	0	1
NormalisationValue:	16530000
Q9Y5B9	Unlabelled	FACT complex subunit SPT16 OS=Homo sapiens GN=SUPT16H PE=1 SV=1 - [SP16H_HUMAN]	0	0	0	0	0	0	0	0	0	0	0	0.508066	0	0.319421	0	0.335082	0.232106	0.155208	0	0	0	0	0
Q9Y5B9	Labelled	FACT complex subunit SPT16 OS=Homo sapiens GN=SUPT16H PE=1 SV=1 - [SP16H_HUMAN]	0	0	0	0	0	0.899765	0.637901	1	0.654659	0.572592	0.695145	0.684025	0.337431	0.460454	0.281989	0.541034	0.292561	0	0.210493	0.507987	0	0	0
NormalisationValue:	12770000
O95456	Unlabelled	Proteasome assembly chaperone 1 OS=Homo sapiens GN=PSMG1 PE=1 SV=1 - [PSMG1_HUMAN]	0	0	0.611359	0	0.104906	0	0	0	0	0	0	0	0	0	0	0	0	0	0	0	0	0	0
O95456	Labelled	Proteasome assembly chaperone 1 OS=Homo sapiens GN=PSMG1 PE=1 SV=1 - [PSMG1_HUMAN]	0.0906334	0	1	0	0.400833	0.205828	0.0570027	0	0	0	0	0	0	0	0	0	0	0	0	0	0	0	0
NormalisationValue:	33630000
P35637	Unlabelled	RNA-binding protein FUS OS=Homo sapiens GN=FUS PE=1 SV=1 - [FUS_HUMAN]	0	0	0.655112	0	0	0	0	0.0392068	0	0.00967098	0	0	0.0106698	0	0	0	0	0	0	0	0	0	0
P35637	Labelled	RNA-binding protein FUS OS=Homo sapiens GN=FUS PE=1 SV=1 - [FUS_HUMAN]	0.449236	0.169976	1	0	0	0	0.0412456	0	0	0	0	0	0	0	0	0	0	0	0	0	0	0.0387074	0
NormalisationValue:	170200000
P46977	Unlabelled	Dolichyl-diphosphooligosaccharide--protein glycosyltransferase subunit STT3A OS=Homo sapiens GN=STT3A PE=1 SV=2 - [STT3A_HUMAN]	0	0	0	0	0	0	0	0	0	0	0	0	0	0	0	0	0	0.238258	0	0.793206	0.488372	0.777018	0
P46977	Labelled	Dolichyl-diphosphooligosaccharide--protein glycosyltransferase subunit STT3A OS=Homo sapiens GN=STT3A PE=1 SV=2 - [STT3A_HUMAN]	0	0	0	0	0	0	0	0	0	0	0	0	0	0	0	0	0	0	0.601687	1	0	0	0.679891
NormalisationValue:	4386000
P25705	Unlabelled	ATP synthase subunit alpha, mitochondrial OS=Homo sapiens GN=ATP5A1 PE=1 SV=1 - [ATPA_HUMAN]	0.163268	0.100543	0.172217	0	0.131715	0.0674344	0.0454305	0.0410591	0.0386827	0.0302332	0.0337098	0.0238375	0.0208743	0.0334165	0.0282529	0.028913	0.0277835	0.0301892	0.0563151	0.100191	0.100983	0.223852	0.932375
P25705	Labelled	ATP synthase subunit alpha, mitochondrial OS=Homo sapiens GN=ATP5A1 PE=1 SV=1 - [ATPA_HUMAN]	0.132023	0	0.166202	0	0.150359	0.0734487	0.0483497	0	0.0398709	0.0301012	0.0382426	0.0217984	0.0194367	0.0337832	0.0271527	0	0.0257151	0.0283409	0.0546135	0.10022	0.0779815	0.208449	1
NormalisationValue:	681700000
P27144	Unlabelled	Adenylate kinase isoenzyme 4, mitochondrial OS=Homo sapiens GN=AK4 PE=1 SV=1 - [KAD4_HUMAN]	0.808559	0.208494	0.257204	0.0759556	0	0	0	0.0304966	0	0	0	0	0	0	0	0	0	0	0	0	0.0563868	0	0.0946096
P27144	Labelled	Adenylate kinase isoenzyme 4, mitochondrial OS=Homo sapiens GN=AK4 PE=1 SV=1 - [KAD4_HUMAN]	1	0.197256	0	0.107873	0.0292747	0.0261516	0	0	0	0.00516825	0	0	0	0	0	0	0	0	0	0	0.0600784	0.015214	0.0694871
NormalisationValue:	306100000
Q15149	Unlabelled	Plectin OS=Homo sapiens GN=PLEC PE=1 SV=3 - [PLEC_HUMAN]	0	0	0	0	0	0	0	0	0	0	0	0	0	0	0.431478	0	0	0	0	0	0	0	0
Q15149	Labelled	Plectin OS=Homo sapiens GN=PLEC PE=1 SV=3 - [PLEC_HUMAN]	0	0	0	0	0	0	0	0	0	0	0	0	0	0	0	0	0.495243	0	0	0	1	0	0.630668
NormalisationValue:	9880000
O43504	Unlabelled	Ragulator complex protein LAMTOR5 OS=Homo sapiens GN=LAMTOR5 PE=1 SV=1 - [LTOR5_HUMAN]	0	0	0	0	0	0	0	0	0	0	0.0468265	0.0352924	0.0343816	0.0527229	0.0628284	0.0823682	0.0693768	0.0728859	0.0956088	0.266347	0.230297	0.447172	0.971237
O43504	Labelled	Ragulator complex protein LAMTOR5 OS=Homo sapiens GN=LAMTOR5 PE=1 SV=1 - [LTOR5_HUMAN]	0	0	0	0	0	0	0	0	0	0	0	0	0	0	0	0.104123	0.100192	0.103452	0	0.31908	0.357622	0.598945	1
NormalisationValue:	104300000
P31946;P61981	Unlabelled	14-3-3 protein beta/alpha OS=Homo sapiens GN=YWHAB PE=1 SV=3 - [1433B_HUMAN]|14-3-3 protein gamma OS=Homo sapiens GN=YWHAG PE=1 SV=2 - [1433G_HUMAN]	0.781994	0	0.0659226	0	0	0	0	0	0	0	0	0	0	0	0	0	0	0	0	0	0	0	0.123735
P31946;P61981	Labelled	14-3-3 protein beta/alpha OS=Homo sapiens GN=YWHAB PE=1 SV=3 - [1433B_HUMAN]|14-3-3 protein gamma OS=Homo sapiens GN=YWHAG PE=1 SV=2 - [1433G_HUMAN]	1	0	0	0	0	0	0	0	0	0	0	0	0	0	0	0	0	0	0	0	0	0	0.230357
NormalisationValue:	134400000
Q9HC35	Unlabelled	Echinoderm microtubule-associated protein-like 4 OS=Homo sapiens GN=EML4 PE=1 SV=3 - [EMAL4_HUMAN]	0.94296	0.00636606	0.325848	0	0.252058	0.26361	0.152924	0	0	0.111552	0.130036	0	0.0430469	0.0543971	0	0	0	0.0241877	0.00393935	0.0835379	0.340072	0.37278	0.467726
Q9HC35	Labelled	Echinoderm microtubule-associated protein-like 4 OS=Homo sapiens GN=EML4 PE=1 SV=3 - [EMAL4_HUMAN]	0	0.0546643	0.524621	0	0.374585	0.338195	0.264477	0.244549	0.158989	0.136245	0.130181	0.0337401	0.0532058	0.0809386	0.045083	0.0480361	0.0525415	0.0319783	0.0474368	0.103899	0.428087	0.329964	1
NormalisationValue:	138500000
Q9Y5M8	Unlabelled	Signal recognition particle receptor subunit beta OS=Homo sapiens GN=SRPRB PE=1 SV=3 - [SRPRB_HUMAN]	0	0	0	0	0	0	0	0	0	0	0	0	0	0	0	0	0	0	0.243068	0.488834	0.185457	0	0.665875
Q9Y5M8	Labelled	Signal recognition particle receptor subunit beta OS=Homo sapiens GN=SRPRB PE=1 SV=3 - [SRPRB_HUMAN]	0	0	0	0	0	0	0	0	0	0	0	0	0	0	0	0	0.166685	0.219981	0.297767	0.679361	0.494875	1	0
NormalisationValue:	9269000
P52888	Unlabelled	Thimet oligopeptidase OS=Homo sapiens GN=THOP1 PE=1 SV=2 - [THOP1_HUMAN]	1	0.231015	0.263986	0.519889	0.373112	0.339715	0.130057	0.123718	0.0716443	0.0283982	0.0268454	0.0184365	0.0071538	0.0109402	0.00589024	0	0.00289513	0.00233355	0.00293555	0.00571793	0.0141757	0.00866411	0.0437566
P52888	Labelled	Thimet oligopeptidase OS=Homo sapiens GN=THOP1 PE=1 SV=2 - [THOP1_HUMAN]	0.985748	0	0.265263	0.651563	0.517975	0.476282	0.171878	0.157009	0.0912572	0.0361625	0.0341842	0.0225058	0.00938736	0.0137864	0	0	0	0	0	0.00685599	0.0163391	0.0101978	0.0473729
NormalisationValue:	4701000000
Q9H0U6	Unlabelled	39S ribosomal protein L18, mitochondrial OS=Homo sapiens GN=MRPL18 PE=1 SV=1 - [RM18_HUMAN]	0	0	0	0	0	0	0	0	0	0.412884	0.618103	0.442104	0.263115	0.2623	0.141886	0.139304	0	0.0524055	0	0.0446725	0.0416418	0	0
Q9H0U6	Labelled	39S ribosomal protein L18, mitochondrial OS=Homo sapiens GN=MRPL18 PE=1 SV=1 - [RM18_HUMAN]	0	0	0	0	0	0	0	0	0	0.493341	1	0.891275	0.521201	0.533297	0.304838	0.29084	0.126597	0.0942919	0.0568905	0.0784045	0.0733216	0	0
NormalisationValue:	73580000
Q9UHV9	Unlabelled	Prefoldin subunit 2 OS=Homo sapiens GN=PFDN2 PE=1 SV=1 - [PFD2_HUMAN]	0	0	0.311047	0	0	0	0	0	0	0	0	0	0	0	0	0	0	0	0	0	0	0	0
Q9UHV9	Labelled	Prefoldin subunit 2 OS=Homo sapiens GN=PFDN2 PE=1 SV=1 - [PFD2_HUMAN]	1	0.212912	0.745155	0	0	0	0.130887	0	0	0	0	0	0	0	0	0	0	0	0	0	0.0645591	0	0
NormalisationValue:	41280000
P14174	Unlabelled	Macrophage migration inhibitory factor OS=Homo sapiens GN=MIF PE=1 SV=4 - [MIF_HUMAN]	0.682819	0.0525055	0	0.0736509	0.0666575	0.0289372	0	0.0327368	0	0.0237913	0.0360683	0.0218778	0.0188546	0.0289372	0.0126322	0.0123403	0.0135876	0.0113106	0.0205259	0.0206828	0.0579846	0	0.0923458
P14174	Labelled	Macrophage migration inhibitory factor OS=Homo sapiens GN=MIF PE=1 SV=4 - [MIF_HUMAN]	1	0	0	0	0.0584802	0	0.0220595	0.0464207	0	0	0.0499449	0	0.0260545	0.0427313	0.0218117	0.0211509	0.0182406	0.0142483	0.0199862	0	0.0738987	0	0.134003
NormalisationValue:	363200000
Q9H857	Unlabelled	5'-nucleotidase domain-containing protein 2 OS=Homo sapiens GN=NT5DC2 PE=1 SV=1 - [NT5D2_HUMAN]	0	0	1	0.503364	0.231295	0	0.159225	0.132824	0.13211	0.0777064	0	0.0483996	0.0534149	0.0603262	0.0524771	0	0	0	0.0571254	0.0482671	0.0353313	0	0
Q9H857	Labelled	5'-nucleotidase domain-containing protein 2 OS=Homo sapiens GN=NT5DC2 PE=1 SV=1 - [NT5D2_HUMAN]	0	0	0.928338	0	0	0	0.114475	0.0771662	0.104077	0	0	0	0	0	0	0	0	0	0	0	0	0	0
NormalisationValue:	98100000
Q15691	Unlabelled	Microtubule-associated protein RP/EB family member 1 OS=Homo sapiens GN=MAPRE1 PE=1 SV=3 - [MARE1_HUMAN]	0.773816	0.105273	1	0	0	0	0.00580071	0.0590706	0	0	0	0.00354424	0	0	0	0	0	0	0	0.00358892	0.00628865	0.0130116	0.154334
Q15691	Labelled	Microtubule-associated protein RP/EB family member 1 OS=Homo sapiens GN=MAPRE1 PE=1 SV=3 - [MARE1_HUMAN]	0.514388	0.071689	0.59294	0	0	0	0.0109651	0.0713137	0.0268722	0	0.0388293	0	0	0	0	0	0	0	0	0	0.010706	0.0540393	0.163181
NormalisationValue:	111900000
P43121	Unlabelled	Cell surface glycoprotein MUC18 OS=Homo sapiens GN=MCAM PE=1 SV=2 - [MUC18_HUMAN]	0	0	0	0	0	0	0	0	0.132514	0	0.141314	0.143543	0	0	0	0	0	0	0	0.320286	0	0.932	0.825143
P43121	Labelled	Cell surface glycoprotein MUC18 OS=Homo sapiens GN=MCAM PE=1 SV=2 - [MUC18_HUMAN]	0	0	0	0	0	0	0	0	0	0.0987429	0.150286	0.156057	0	0	0	0.138286	0	0	0	0.319886	0.245657	0.854286	1
NormalisationValue:	17500000
Q9P281	Unlabelled	BAH and coiled-coil domain-containing protein 1 OS=Homo sapiens GN=BAHCC1 PE=1 SV=3 - [BAHC1_HUMAN]	0	0	0	0	0	0	0	0	0	0	0	0	0	0	0	0	0	0	0	0	1	0	0
Q9P281	Labelled	BAH and coiled-coil domain-containing protein 1 OS=Homo sapiens GN=BAHCC1 PE=1 SV=3 - [BAHC1_HUMAN]	0	0	0	0	0	0	0	0	0	0	0	0	0	0	0	0	0	0	0	0	0.363941	0	0
NormalisationValue:	954000
P21333;O75369	Unlabelled	Filamin-A OS=Homo sapiens GN=FLNA PE=1 SV=4 - [FLNA_HUMAN]|Filamin-B OS=Homo sapiens GN=FLNB PE=1 SV=2 - [FLNB_HUMAN]	0	0	0	0	0.860734	1	0.405028	0.224062	0.208779	0.23324	0	0	0	0	0	0	0	0	0	0	0.169753	0.154828	0.503591
P21333;O75369	Labelled	Filamin-A OS=Homo sapiens GN=FLNA PE=1 SV=4 - [FLNA_HUMAN]|Filamin-B OS=Homo sapiens GN=FLNB PE=1 SV=2 - [FLNB_HUMAN]	0	0	0	0	0	0	0	0	0.226018	0	0	0	0	0	0	0	0	0	0	0.134118	0	0.200678	0.668396
NormalisationValue:	25060000
Q9NZE8	Unlabelled	39S ribosomal protein L35, mitochondrial OS=Homo sapiens GN=MRPL35 PE=1 SV=3 - [RM35_HUMAN]	0	0	0	0	0	0	0	0	0	0.24503	0.398864	0.387504	0.161534	0.152698	0.0523509	0	0	0	0	0	0	0	0
Q9NZE8	Labelled	39S ribosomal protein L35, mitochondrial OS=Homo sapiens GN=MRPL35 PE=1 SV=3 - [RM35_HUMAN]	0	0	0	0	0	0	0	0	0	0	0.767435	1	0.451878	0.353108	0.214169	0.1858	0	0	0	0	0	0	0
NormalisationValue:	31690000
Q9HB40	Unlabelled	Retinoid-inducible serine carboxypeptidase OS=Homo sapiens GN=SCPEP1 PE=1 SV=1 - [RISC_HUMAN]	0.894712	0.286686	0	0	0.0614542	0	0	0	0	0	0	0	0	0	0	0	0	0	0	0	0	0	0
Q9HB40	Labelled	Retinoid-inducible serine carboxypeptidase OS=Homo sapiens GN=SCPEP1 PE=1 SV=1 - [RISC_HUMAN]	1	0.38187	0	0	0.0623985	0	0	0	0	0	0	0	0	0	0	0	0	0	0	0	0	0	0
NormalisationValue:	105900000
P42765	Unlabelled	3-ketoacyl-CoA thiolase, mitochondrial OS=Homo sapiens GN=ACAA2 PE=1 SV=2 - [THIM_HUMAN]	0.3151	0	0.857854	0.496681	0.273562	0.111726	0.0651549	0.0587942	0.0158518	0	0	0	0	0	0	0	0	0	0	0	0	0	0.0315763
[truncated: 3,953 more rows]

## Sheet: All normalised data (Hko_Lwt)
Accession	Label State	Description	fraction1	fraction2	fraction3	fraction4	fraction5	fraction6	fraction7	fraction8	fraction9	fraction10	fraction11	fraction12	fraction13	fraction14	fraction15	fraction16	fraction17	fraction18	fraction19	fraction20	fraction21	fraction22	fraction23
O43299	Unlabelled (normalised)	AP-5 complex subunit zeta-1 OS=Homo sapiens GN=AP5Z1 PE=1 SV=2 - [AP5Z1_HUMAN]	0	0	0	0	0	0	0	0	0	0	0	0	0.0228085	0.0104078	0	0.026014	0	0	0	0	0	0	0
O43299	Labelled (normalised)	AP-5 complex subunit zeta-1 OS=Homo sapiens GN=AP5Z1 PE=1 SV=2 - [AP5Z1_HUMAN]	0	0.0729394	0.849978	1	0.465547	0.241605	0.191234	0.0842564	0.0595944	0.0513956	0.0820977	0.0682076	0.0252508	0.0115089	0.0421718	0.0310074	0.0414522	0.0360445	0.0394679	0.0619058	0.0643916	0.113258	0.0302006
NormalisationValue:	458600000
Q96SL4	Unlabelled (normalised)	Glutathione peroxidase 7 OS=Homo sapiens GN=GPX7 PE=1 SV=1 - [GPX7_HUMAN]	0	0.792067	0	0	0	0	0	0	0	0	0	0	0	0	0	0	0	0	0	0	0	0	0
Q96SL4	Labelled (normalised)	Glutathione peroxidase 7 OS=Homo sapiens GN=GPX7 PE=1 SV=1 - [GPX7_HUMAN]	0	0	1	0	0	0	0	0	0	0	0	0	0	0	0	0	0	0	0	0	0	0	0
NormalisationValue:	65550000
Q96AY3	Unlabelled (normalised)	Peptidyl-prolyl cis-trans isomerase FKBP10 OS=Homo sapiens GN=FKBP10 PE=1 SV=1 - [FKB10_HUMAN]	0	0	0	0	0	0	0	0	0	0	0	0	0	0	0	0	0	0	0.411273	0.0463515	0	0.220072	0.150169
Q96AY3	Labelled (normalised)	Peptidyl-prolyl cis-trans isomerase FKBP10 OS=Homo sapiens GN=FKBP10 PE=1 SV=1 - [FKB10_HUMAN]	0	0	0	0	0	0	0	0	0	0	0	0	0	0	0	0	0	0	1	0	0	0	0.618443
NormalisationValue:	9456000
P46776	Unlabelled (normalised)	60S ribosomal protein L27a OS=Homo sapiens GN=RPL27A PE=1 SV=2 - [RL27A_HUMAN]	0	0	0	0	0	0	0	0.0961346	0.131247	0.373023	0.570077	0.282876	0.206244	0.0838357	0.571158	0.459251	0.469523	0.450196	0.433302	0.829436	0.818489	0.983241	0.315583
P46776	Labelled (normalised)	60S ribosomal protein L27a OS=Homo sapiens GN=RPL27A PE=1 SV=2 - [RL27A_HUMAN]	0	0	0	0	0	0	0	0.111596	0.135559	0.366401	0.59481	0.290039	0.260035	0.122246	0.574132	0.44925	0.4406	0.423706	0.404514	0.778619	0.693472	1	0.308555
NormalisationValue:	73990000
P99999	Unlabelled (normalised)	Cytochrome c OS=Homo sapiens GN=CYCS PE=1 SV=2 - [CYC_HUMAN]	0.0177607	0.831999	0.404943	0.191915	0.0811687	0.0322794	0.075005	0.0293176	0.0396838	0.0202121	0.0421053	0.041675	0.0285671	0.0120272	0.0118971	0.0132179	0.0427056	0.0185711	0.120973	0.0325295	0.0477787	0.0901841	0.0955874
P99999	Labelled (normalised)	Cytochrome c OS=Homo sapiens GN=CYCS PE=1 SV=2 - [CYC_HUMAN]	0.00430859	1	0.486492	0.23404	0.0942265	0.0335902	0.0878327	0.0320692	0.0460877	0.0252652	0.0479188	0.0474985	0.0338603	0.0141985	0.0143586	0.0155693	0.0515109	0.0230438	0.139584	0.0328197	0.0567741	0.103262	0.115269
NormalisationValue:	999400000
Q13825	Unlabelled (normalised)	Methylglutaconyl-CoA hydratase, mitochondrial OS=Homo sapiens GN=AUH PE=1 SV=1 - [AUHM_HUMAN]	0	0	1	0.429064	0.185135	0.170714	0	0	0	0	0	0	0	0	0	0	0	0	0	0	0	0	0
Q13825	Labelled (normalised)	Methylglutaconyl-CoA hydratase, mitochondrial OS=Homo sapiens GN=AUH PE=1 SV=1 - [AUHM_HUMAN]	0	0	0.755701	0.567361	0	0	0	0	0	0	0	0	0	0	0	0	0	0	0	0	0	0	0
NormalisationValue:	81130000
Q5ST30	Unlabelled (normalised)	Valine--tRNA ligase, mitochondrial OS=Homo sapiens GN=VARS2 PE=1 SV=2 - [SYVM_HUMAN]	0	0.513996	1	0.462677	0.0753666	0	0	0	0	0	0	0	0	0	0	0	0	0	0	0	0	0	0
Q5ST30	Labelled (normalised)	Valine--tRNA ligase, mitochondrial OS=Homo sapiens GN=VARS2 PE=1 SV=2 - [SYVM_HUMAN]	0	0.517462	0.868702	0.412023	0.0635164	0.0243935	0.0385231	0	0	0	0	0	0	0	0	0	0	0	0	0	0	0	0
NormalisationValue:	75020000
Q86YH6	Unlabelled (normalised)	Decaprenyl-diphosphate synthase subunit 2 OS=Homo sapiens GN=PDSS2 PE=1 SV=2 - [DLP1_HUMAN]	0	0	1	0	0	0	0	0	0	0	0	0	0	0	0	0	0	0	0	0	0	0	0
Q86YH6	Labelled (normalised)	Decaprenyl-diphosphate synthase subunit 2 OS=Homo sapiens GN=PDSS2 PE=1 SV=2 - [DLP1_HUMAN]	0	0.83356	0.839573	0.319108	0	0	0	0	0	0	0	0	0	0	0	0	0	0	0	0	0	0	0
NormalisationValue:	51550000
P06865	Unlabelled (normalised)	Beta-hexosaminidase subunit alpha OS=Homo sapiens GN=HEXA PE=1 SV=2 - [HEXA_HUMAN]	0	0.625279	0.790112	0.258469	0.039742	0	0.0352709	0	0	0	0	0	0	0	0	0	0	0	0	0	0	0.00276698	0
P06865	Labelled (normalised)	Beta-hexosaminidase subunit alpha OS=Homo sapiens GN=HEXA PE=1 SV=2 - [HEXA_HUMAN]	0	0.555202	1	0.447979	0.0205761	0	0.0283491	0	0	0	0	0	0	0	0	0	0	0	0	0	0	0.00425107	0
NormalisationValue:	116300000
O43143	Unlabelled (normalised)	Putative pre-mRNA-splicing factor ATP-dependent RNA helicase DHX15 OS=Homo sapiens GN=DHX15 PE=1 SV=2 - [DHX15_HUMAN]	0	1	0	0	0	0	0	0	0	0	0	0	0	0	0	0	0	0	0	0	0	0	0
O43143	Labelled (normalised)	Putative pre-mRNA-splicing factor ATP-dependent RNA helicase DHX15 OS=Homo sapiens GN=DHX15 PE=1 SV=2 - [DHX15_HUMAN]	0	0.864241	0	0	0	0	0	0	0	0	0	0	0.0152186	0	0	0	0	0	0	0	0	0	0
NormalisationValue:	73660000
O14908	Unlabelled (normalised)	PDZ domain-containing protein GIPC1 OS=Homo sapiens GN=GIPC1 PE=1 SV=2 - [GIPC1_HUMAN]	0	0	0	0	0	0	0	0	0	0	0	0	0	0	0	0	0	0	0	0	0	1	0
O14908	Labelled (normalised)	PDZ domain-containing protein GIPC1 OS=Homo sapiens GN=GIPC1 PE=1 SV=2 - [GIPC1_HUMAN]	0	0	0	0	0	0	0	0	0	0	0	0	0	0	0	0	0	0	0	0	0	0.615843	0
NormalisationValue:	5037000
P11142	Unlabelled (normalised)	Heat shock cognate 71 kDa protein OS=Homo sapiens GN=HSPA8 PE=1 SV=1 - [HSP7C_HUMAN]	0.00535199	1	0.97663	0.282458	0.256347	0.0488748	0	0	0.00903347	0.00663012	0.0186671	0.00753029	0	0	0.00366561	0.0105568	0.0116143	0.0112435	0.0132256	0.0156665	0.0308857	0.0636036	0.0092311
P11142	Labelled (normalised)	Heat shock cognate 71 kDa protein OS=Homo sapiens GN=HSPA8 PE=1 SV=1 - [HSP7C_HUMAN]	0.00549192	0.873774	0.556405	0.433497	0.207299	0	0.199365	0.0504039	0.0302077	0.017989	0.0315926	0.016157	0.00789094	0.00271783	0.0124221	0.022663	0.0151183	0.00974899	0.0127207	0.0171668	0.0387767	0.0495961	0.00789238
NormalisationValue:	693200000
O00487	Unlabelled (normalised)	26S proteasome non-ATPase regulatory subunit 14 OS=Homo sapiens GN=PSMD14 PE=1 SV=1 - [PSDE_HUMAN]	0	0	0	0	0	0	1	0	0	0	0	0	0	0	0	0	0	0	0	0	0	0	0
O00487	Labelled (normalised)	26S proteasome non-ATPase regulatory subunit 14 OS=Homo sapiens GN=PSMD14 PE=1 SV=1 - [PSDE_HUMAN]	0	0	0	0	0.679709	0	0.732951	0	0	0	0	0	0	0	0	0	0	0	0	0	0	0	0
NormalisationValue:	7156000
P13804	Unlabelled (normalised)	Electron transfer flavoprotein subunit alpha, mitochondrial OS=Homo sapiens GN=ETFA PE=1 SV=1 - [ETFA_HUMAN]	0.0425403	0.992487	0.372093	0.28898	0.107013	0.0502326	0.0859392	0.00659392	0.0199356	0.00449732	0.0112057	0.012025	0.00384258	0.00309803	0	0.00153238	0.0020161	0	0.0193989	0.00643649	0.0110698	0.0271449	0.0183363
P13804	Labelled (normalised)	Electron transfer flavoprotein subunit alpha, mitochondrial OS=Homo sapiens GN=ETFA PE=1 SV=1 - [ETFA_HUMAN]	0.0404651	1	0.390698	0.294812	0.111127	0.0542397	0.0865832	0.0140465	0.0210268	0.000542397	0.0133131	0.0042576	0.0030737	0.00101181	0	0.00222755	0.00216351	0.00148265	0.0178283	0.00583542	0	0.025703	0.0165009
NormalisationValue:	2795000000
Q13435	Unlabelled (normalised)	Splicing factor 3B subunit 2 OS=Homo sapiens GN=SF3B2 PE=1 SV=2 - [SF3B2_HUMAN]	0	0	0	0	0	0.248422	0.484578	0	0	0	0.211266	0.0668334	0.0843158	0	0	0	0	0	0.206741	0	0	0	0
Q13435	Labelled (normalised)	Splicing factor 3B subunit 2 OS=Homo sapiens GN=SF3B2 PE=1 SV=2 - [SF3B2_HUMAN]	0	0	0	0	0	0.852924	1	0.366798	0.216625	0.267357	0.353936	0	0.119447	0	0	0	0	0	0.189234	0	0	0	0
NormalisationValue:	8397000
Q13838	Unlabelled (normalised)	Spliceosome RNA helicase DDX39B OS=Homo sapiens GN=DDX39B PE=1 SV=1 - [DX39B_HUMAN]	0.0297347	0.930425	0.740566	0.363915	0.151592	0.0683373	0.0920401	0	0.0234257	0.0364033	0.045737	0.0199646	0.0285967	0	0	0.030059	0.0277476	0.0181899	0	0.0286321	0.0515861	0.107017	0
Q13838	Labelled (normalised)	Spliceosome RNA helicase DDX39B OS=Homo sapiens GN=DDX39B PE=1 SV=1 - [DX39B_HUMAN]	0.0318691	1	0.713443	0.38355	0.164033	0.0643278	0.096875	0.022105	0.0278715	0.0318691	0.0453361	0.0203361	0	0.0116038	0	0.0277948	0.02727	0.00588738	0.0215094	0	0.044658	0.092158	0.0470342
NormalisationValue:	169600000
O75844	Unlabelled (normalised)	CAAX prenyl protease 1 homolog OS=Homo sapiens GN=ZMPSTE24 PE=1 SV=2 - [FACE1_HUMAN]	0	0	0	0	0	0	0	0	0	0	0	0	0	0	0	0	0	0	0	1	0.731151	0.922919	0
O75844	Labelled (normalised)	CAAX prenyl protease 1 homolog OS=Homo sapiens GN=ZMPSTE24 PE=1 SV=2 - [FACE1_HUMAN]	0	0	0	0	0	0	0	0	0	0	0	0	0	0	0.195697	0.180468	0.14043	0	0.0537886	0.737512	0	0	0
NormalisationValue:	5345000
P35914	Unlabelled (normalised)	Hydroxymethylglutaryl-CoA lyase, mitochondrial OS=Homo sapiens GN=HMGCL PE=1 SV=2 - [HMGCL_HUMAN]	0	0.966024	0.875508	0.192182	0	0	0	0	0	0	0	0	0	0	0	0	0	0	0	0	0	0	0
P35914	Labelled (normalised)	Hydroxymethylglutaryl-CoA lyase, mitochondrial OS=Homo sapiens GN=HMGCL PE=1 SV=2 - [HMGCL_HUMAN]	0	1	0.936508	0.186672	0	0	0	0	0	0	0	0	0	0	0	0	0	0	0	0	0	0	0
NormalisationValue:	76230000
Q96GK7	Unlabelled (normalised)	Fumarylacetoacetate hydrolase domain-containing protein 2A OS=Homo sapiens GN=FAHD2A PE=1 SV=1 - [FAH2A_HUMAN]	0.0351037	1	0	0	0	0	0.0707373	0	0	0	0	0	0	0	0	0	0	0	0	0	0	0	0
Q96GK7	Labelled (normalised)	Fumarylacetoacetate hydrolase domain-containing protein 2A OS=Homo sapiens GN=FAHD2A PE=1 SV=1 - [FAH2A_HUMAN]	0.035361	0.986559	0.850998	0	0	0	0	0	0	0	0	0	0	0	0	0	0	0	0	0	0	0	0
NormalisationValue:	260400000
P51659	Unlabelled (normalised)	Peroxisomal multifunctional enzyme type 2 OS=Homo sapiens GN=HSD17B4 PE=1 SV=3 - [DHB4_HUMAN]	0	0.662404	0	0.380563	0.17509	0.0796675	0.073734	0	0	0	0	0	0	0	0	0	0	0	0.0384399	0.057954	0.0484143	0.100588	0
P51659	Labelled (normalised)	Peroxisomal multifunctional enzyme type 2 OS=Homo sapiens GN=HSD17B4 PE=1 SV=3 - [DHB4_HUMAN]	0	1	0.970588	0.67954	0.351662	0.16312	0.251432	0.0643734	0	0.0417647	0.0959335	0	0	0	0.0261125	0	0	0	0.0581074	0.0720972	0.0716113	0.136726	0.0222123
NormalisationValue:	39100000
P34897	Unlabelled (normalised)	Serine hydroxymethyltransferase, mitochondrial OS=Homo sapiens GN=SHMT2 PE=1 SV=3 - [GLYM_HUMAN]	0	0.235071	0.949258	0.390404	0.216431	0.077494	0.0976527	0.0246634	0.022437	0.0148171	0.0136175	0.0118312	0.00513807	0.000619606	0.00129479	0.000900069	0.00591301	0.00091077	0.00562306	0.00203486	0.0064515	0.0117708	0.00133586
P34897	Labelled (normalised)	Serine hydroxymethyltransferase, mitochondrial OS=Homo sapiens GN=SHMT2 PE=1 SV=3 - [GLYM_HUMAN]	0	0.157232	1	0.38281	0.205903	0.0714532	0.0874353	0.0226959	0.0220228	0.0119244	0.0103072	0.0108647	0.00125923	0.000474284	0	0.00277701	0.00492406	0.00140887	0.00269244	0.00222299	0.00321367	0.00856058	0
NormalisationValue:	5794000000
P12814;O43707	Unlabelled (normalised)	Alpha-actinin-1 OS=Homo sapiens GN=ACTN1 PE=1 SV=2 - [ACTN1_HUMAN]|Alpha-actinin-4 OS=Homo sapiens GN=ACTN4 PE=1 SV=2 - [ACTN4_HUMAN]	0	1	0.366088	0	0	0	0	0.0145593	0	0.0177985	0.0308597	0.00650456	0.0113026	0.00400521	0.0160834	0.00583152	0.0118063	0.00262657	0.0193617	0.0243205	0	0.0345506	0.00899262
P12814;O43707	Labelled (normalised)	Alpha-actinin-1 OS=Homo sapiens GN=ACTN1 PE=1 SV=2 - [ACTN1_HUMAN]|Alpha-actinin-4 OS=Homo sapiens GN=ACTN4 PE=1 SV=2 - [ACTN4_HUMAN]	0	0.979592	0	0	0	0	0	0.232002	0.017221	0	0.0279071	0.00848459	0.00661746	0.00331741	0.0139774	0	0	0.00344464	0.0212592	0	0	0	0
NormalisationValue:	230300000
P51649	Unlabelled (normalised)	Succinate-semialdehyde dehydrogenase, mitochondrial OS=Homo sapiens GN=ALDH5A1 PE=1 SV=2 - [SSDH_HUMAN]	0	1	0	0	0.105336	0.0908778	0	0	0	0	0	0	0	0	0	0	0	0	0	0	0	0	0
P51649	Labelled (normalised)	Succinate-semialdehyde dehydrogenase, mitochondrial OS=Homo sapiens GN=ALDH5A1 PE=1 SV=2 - [SSDH_HUMAN]	0	0	0	0	0.127883	0.0978485	0.128744	0.0261962	0.0376248	0.0220052	0	0	0.0177022	0	0	0	0	0.00458348	0	0	0	0	0
NormalisationValue:	116200000
Q9Y3I0	Unlabelled (normalised)	tRNA-splicing ligase RtcB homolog OS=Homo sapiens GN=C22orf28 PE=1 SV=1 - [RTCB_HUMAN]	0	0	0	0	1	0.847949	0.840523	0	0.323939	0.260184	0.39604	0.193812	0	0.0281754	0.0867751	0	0	0.078819	0.101662	0	0.185467	0.4314	0.10442
Q9Y3I0	Labelled (normalised)	tRNA-splicing ligase RtcB homolog OS=Homo sapiens GN=C22orf28 PE=1 SV=1 - [RTCB_HUMAN]	0	0	0	0	0.783593	0.559052	0	0.292716	0	0.217079	0.324965	0.11517	0.137977	0.0269272	0	0	0	0	0	0	0	0	0
NormalisationValue:	28280000
Q14126	Unlabelled (normalised)	Desmoglein-2 OS=Homo sapiens GN=DSG2 PE=1 SV=2 - [DSG2_HUMAN]	0	0	0	0	0	0	0	0	0	0	0	0	0	0	0	0	0	0.130506	0	0	0.402335	1	0
Q14126	Labelled (normalised)	Desmoglein-2 OS=Homo sapiens GN=DSG2 PE=1 SV=2 - [DSG2_HUMAN]	0	0	0	0	0	0	0	0	0	0	0	0	0	0	0	0.137043	0.112918	0	0	0	0	0	0.13144
NormalisationValue:	12850000
P05556	Unlabelled (normalised)	Integrin beta-1 OS=Homo sapiens GN=ITGB1 PE=1 SV=2 - [ITB1_HUMAN]	0	0	0	0	0	0	0	0	0.31343	0.296139	0.894796	0.27258	0	0.125518	0	0.37202	0	0	0	0.87465	0.953553	1	0
P05556	Labelled (normalised)	Integrin beta-1 OS=Homo sapiens GN=ITGB1 PE=1 SV=2 - [ITB1_HUMAN]	0	0	0	0	0	0	0	0	0.123727	0	0.479351	0.198489	0.301791	0.0937325	0	0.318523	0.231226	0	0.181142	0.720201	0.686626	0.684947	0.073587
NormalisationValue:	17870000
P43897	Unlabelled (normalised)	Elongation factor Ts, mitochondrial OS=Homo sapiens GN=TSFM PE=1 SV=2 - [EFTS_HUMAN]	0	1	0.172579	0	0	0	0	0	0	0	0	0	0	0	0	0	0	0	0	0	0	0	0
P43897	Labelled (normalised)	Elongation factor Ts, mitochondrial OS=Homo sapiens GN=TSFM PE=1 SV=2 - [EFTS_HUMAN]	0.00708706	0.775427	0.55655	0.215582	0.096013	0.0234133	0.0621644	0	0.0108299	0	0	0	0.00814483	0	0	0	0	0	0.0150488	0	0	0	0.0201912
NormalisationValue:	245800000
Q7Z7H5	Unlabelled (normalised)	Transmembrane emp24 domain-containing protein 4 OS=Homo sapiens GN=TMED4 PE=1 SV=1 - [TMED4_HUMAN]	0	0	0	0	0	0	0	0	0	0	0.200795	0.113366	0.128133	0	0.470276	0.216357	0.425975	0.258122	0.349716	0.950776	0.745172	1	0.287883
Q7Z7H5	Labelled (normalised)	Transmembrane emp24 domain-containing protein 4 OS=Homo sapiens GN=TMED4 PE=1 SV=1 - [TMED4_HUMAN]	0	0	0	0	0	0	0	0	0	0	0.327679	0	0	0	0.413858	0	0.447179	0.292465	0.390382	0.942067	0.933359	0.152859	0.344226
NormalisationValue:	26410000
Q12846	Unlabelled (normalised)	Syntaxin-4 OS=Homo sapiens GN=STX4 PE=1 SV=2 - [STX4_HUMAN]	0	0	0	0	0	0	0	0	0	0	0	0	0	0	0	0	0	0	0	0	0.842764	0	0
Q12846	Labelled (normalised)	Syntaxin-4 OS=Homo sapiens GN=STX4 PE=1 SV=2 - [STX4_HUMAN]	0	0	0	0	0	0	0	0	0	0	0	0	0.297196	0	0.26014	0	0	0	1	0.721332	0.937406	0	0
NormalisationValue:	3994000
P60891;P11908	Unlabelled (normalised)	Ribose-phosphate pyrophosphokinase 1 OS=Homo sapiens GN=PRPS1 PE=1 SV=2 - [PRPS1_HUMAN]|Ribose-phosphate pyrophosphokinase 2 OS=Homo sapiens GN=PRPS2 PE=1 SV=2 - [PRPS2_HUMAN]	0	0.882868	0.928298	0.486097	0.226382	0.0756979	0	0	0	0.0261795	0	0	0	0	0	0	0	0	0	0.0163383	0.0371812	0.0718117	0
P60891;P11908	Labelled (normalised)	Ribose-phosphate pyrophosphokinase 1 OS=Homo sapiens GN=PRPS1 PE=1 SV=2 - [PRPS1_HUMAN]|Ribose-phosphate pyrophosphokinase 2 OS=Homo sapiens GN=PRPS2 PE=1 SV=2 - [PRPS2_HUMAN]	0	1	0.914614	0.41341	0.295895	0	0	0	0	0.0288615	0	0	0	0	0	0	0	0	0	0	0.0264806	0.056486	0
NormalisationValue:	182700000
Q9Y639	Unlabelled (normalised)	Neuroplastin OS=Homo sapiens GN=NPTN PE=1 SV=2 - [NPTN_HUMAN]	0	0	0	0	0	0	0	0	0	0.398156	0.804126	0.436348	0	0	0.498946	0.0549693	0.274802	0.203073	0.301141	1	0.799649	0	0
Q9Y639	Labelled (normalised)	Neuroplastin OS=Homo sapiens GN=NPTN PE=1 SV=2 - [NPTN_HUMAN]	0	0	0	0	0	0	0	0.177261	0	0.397103	0.714047	0	0.132485	0	0.476295	0.147673	0.233626	0.193854	0.250483	0.965759	0.742757	0	0.0631694
NormalisationValue:	11390000
Q9UMX5	Unlabelled (normalised)	Neudesin OS=Homo sapiens GN=NENF PE=1 SV=1 - [NENF_HUMAN]	0	0	0	0	0	0	0	0	0	0	0	0	0	0	0	0	0	0	0.113581	0	0	0	0
Q9UMX5	Labelled (normalised)	Neudesin OS=Homo sapiens GN=NENF PE=1 SV=1 - [NENF_HUMAN]	0	0	1	0.275731	0	0	0	0	0	0	0	0	0	0	0	0	0	0	0.160158	0	0	0.125692	0.123304
NormalisationValue:	63250000
O95391	Unlabelled (normalised)	Pre-mRNA-splicing factor SLU7 OS=Homo sapiens GN=SLU7 PE=1 SV=2 - [SLU7_HUMAN]	0	0	0.579886	1	0.898008	0	0	0.126395	0	0.0611731	0	0.0445721	0	0	0	0	0.0222915	0	0	0	0	0	0
O95391	Labelled (normalised)	Pre-mRNA-splicing factor SLU7 OS=Homo sapiens GN=SLU7 PE=1 SV=2 - [SLU7_HUMAN]	0	0.410921	0	0	0	0.392099	0.311337	0.133508	0.0761107	0.0652659	0	0	0	0	0.0101379	0.0112497	0.02123	0	0	0	0.0132305	0.0291092	0
NormalisationValue:	9138000000
Q8IUG5	Unlabelled (normalised)	Unconventional myosin-XVIIIb OS=Homo sapiens GN=MYO18B PE=1 SV=1 - [MY18B_HUMAN]	0	0	0	0.48225	0	0	0	0	0	0	0	0.0395574	0	0.00777317	0	0	0	0	0	0	0	0	0
Q8IUG5	Labelled (normalised)	Unconventional myosin-XVIIIb OS=Homo sapiens GN=MYO18B PE=1 SV=1 - [MY18B_HUMAN]	0.053527	0	1	0.523283	0.148594	0.0607192	0.176072	0.0497925	0	0.0335039	0.0683725	0.0480867	0.0378746	0.00891194	0	0	0.0461503	0.0272476	0.0680959	0	0.0564776	0.185431	0.0625634
NormalisationValue:	216900000
P62328	Unlabelled (normalised)	Thymosin beta-4 OS=Homo sapiens GN=TMSB4X PE=1 SV=2 - [TYB4_HUMAN]	0.199806	0.501798	1	0.407192	0.0921992	0	0.10982	0.0251812	0.0225394	0.0116404	0.0408022	0.0403596	0.0360166	0	0.0103624	0.0115214	0.0388382	0.0107331	0.161743	0	0	0.138893	0.0925588
P62328	Labelled (normalised)	Thymosin beta-4 OS=Homo sapiens GN=TMSB4X PE=1 SV=2 - [TYB4_HUMAN]	0.177704	0.502351	0	0	0	0	0	0	0	0	0	0	0.0422683	0	0	0	0.035491	0	0.1613	0.0335823	0.0319502	0	0.100055
NormalisationValue:	361500000
P60953	Unlabelled (normalised)	Cell division control protein 42 homolog OS=Homo sapiens GN=CDC42 PE=1 SV=2 - [CDC42_HUMAN]	0.0179233	0	0.848015	0.358284	0	0	0.0530351	0	0.0469649	0.134528	0.218713	0.136445	0.0875399	0	0.0578959	0.0451848	0.150913	0.131173	0.135463	0.418302	0.327704	0.201963	0.0866271
P60953	Labelled (normalised)	Cell division control protein 42 homolog OS=Homo sapiens GN=CDC42 PE=1 SV=2 - [CDC42_HUMAN]	0.0172615	0.374715	1	0.19183	0	0	0	0	0.0189913	0	0.238019	0.217024	0.0874258	0	0	0.0409859	0.155933	0.101529	0.13665	0.363304	0.392971	0.243953	0.0180078
NormalisationValue:	43820000
Q16718	Unlabelled (normalised)	NADH dehydrogenase [ubiquinone] 1 alpha subcomplex subunit 5 OS=Homo sapiens GN=NDUFA5 PE=1 SV=3 - [NDUA5_HUMAN]	0	0	0	0	0	0	0	0	0	0	0	0	0	0	0	0	0	0	0.939895	0	0	1	0
Q16718	Labelled (normalised)	NADH dehydrogenase [ubiquinone] 1 alpha subcomplex subunit 5 OS=Homo sapiens GN=NDUFA5 PE=1 SV=3 - [NDUA5_HUMAN]	0	0	0	0	0	0	0	0	0	0	0	0	0	0	0	0	0	0	0	0.497909	0	0	0
NormalisationValue:	1148000
Q9Y3D9	Unlabelled (normalised)	28S ribosomal protein S23, mitochondrial OS=Homo sapiens GN=MRPS23 PE=1 SV=2 - [RT23_HUMAN]	0	0	0	0	0	0.0925309	0.49705	1	0.642912	0.617127	0.840628	0.375642	0.423787	0.0899524	0.331779	0.135109	0.257564	0.0801998	0.121694	0.0661751	0.0695909	0.108373	0
Q9Y3D9	Labelled (normalised)	28S ribosomal protein S23, mitochondrial OS=Homo sapiens GN=MRPS23 PE=1 SV=2 - [RT23_HUMAN]	0	0	0	0	0	0.064548	0.224167	0.62607	0.458135	0.43235	0.579638	0.240913	0.273549	0.059039	0.223026	0.0990485	0.178211	0.0553092	0	0	0	0.0657184	0
NormalisationValue:	105100000
P62820;Q9H0U4	Unlabelled (normalised)	Ras-related protein Rab-1A OS=Homo sapiens GN=RAB1A PE=1 SV=3 - [RAB1A_HUMAN]|Ras-related protein Rab-1B OS=Homo sapiens GN=RAB1B PE=1 SV=1 - [RAB1B_HUMAN]	0	0	0	0	0	0.0843412	0.0941336	0	0	0.0565884	0.154152	0.160108	0.156498	0	0	0.199097	0.13574	0.229783	0.256227	0.461462	0.43583	0.947653	0.181949
P62820;Q9H0U4	Labelled (normalised)	Ras-related protein Rab-1A OS=Homo sapiens GN=RAB1A PE=1 SV=3 - [RAB1A_HUMAN]|Ras-related protein Rab-1B OS=Homo sapiens GN=RAB1B PE=1 SV=1 - [RAB1B_HUMAN]	0	0.526715	0.113628	0	0.0704152	0.109477	0.133664	0	0	0.126534	0.281047	0.116877	0.177617	0	0.116426	0.203159	0.146841	0.240975	0.259477	0.561552	0	1	0.17491
NormalisationValue:	110800000
Q6IN84	Unlabelled (normalised)	rRNA methyltransferase 1, mitochondrial OS=Homo sapiens GN=MRM1 PE=1 SV=1 - [MRM1_HUMAN]	0	0	0.180085	0	0.437566	0.60382	0.807216	0.416696	0.279802	0.306862	0.337142	0.0939512	0.0669968	0	0.119597	0	0	0.0393704	0.0452069	0	0.0434029	0	0
Q6IN84	Labelled (normalised)	rRNA methyltransferase 1, mitochondrial OS=Homo sapiens GN=MRM1 PE=1 SV=1 - [MRM1_HUMAN]	0	0	0.195083	0	0.51468	0.709232	1	0.478599	0.296816	0	0.383445	0	0	0	0.107428	0.0631058	0	0	0.0468341	0.067492	0	0	0
NormalisationValue:	28270000
P61604	Unlabelled (normalised)	10 kDa heat shock protein, mitochondrial OS=Homo sapiens GN=HSPE1 PE=1 SV=2 - [CH10_HUMAN]	0.000771099	0.98328	0.842357	0.270939	0.145621	0.0331608	0.0507643	0.0160828	0.0192516	0.0150557	0.0127627	0.0141799	0.0116322	0.00480573	0.00431529	0.00748487	0.0064172	0.00870223	0.0138137	0.00870223	0.0207006	0.0249761	0.00640924
P61604	Labelled (normalised)	10 kDa heat shock protein, mitochondrial OS=Homo sapiens GN=HSPE1 PE=1 SV=2 - [CH10_HUMAN]	0.00220382	1	0.888535	0.290127	0.155175	0.0361067	0.0532404	0.0165207	0.0201911	0.0153742	0.0130732	0.0146895	0.0118471	0.00473567	0.00424283	0.00758678	0.00655096	0.00875	0.0133838	0.00876592	0.0205016	0.0240207	0.00591162
NormalisationValue:	12560000000
P11532	Unlabelled (normalised)	Dystrophin OS=Homo sapiens GN=DMD PE=1 SV=3 - [DMD_HUMAN]	0	0	0	0	0	0	0	0	0	0	0	0	0.214046	0.0573878	0	0.19803	0	0	0	0	0	0	0.624225
P11532	Labelled (normalised)	Dystrophin OS=Homo sapiens GN=DMD PE=1 SV=3 - [DMD_HUMAN]	0	0	0	0	0	0	0	1	0	0	0	0	0	0	0	0	0	0	0	0	0	0	0
NormalisationValue:	27410000
Q14108	Unlabelled (normalised)	Lysosome membrane protein 2 OS=Homo sapiens GN=SCARB2 PE=1 SV=2 - [SCRB2_HUMAN]	0	0	0	0	0	0	0	0	0	0	0	0	0	0	0	0	0.261571	0	0.288951	0.391105	0.844892	0	0
Q14108	Labelled (normalised)	Lysosome membrane protein 2 OS=Homo sapiens GN=SCARB2 PE=1 SV=2 - [SCRB2_HUMAN]	0	0	0	0	0	0	0	0	0	0	0	0	0	0	0	0	0	0	0	0.403197	1	0	0.198054
NormalisationValue:	71950000
P21333	Unlabelled (normalised)	Filamin-A OS=Homo sapiens GN=FLNA PE=1 SV=4 - [FLNA_HUMAN]	0.010064	0.818182	0.715852	0.422659	0.234947	0.139013	0.166377	0.0452672	0.0399086	0.045185	0	0	0.0280859	0.0134765	0.0405436	0	0.0403106	0	0.0342942	0.0634993	0.0752855	0.175742	0.0708086
P21333	Labelled (normalised)	Filamin-A OS=Homo sapiens GN=FLNA PE=1 SV=4 - [FLNA_HUMAN]	0.0115669	0.853358	1	0.598447	0.366697	0.219872	0.249383	0.0709	0.0616263	0.067291	0.082275	0.0339379	0.0433531	0.020571	0.0590681	0.0528552	0.0592051	0.0400411	0.0498401	0.0877113	0.103061	0.227547	0.105802
NormalisationValue:	218900000
P51665	Unlabelled (normalised)	26S proteasome non-ATPase regulatory subunit 7 OS=Homo sapiens GN=PSMD7 PE=1 SV=2 - [PSMD7_HUMAN]	0	0	0	0	0	0.57065	1	0	0.0840901	0	0	0	0	0	0	0	0	0	0	0	0	0	0
P51665	Labelled (normalised)	26S proteasome non-ATPase regulatory subunit 7 OS=Homo sapiens GN=PSMD7 PE=1 SV=2 - [PSMD7_HUMAN]	0	0	0	0	0.6749	0.71522	0.525608	0	0.120777	0	0	0	0	0	0	0	0	0	0	0	0	0	0
NormalisationValue:	27530000
P55789	Unlabelled (normalised)	FAD-linked sulfhydryl oxidase ALR OS=Homo sapiens GN=GFER PE=1 SV=2 - [ALR_HUMAN]	0	0	0	0	0	0	0	0	0	0	0	0	0	0	0	0	0	0	0	0	0	0.873578	0
P55789	Labelled (normalised)	FAD-linked sulfhydryl oxidase ALR OS=Homo sapiens GN=GFER PE=1 SV=2 - [ALR_HUMAN]	0	0	0	0	0	0	0	0	0	0	0	0	0	0	0	0	0	0	0	0	0	1	0
NormalisationValue:	6771000
P62277	Unlabelled (normalised)	40S ribosomal protein S13 OS=Homo sapiens GN=RPS13 PE=1 SV=2 - [RS13_HUMAN]	0	0	0	0	0	0	0	0.0680162	0.180162	0.365462	1	0.456556	0.534257	0.130925	0.57303	0.348957	0.437714	0.422454	0.455933	0.570227	0.559172	0.518063	0.228901
P62277	Labelled (normalised)	40S ribosomal protein S13 OS=Homo sapiens GN=RPS13 PE=1 SV=2 - [RS13_HUMAN]	0	0	0	0	0	0	0	0	0	0.557147	0.95313	0.43569	0.509031	0.115073	0.548894	0.329492	0.398941	0.384771	0.32669	0.50763	0.505917	0.498754	0.211928
NormalisationValue:	64220000
Q9ULF5	Unlabelled (normalised)	Zinc transporter ZIP10 OS=Homo sapiens GN=SLC39A10 PE=1 SV=2 - [S39AA_HUMAN]	0	0	0	0	0	0	0	0	0	0	0	0	0.149462	0	0	0	0	0	1	0.440788	0	0	0
Q9ULF5	Labelled (normalised)	Zinc transporter ZIP10 OS=Homo sapiens GN=SLC39A10 PE=1 SV=2 - [S39AA_HUMAN]	0	0	0	0	0	0	0	0	0	0	0	0	0	0	0	0	0	0	0	0	0.708917	0	0
NormalisationValue:	4923000
Q9C005	Unlabelled (normalised)	Protein dpy-30 homolog OS=Homo sapiens GN=DPY30 PE=1 SV=1 - [DPY30_HUMAN]	0	0	0.64174	0.540789	0	0	0	0	0	0	0	0	0	0	0	0	0	0	0	0	0	0	0
Q9C005	Labelled (normalised)	Protein dpy-30 homolog OS=Homo sapiens GN=DPY30 PE=1 SV=1 - [DPY30_HUMAN]	0	0	1	0.884772	0	0	0.0512576	0	0	0	0	0	0	0	0	0	0	0	0	0	0	0	0
NormalisationValue:	29420000
P06454	Unlabelled (normalised)	Prothymosin alpha OS=Homo sapiens GN=PTMA PE=1 SV=2 - [PTMA_HUMAN]	0.003416	0.718354	0.549802	0.146341	0.128096	0.0828042	0.140619	0.0352092	0.0295544	0.0159422	0.0367489	0.0418994	0.0232457	0.0091552	0.00990871	0.0157515	0.0398419	0.0177545	0.142526	0.0404824	0.0364491	0.169778	0.113054
P06454	Labelled (normalised)	Prothymosin alpha OS=Homo sapiens GN=PTMA PE=1 SV=2 - [PTMA_HUMAN]	0.0170459	1	0.483445	0.147568	0.228505	0.103406	0.160649	0.047159	0.043044	0.0303311	0.0369941	0.0458373	0.0353318	0.0143616	0.00753372	0.01879	0.0477858	0.0186401	0.150157	0.0454558	0.0530999	0.18572	0.120493
NormalisationValue:	733900000
O14773	Unlabelled (normalised)	Tripeptidyl-peptidase 1 OS=Homo sapiens GN=TPP1 PE=1 SV=2 - [TPP1_HUMAN]	0	0	0	0.286149	0.298751	0.112167	0.148615	0	0	0	0	0	0	0	0	0	0	0	0	0	0.090277	0	0
O14773	Labelled (normalised)	Tripeptidyl-peptidase 1 OS=Homo sapiens GN=TPP1 PE=1 SV=2 - [TPP1_HUMAN]	0	1	0.956002	0.16692	0.4956	0.196632	0.26453	0.096415	0	0.12314	0	0.0901141	0.0802825	0.014943	0	0.0748506	0.0661054	0.0586638	0.069799	0.0979902	0.121619	0.181912	0.0675177
NormalisationValue:	184100000
Q5TC12	Unlabelled (normalised)	ATP synthase mitochondrial F1 complex assembly factor 1 OS=Homo sapiens GN=ATPAF1 PE=1 SV=1 - [ATPF1_HUMAN]	0	1	0.530948	0	0	0	0	0	0	0	0	0	0	0	0	0	0	0	0	0	0	0	0
Q5TC12	Labelled (normalised)	ATP synthase mitochondrial F1 complex assembly factor 1 OS=Homo sapiens GN=ATPAF1 PE=1 SV=1 - [ATPF1_HUMAN]	0	0.609928	0.756351	0.300984	0	0	0	0	0	0	0	0	0	0	0	0	0	0	0	0	0	0	0
NormalisationValue:	111800000
O60763	Unlabelled (normalised)	General vesicular transport factor p115 OS=Homo sapiens GN=USO1 PE=1 SV=2 - [USO1_HUMAN]	0	0.495585	1	0.252241	0	0	0	0	0	0	0	0	0	0	0	0	0	0	0	0	0	0	0
O60763	Labelled (normalised)	General vesicular transport factor p115 OS=Homo sapiens GN=USO1 PE=1 SV=2 - [USO1_HUMAN]	0	0	0.814047	0	0.354114	0.153579	0	0.0659599	0.0586221	0.121538	0.144281	0	0	0	0.0657659	0	0	0	0	0	0	0	0.0358462
NormalisationValue:	14950000
Q7Z7F7	Unlabelled (normalised)	39S ribosomal protein L55, mitochondrial OS=Homo sapiens GN=MRPL55 PE=1 SV=1 - [RM55_HUMAN]	0	0	0	0	0	0	0	0	0	0.515538	1	0.366863	0.353615	0	0.215244	0.099493	0	0	0	0	0	0	0
Q7Z7F7	Labelled (normalised)	39S ribosomal protein L55, mitochondrial OS=Homo sapiens GN=MRPL55 PE=1 SV=1 - [RM55_HUMAN]	0	0	0	0	0	0	0	0	0	0	0	0.175172	0.13456	0	0	0	0	0	0	0	0	0	0
NormalisationValue:	61140000
Q13595	Unlabelled (normalised)	Transformer-2 protein homolog alpha OS=Homo sapiens GN=TRA2A PE=1 SV=1 - [TRA2A_HUMAN]	0	0	0	0	0	0	0	0	0	0	0	0	0	0.348075	0.486729	1	0	0	0	0	0	0	0
Q13595	Labelled (normalised)	Transformer-2 protein homolog alpha OS=Homo sapiens GN=TRA2A PE=1 SV=1 - [TRA2A_HUMAN]	0	0	0	0	0	0	0	0	0	0	0	0	0	0.28886	0	0.687103	0	0.686355	0	0	0.53271	0	0
NormalisationValue:	2675000
P47756	Unlabelled (normalised)	F-actin-capping protein subunit beta OS=Homo sapiens GN=CAPZB PE=1 SV=4 - [CAPZB_HUMAN]	0	1	0.771452	0	0.19626	0.0749221	0.138209	0	0	0	0	0	0	0	0	0	0	0	0	0	0	0	0
P47756	Labelled (normalised)	F-actin-capping protein subunit beta OS=Homo sapiens GN=CAPZB PE=1 SV=4 - [CAPZB_HUMAN]	0.041284	0	0.876376	0.38022	0.168751	0.0699564	0.0775815	0	0.0250571	0	0	0	0.0155371	0	0	0	0	0	0	0.0600873	0	0	0.0272595
NormalisationValue:	48130000
P33527	Unlabelled (normalised)	Multidrug resistance-associated protein 1 OS=Homo sapiens GN=ABCC1 PE=1 SV=3 - [MRP1_HUMAN]	0	0	0	0	0	0	0	0	0	0	0.472323	0	0	0	0	0.211717	0.330202	0	0	0.594545	0.796364	0	0
P33527	Labelled (normalised)	Multidrug resistance-associated protein 1 OS=Homo sapiens GN=ABCC1 PE=1 SV=3 - [MRP1_HUMAN]	0	0	0	0	0	0	0	0	0	0	0.176465	0	0.178384	0.112323	0	0.24202	0.393535	0	0.247273	0.518586	1	0	0
NormalisationValue:	9900000
P63096	Unlabelled (normalised)	Guanine nucleotide-binding protein G(i) subunit alpha-1 OS=Homo sapiens GN=GNAI1 PE=1 SV=2 - [GNAI1_HUMAN]	0	0	0	0	0	0	0	0	0	0	0	0	0	0	0	0	0	0	0.166899	0.0786846	1	0	0
P63096	Labelled (normalised)	Guanine nucleotide-binding protein G(i) subunit alpha-1 OS=Homo sapiens GN=GNAI1 PE=1 SV=2 - [GNAI1_HUMAN]	0	0	0	0	0	0	0	0	0	0	0	0	0	0	0	0	0	0	0	0	0.692349	0	0
NormalisationValue:	3725000
P41252	Unlabelled (normalised)	Isoleucine--tRNA ligase, cytoplasmic OS=Homo sapiens GN=IARS PE=1 SV=2 - [SYIC_HUMAN]	0	0	0	0	0.562183	0.498777	1	0.0246284	0.228598	0.162822	0.174826	0.0756914	0.038683	0	0.04873	0.04619	0	0	0.0257573	0.0397554	0	0	0
P41252	Labelled (normalised)	Isoleucine--tRNA ligase, cytoplasmic OS=Homo sapiens GN=IARS PE=1 SV=2 - [SYIC_HUMAN]	0	0	0	0	0.104139	0.252117	0.699906	0.303104	0.188335	0.142314	0.16333	0	0	0	0	0	0	0	0	0.0180734	0	0	0
NormalisationValue:	53150000
Q93008	Unlabelled (normalised)	Probable ubiquitin carboxyl-terminal hydrolase FAF-X OS=Homo sapiens GN=USP9X PE=1 SV=3 - [USP9X_HUMAN]	0	0	0	0	1	0	0	0	0	0	0	0	0	0	0	0	0	0	0	0	0	0	0
Q93008	Labelled (normalised)	Probable ubiquitin carboxyl-terminal hydrolase FAF-X OS=Homo sapiens GN=USP9X PE=1 SV=3 - [USP9X_HUMAN]	0	0	0	0.839196	0.907873	0.487018	0.712312	0	0	0	0	0	0	0	0	0	0	0	0	0	0	0	0
NormalisationValue:	4776000
Q9UBR2	Unlabelled (normalised)	Cathepsin Z OS=Homo sapiens GN=CTSZ PE=1 SV=1 - [CATZ_HUMAN]	0	0.816056	0	0	0	0	0	0	0	0	0.0160962	0	0	0.0031663	0.00516101	0.00469343	0.0114954	0.00393736	0.03412	0.0205999	0	0.0368858	0
Q9UBR2	Labelled (normalised)	Cathepsin Z OS=Homo sapiens GN=CTSZ PE=1 SV=1 - [CATZ_HUMAN]	0.0179268	1	0.228231	0	0	0.0514336	0.0741509	0.0149978	0.0227305	0.0088487	0.0240318	0.0173092	0.0126555	0.00448169	0.00654169	0	0.0148434	0.00698721	0.0449052	0.0269387	0	0.0595501	0.0156154
NormalisationValue:	226700000
Q8IZP2	Unlabelled (normalised)	Putative protein FAM10A4 OS=Homo sapiens GN=ST13P4 PE=5 SV=1 - [ST134_HUMAN]	0	0.737299	0.904585	0.239653	0.197088	0.265799	0	0.238786	0.220198	0.633829	1	0.415613	0	0	0	0	0	0	0	0.277571	0.187299	0.264684	0
Q8IZP2	Labelled (normalised)	Putative protein FAM10A4 OS=Homo sapiens GN=ST13P4 PE=5 SV=1 - [ST134_HUMAN]	0	0.633829	0.928748	0.248575	0.182652	0	0.185378	0.23544	0	0.549628	0.932466	0.40254	0	0	0	0	0	0	0.0259046	0.291822	0.196035	0.19461	0.0654895
NormalisationValue:	161400000
Q96RP9	Unlabelled (normalised)	Elongation factor G, mitochondrial OS=Homo sapiens GN=GFM1 PE=1 SV=2 - [EFGM_HUMAN]	0.00535255	0.743672	0.747188	0	0	0	0	0	0	0	0	0	0	0	0	0	0	0	0	0	0	0	0
Q96RP9	Labelled (normalised)	Elongation factor G, mitochondrial OS=Homo sapiens GN=GFM1 PE=1 SV=2 - [EFGM_HUMAN]	0	1	0.763861	0	0	0	0	0	0	0	0	0	0	0	0	0	0	0	0	0	0	0	0
NormalisationValue:	99560000
O00584	Unlabelled (normalised)	Ribonuclease T2 OS=Homo sapiens GN=RNASET2 PE=1 SV=2 - [RNT2_HUMAN]	0	1	0	0.248798	0	0	0	0	0	0	0	0	0	0	0	0	0	0	0	0	0.0296189	0	0
O00584	Labelled (normalised)	Ribonuclease T2 OS=Homo sapiens GN=RNASET2 PE=1 SV=2 - [RNT2_HUMAN]	0	0.478261	0	0	0	0	0	0	0	0	0	0	0	0	0	0	0	0	0	0	0	0	0
NormalisationValue:	89470000
Q16658	Unlabelled (normalised)	Fascin OS=Homo sapiens GN=FSCN1 PE=1 SV=3 - [FSCN1_HUMAN]	0.0347948	0.824058	0.502248	0	0	0	0	0.0122541	0	0	0.0108263	0	0	0	0	0	0.0109893	0	0.0256043	0.0120545	0.00517707	0.0352726	0.0216554
Q16658	Labelled (normalised)	Fascin OS=Homo sapiens GN=FSCN1 PE=1 SV=3 - [FSCN1_HUMAN]	0	1	0	0.173047	0	0.0174592	0	0	0.0117875	0	0.0094407	0.00507589	0.0113182	0	0	0.00470208	0.00759978	0.00675379	0.0203204	0.0163631	0.0186256	0.0319562	0.0199297
NormalisationValue:	355800000
Q9H9Q2	Unlabelled (normalised)	COP9 signalosome complex subunit 7b OS=Homo sapiens GN=COPS7B PE=1 SV=1 - [CSN7B_HUMAN]	0	0	0.741772	0.763194	0.115969	0	0	0	0	0	0	0	0	0	0	0	0	0	0	0	0	0	0
Q9H9Q2	Labelled (normalised)	COP9 signalosome complex subunit 7b OS=Homo sapiens GN=COPS7B PE=1 SV=1 - [CSN7B_HUMAN]	0	0	0	1	0.293963	0	0	0	0	0	0	0	0	0	0	0	0	0	0	0	0	0	0
NormalisationValue:	10270000
Q9Y2R5	Unlabelled (normalised)	28S ribosomal protein S17, mitochondrial OS=Homo sapiens GN=MRPS17 PE=2 SV=1 - [RT17_HUMAN]	0	0	0	0	0	0	0.644962	1	0.874682	0.775699	0.969517	0.542591	0.669348	0.17934	0	0.225318	0.221169	0	0	0	0	0	0
Q9Y2R5	Labelled (normalised)	28S ribosomal protein S17, mitochondrial OS=Homo sapiens GN=MRPS17 PE=2 SV=1 - [RT17_HUMAN]	0	0	0	0	0	0.0570449	0.314056	0.641829	0.62083	0.575953	0.702117	0.352583	0.4558	0.126757	0	0.167231	0.15961	0.130906	0.0807282	0.0736494	0.0875529	0.0790093	0.0186622
NormalisationValue:	118100000
P63244	Unlabelled (normalised)	Guanine nucleotide-binding protein subunit beta-2-like 1 OS=Homo sapiens GN=GNB2L1 PE=1 SV=3 - [GBLP_HUMAN]	0.0181772	0.955331	1	0.374928	0	0.112824	0	0.0963256	0.118228	0.295101	0.460807	0.179395	0.121902	0.0279827	0.189841	0.0764409	0.112968	0.0506844	0.111023	0.143732	0.0993516	0.251657	0.0546326
P63244	Labelled (normalised)	Guanine nucleotide-binding protein subunit beta-2-like 1 OS=Homo sapiens GN=GNB2L1 PE=1 SV=3 - [GBLP_HUMAN]	0.0184654	0.894092	0.853746	0.307637	0.223415	0.0966859	0.196758	0.0837176	0.114337	0.258357	0.426225	0.168804	0.115058	0.0274712	0.181124	0.0712824	0.103386	0.0455692	0.0934438	0	0.101225	0.227594	0.0472983
NormalisationValue:	138800000
Q9BWT7	Unlabelled (normalised)	Caspase recruitment domain-containing protein 10 OS=Homo sapiens GN=CARD10 PE=2 SV=2 - [CAR10_HUMAN]	0	0	0	0	0	0	0	0	0	0	0	0	0	0	0	0	0	0	0	0	0	0	0.466714
Q9BWT7	Labelled (normalised)	Caspase recruitment domain-containing protein 10 OS=Homo sapiens GN=CARD10 PE=2 SV=2 - [CAR10_HUMAN]	0	0	0	0	0	0	0	0	0	0	0	0	0	0	0	0	0	0	0.609114	1	0.769313	0	0
NormalisationValue:	2809000
P26440	Unlabelled (normalised)	Isovaleryl-CoA dehydrogenase, mitochondrial OS=Homo sapiens GN=IVD PE=1 SV=1 - [IVD_HUMAN]	0	0.292955	0.675238	0.111816	0.0230083	0	0	0	0	0	0	0	0	0	0	0	0	0	0	0	0	0	0
P26440	Labelled (normalised)	Isovaleryl-CoA dehydrogenase, mitochondrial OS=Homo sapiens GN=IVD PE=1 SV=1 - [IVD_HUMAN]	0	0.30217	1	0.255054	0.0191439	0	0	0	0	0	0	0	0	0	0	0	0	0	0	0	0	0	0
NormalisationValue:	672800000
Q13867	Unlabelled (normalised)	Bleomycin hydrolase OS=Homo sapiens GN=BLMH PE=1 SV=1 - [BLMH_HUMAN]	0	0	0.776984	1	0.47441	0	0	0	0	0	0	0	0	0	0	0	0	0	0	0	0	0	0
Q13867	Labelled (normalised)	Bleomycin hydrolase OS=Homo sapiens GN=BLMH PE=1 SV=1 - [BLMH_HUMAN]	0	0	0	0.904217	0.479414	0	0	0	0	0	0	0	0	0	0	0	0	0	0	0	0	0	0
NormalisationValue:	139900000
P50990	Unlabelled (normalised)	T-complex protein 1 subunit theta OS=Homo sapiens GN=CCT8 PE=1 SV=4 - [TCPQ_HUMAN]	0	0.0209477	0	0	0.241333	0.537756	0.881076	0.257108	0.181382	0.153959	0.145858	0.0747478	0.0398349	0	0.0253592	0.0309386	0.0349434	0.0155579	0.0215714	0.0295537	0.028661	0.0392846	0.00949251
P50990	Labelled (normalised)	T-complex protein 1 subunit theta OS=Homo sapiens GN=CCT8 PE=1 SV=4 - [TCPQ_HUMAN]	0	0	0	0	0.145766	0.51177	1	0.297585	0.205503	0.171538	0.157414	0.0800978	0.0382146	0.0137328	0.0268389	0.0309691	0.0340263	0.0159982	0.0231183	0.0305105	0.0272608	0.0404158	0
NormalisationValue:	327100000
Q99623	Unlabelled (normalised)	Prohibitin-2 OS=Homo sapiens GN=PHB2 PE=1 SV=2 - [PHB2_HUMAN]	0	0	0	0	0	0	0	0	0	0	0.0509583	0	0	0	0	0	0.100256	0	0.140915	0.592384	0.679274	0.978533	0.132533
Q99623	Labelled (normalised)	Prohibitin-2 OS=Homo sapiens GN=PHB2 PE=1 SV=2 - [PHB2_HUMAN]	0	0	0	0	0	0	0	0	0	0	0	0	0	0	0	0	0.142755	0.086251	0.151802	0.796064	0.616918	1	0
NormalisationValue:	39130000
P38919	Unlabelled (normalised)	Eukaryotic initiation factor 4A-III OS=Homo sapiens GN=EIF4A3 PE=1 SV=4 - [IF4A3_HUMAN]	0	0	0	0	0	0	0	0	0	0	0	0	0	0	0	0.331156	0	0	0	0	0	0	0
P38919	Labelled (normalised)	Eukaryotic initiation factor 4A-III OS=Homo sapiens GN=EIF4A3 PE=1 SV=4 - [IF4A3_HUMAN]	0	0	0	0	0	0.914369	0	0	0	0	0	0	0	0	0	0	0	0	0.444606	0.686986	1	0	0
NormalisationValue:	2067000
Q5CZC0	Unlabelled (normalised)	Fibrous sheath-interacting protein 2 OS=Homo sapiens GN=FSIP2 PE=2 SV=4 - [FSIP2_HUMAN]	0	0	0	0	0	0	0	0	0	0	0	0	0	0	0.243464	0	0	0	0	0	0	0	0
Q5CZC0	Labelled (normalised)	Fibrous sheath-interacting protein 2 OS=Homo sapiens GN=FSIP2 PE=2 SV=4 - [FSIP2_HUMAN]	0	0	0	0	0	0	0	0	0	0	1	0	0	0	0.541213	0.253994	0.315904	0	0	0	0	0	0
NormalisationValue:	5508000
O94973;O95782	Unlabelled (normalised)	AP-2 complex subunit alpha-2 OS=Homo sapiens GN=AP2A2 PE=1 SV=2 - [AP2A2_HUMAN]|AP-2 complex subunit alpha-1 OS=Homo sapiens GN=AP2A1 PE=1 SV=3 - [AP2A1_HUMAN]	0	0	0	0	0	0	0	0	0	0.183872	0	0	0	0.0991856	0.297316	0.277816	0.248566	0.168731	0.179514	0.237325	0	1	0.614017
O94973;O95782	Labelled (normalised)	AP-2 complex subunit alpha-2 OS=Homo sapiens GN=AP2A2 PE=1 SV=2 - [AP2A2_HUMAN]|AP-2 complex subunit alpha-1 OS=Homo sapiens GN=AP2A1 PE=1 SV=3 - [AP2A1_HUMAN]	0	0	0	0	0	0	0	0	0	0	0	0	0.180202	0	0.0946203	0	0.117688	0	0	0	0	0	0
NormalisationValue:	8718000
O94903	Unlabelled (normalised)	Proline synthase co-transcribed bacterial homolog protein OS=Homo sapiens GN=PROSC PE=1 SV=1 - [PROSC_HUMAN]	0	1	0	0	0	0	0	0	0	0	0	0	0	0	0	0	0	0	0	0	0	0	0
O94903	Labelled (normalised)	Proline synthase co-transcribed bacterial homolog protein OS=Homo sapiens GN=PROSC PE=1 SV=1 - [PROSC_HUMAN]	0	0.926195	0.646911	0	0	0	0	0	0	0	0	0	0	0	0	0	0	0	0	0	0	0	0
NormalisationValue:	35770000
P27824	Unlabelled (normalised)	Calnexin OS=Homo sapiens GN=CANX PE=1 SV=2 - [CALX_HUMAN]	0	0	0	0	0	0	0	0	0.0544404	0.0645153	0.036374	0.089455	0.0817177	0.0250286	0.104523	0.226909	0.311904	0.140516	0.383814	0.367552	0.526617	1	0.142294
P27824	Labelled (normalised)	Calnexin OS=Homo sapiens GN=CANX PE=1 SV=2 - [CALX_HUMAN]	0	0.227544	0	0	0	0	0.126668	0	0.0587727	0.0900902	0.133274	0.0953373	0.0385593	0.0225257	0.0186253	0.155253	0.192098	0.115475	0.196798	0.472367	0.565621	0.925549	0.13861
NormalisationValue:	78710000
P09110	Unlabelled (normalised)	3-ketoacyl-CoA thiolase, peroxisomal OS=Homo sapiens GN=ACAA1 PE=1 SV=2 - [THIK_HUMAN]	0	0.226144	0	0	0	0	0	0	0	0	0	0	0	0	0	0	0	0	0	0	0	0	0
P09110	Labelled (normalised)	3-ketoacyl-CoA thiolase, peroxisomal OS=Homo sapiens GN=ACAA1 PE=1 SV=2 - [THIK_HUMAN]	0	0.283123	1	0.179042	0	0	0	0	0	0	0	0	0	0	0	0	0	0	0	0	0	0	0
NormalisationValue:	50720000
Q6P2Q9	Unlabelled (normalised)	Pre-mRNA-processing-splicing factor 8 OS=Homo sapiens GN=PRPF8 PE=1 SV=2 - [PRP8_HUMAN]	0	0	0	0	0	0	0	0	0	0	0	0.11727	0	0	0	0	0	0	0	0	0	0	0
Q6P2Q9	Labelled (normalised)	Pre-mRNA-processing-splicing factor 8 OS=Homo sapiens GN=PRPF8 PE=1 SV=2 - [PRP8_HUMAN]	0	0	0	0	0	0	0	0	0	0	0	0	0	0	0.0506282	0	1	0	0	0	0.0932308	0	0
NormalisationValue:	5333000
P48163	Unlabelled (normalised)	NADP-dependent malic enzyme OS=Homo sapiens GN=ME1 PE=1 SV=1 - [MAOX_HUMAN]	0	0.15439	0.641762	0.353428	0	0	0	0	0	0	0	0	0	0	0	0	0	0	0	0	0	0	0
P48163	Labelled (normalised)	NADP-dependent malic enzyme OS=Homo sapiens GN=ME1 PE=1 SV=1 - [MAOX_HUMAN]	0	0.187613	1	0.489627	0	0	0	0	0	0	0	0	0	0	0	0	0	0	0	0	0	0	0
NormalisationValue:	66520000
Q9NYJ1	Unlabelled (normalised)	Cytochrome c oxidase assembly factor 4 homolog, mitochondrial OS=Homo sapiens GN=COA4 PE=1 SV=2 - [COA4_HUMAN]	0	0.63201	1	0.371637	0.0618558	0	0	0	0	0	0	0	0	0	0	0	0	0	0.0967585	0	0	0.184927	0
Q9NYJ1	Labelled (normalised)	Cytochrome c oxidase assembly factor 4 homolog, mitochondrial OS=Homo sapiens GN=COA4 PE=1 SV=2 - [COA4_HUMAN]	0	0.502998	0.778525	0.293679	0	0	0	0	0	0	0	0	0	0	0	0	0	0	0	0	0	0	0.0807942
NormalisationValue:	123400000
P00505	Unlabelled (normalised)	Aspartate aminotransferase, mitochondrial OS=Homo sapiens GN=GOT2 PE=1 SV=3 - [AATM_HUMAN]	0.0257416	0.160129	0.993955	0.54056	0.0769014	0.0338676	0.0439758	0.00429636	0.0287502	0.0053339	0.0158723	0.00119626	0.000668073	0.000318993	0	0.00413187	0.006124	0.00172782	0.00705891	0.00608885	0.0107746	0.010769	0.00667651
P00505	Labelled (normalised)	Aspartate aminotransferase, mitochondrial OS=Homo sapiens GN=GOT2 PE=1 SV=3 - [AATM_HUMAN]	0.0241951	0.181499	1	0.55026	0.0808238	0.0319696	0.0436103	0.0033024	0.0306762	0.00362154	0.0161676	0.0061015	0.00162519	0.000972164	0.000742584	0.00345846	0.00680585	0.000776606	0	0	0.00963166	0.00920006	0.00668494
NormalisationValue:	7113000000
O75323	Unlabelled (normalised)	Protein NipSnap homolog 2 OS=Homo sapiens GN=GBAS PE=1 SV=1 - [NIPS2_HUMAN]	0	0.609252	0.621121	0.214393	0.521121	0.74729	0.455047	0.32729	0.278131	0.202243	0.449159	0.175047	0.315888	0	0.0768411	0.177196	0.191402	0.18243	0.17243	0.140467	0.198692	0.455888	0.31514
O75323	Labelled (normalised)	Protein NipSnap homolog 2 OS=Homo sapiens GN=GBAS PE=1 SV=1 - [NIPS2_HUMAN]	0	0	0.366355	0.227383	0.229907	0.689159	1	0.401682	0.173364	0.186916	0.525981	0.161121	0.241963	0	0.0702336	0.0998131	0.135327	0.161028	0.114112	0.139346	0.188224	0.248785	0.17729
NormalisationValue:	107000000
Q92841	Unlabelled (normalised)	Probable ATP-dependent RNA helicase DDX17 OS=Homo sapiens GN=DDX17 PE=1 SV=2 - [DDX17_HUMAN]	0	0.228776	0.988648	0.785785	0.63771	0.352616	0.210118	0	0	0.0762586	0.131046	0	0	0	0	0	0	0	0	0	0.0342843	0	0
Q92841	Labelled (normalised)	Probable ATP-dependent RNA helicase DDX17 OS=Homo sapiens GN=DDX17 PE=1 SV=2 - [DDX17_HUMAN]	0	0	0.769003	1	0.750247	0.409427	0.171718	0	0	0	0	0	0	0	0	0	0	0	0	0	0.0353504	0.152912	0
NormalisationValue:	20260000
P09234	Unlabelled (normalised)	U1 small nuclear ribonucleoprotein C OS=Homo sapiens GN=SNRPC PE=1 SV=1 - [RU1C_HUMAN]	0	0	0	0	0	0	0	0.69531	0.322337	0	0.842607	0	0	0	0.169555	0	0	0	0	0	0	0	0
P09234	Labelled (normalised)	U1 small nuclear ribonucleoprotein C OS=Homo sapiens GN=SNRPC PE=1 SV=1 - [RU1C_HUMAN]	0	0	0	0	0	0	0	0	0	0	1	0	0.31868	0	0.343084	0	0	0	0	0	0	0	0
NormalisationValue:	12580000
Q9UL25	Unlabelled (normalised)	Ras-related protein Rab-21 OS=Homo sapiens GN=RAB21 PE=1 SV=3 - [RAB21_HUMAN]	0	0	0	0	0	0	0	0	0	0	0	0	0	0	0	0	0	0	0	0	0.114761	0.75056	0.107198
Q9UL25	Labelled (normalised)	Ras-related protein Rab-21 OS=Homo sapiens GN=RAB21 PE=1 SV=3 - [RAB21_HUMAN]	0	0	0	0	0	0	0	0	0	0	0.0239056	0.0225487	0	0	0	0	0	0.0342773	0	0.0487316	0.133569	1	0.173451
NormalisationValue:	84750000
P09972	Unlabelled (normalised)	Fructose-bisphosphate aldolase C OS=Homo sapiens GN=ALDOC PE=1 SV=2 - [ALDOC_HUMAN]	0	0.0566579	0.138684	0.0956711	0.0269211	0	1	0	0	0	0	0	0	0	0	0	0	0	0	0	0	0	0
P09972	Labelled (normalised)	Fructose-bisphosphate aldolase C OS=Homo sapiens GN=ALDOC PE=1 SV=2 - [ALDOC_HUMAN]	0	0.0531579	0.148421	0.101066	0.0435526	0.0157763	0.0183421	0.00706184	0.0051	0.003225	0.00603684	0.00459474	0.00194474	0.000789211	0.000549079	0.000884737	0.00177632	0.000555395	0.00197632	0.00179211	0.00132237	0.00219079	0.000851447
NormalisationValue:	7600000000
P25325;Q16762	Unlabelled (normalised)	3-mercaptopyruvate sulfurtransferase OS=Homo sapiens GN=MPST PE=1 SV=3 - [THTM_HUMAN]|Thiosulfate sulfurtransferase OS=Homo sapiens GN=TST PE=1 SV=4 - [THTR_HUMAN]	0	1	0	0	0	0	0	0	0	0	0	0	0	0	0	0	0	0	0	0	0	0	0
P25325;Q16762	Labelled (normalised)	3-mercaptopyruvate sulfurtransferase OS=Homo sapiens GN=MPST PE=1 SV=3 - [THTM_HUMAN]|Thiosulfate sulfurtransferase OS=Homo sapiens GN=TST PE=1 SV=4 - [THTR_HUMAN]	0.064651	0	0	0	0	0	0	0	0	0	0	0	0	0	0	0	0	0	0	0	0	0	0
NormalisationValue:	28940000
Q8N9N7	Unlabelled (normalised)	Leucine-rich repeat-containing protein 57 OS=Homo sapiens GN=LRRC57 PE=1 SV=1 - [LRC57_HUMAN]	0	1	0	0	0	0	0	0	0	0.0913611	0	0	0	0	0	0	0	0.0436113	0	0	0	0	0
Q8N9N7	Labelled (normalised)	Leucine-rich repeat-containing protein 57 OS=Homo sapiens GN=LRRC57 PE=1 SV=1 - [LRC57_HUMAN]	0	0	0	0	0	0	0	0	0	0.135259	0	0	0.155249	0	0.1001	0	0	0	0	0.194324	0	0.216173	0
NormalisationValue:	19910000
P27635	Unlabelled (normalised)	60S ribosomal protein L10 OS=Homo sapiens GN=RPL10 PE=1 SV=4 - [RL10_HUMAN]	0	0	0	0	0	0	0	0	0	0.34617	0	0.253464	0.448859	0.0794825	0.356357	0	0.508557	0.374694	0.574572	1	0.919927	0.96251	0.152486
P27635	Labelled (normalised)	60S ribosomal protein L10 OS=Homo sapiens GN=RPL10 PE=1 SV=4 - [RL10_HUMAN]	0	0	0	0	0	0	0	0	0	0	0.396292	0.181296	0.245925	0.0778932	0	0.269356	0.276284	0.266096	0.270986	0.768134	0.777914	0.72718	0
NormalisationValue:	49080000
Q96JB5	Unlabelled (normalised)	CDK5 regulatory subunit-associated protein 3 OS=Homo sapiens GN=CDK5RAP3 PE=1 SV=2 - [CK5P3_HUMAN]	0	0	0	0	0	0	0	0	0	0	0	0	0	0	0	0	0	0	0	0	0.497871	1	0.193228
Q96JB5	Labelled (normalised)	CDK5 regulatory subunit-associated protein 3 OS=Homo sapiens GN=CDK5RAP3 PE=1 SV=2 - [CK5P3_HUMAN]	0	0	0	0	0	0	0	0	0	0	0	0	0	0	0	0	0	0	0	0	0.41925	0	0
NormalisationValue:	2348000
P07203	Unlabelled (normalised)	Glutathione peroxidase 1 OS=Homo sapiens GN=GPX1 PE=1 SV=4 - [GPX1_HUMAN]	0.00700574	1	0.650697	0.22863	0.0865463	0	0.063708	0	0.0107301	0	0	0	0	0	0	0	0	0	0	0	0	0	0
P07203	Labelled (normalised)	Glutathione peroxidase 1 OS=Homo sapiens GN=GPX1 PE=1 SV=4 - [GPX1_HUMAN]	0	0.902379	0.61452	0.21895	0.0510911	0	0	0	0	0	0	0	0	0	0	0	0	0	0	0	0	0	0.0102543
NormalisationValue:	121900000
Q13263	Unlabelled (normalised)	Transcription intermediary factor 1-beta OS=Homo sapiens GN=TRIM28 PE=1 SV=5 - [TIF1B_HUMAN]	0.0168787	1	0.851889	0.489066	0.218091	0.0857654	0	0	0.03166	0.0369185	0.0550199	0	0.0179423	0	0	0	0.0162823	0	0.0185885	0.0256561	0.041829	0.0772763	0.0230119
Q13263	Labelled (normalised)	Transcription intermediary factor 1-beta OS=Homo sapiens GN=TRIM28 PE=1 SV=5 - [TIF1B_HUMAN]	0	0.880219	0.854473	0.403678	0	0.0634592	0	0	0.0213618	0.0272068	0	0	0	0	0	0	0	0	0	0	0	0	0
NormalisationValue:	100600000
P49207	Unlabelled (normalised)	60S ribosomal protein L34 OS=Homo sapiens GN=RPL34 PE=1 SV=3 - [RL34_HUMAN]	0	0	0	0	0	0	0	0	0	0	0	0	0	0	0	0.232366	0	0.293158	0.374497	0.928193	0.671468	0.851091	0.192226
P49207	Labelled (normalised)	60S ribosomal protein L34 OS=Homo sapiens GN=RPL34 PE=1 SV=3 - [RL34_HUMAN]	0	0	0	0	0	0	0	0	0	0	0	0	0	0	0.196886	0	0.357128	0.257149	0.383605	0.896844	0.61936	1	0.101885
NormalisationValue:	47210000
Q8TCC3	Unlabelled (normalised)	39S ribosomal protein L30, mitochondrial OS=Homo sapiens GN=MRPL30 PE=1 SV=1 - [RM30_HUMAN]	0	0	0	0	0	0	0	0	0	0.366998	1	0.423565	0	0	0.0685706	0.0879415	0	0	0	0	0	0	0
Q8TCC3	Labelled (normalised)	39S ribosomal protein L30, mitochondrial OS=Homo sapiens GN=MRPL30 PE=1 SV=1 - [RM30_HUMAN]	0	0	0	0	0	0	0	0	0	0.212776	0.508002	0	0	0	0	0	0	0	0	0	0	0	0
NormalisationValue:	36240000
Q99536	Unlabelled (normalised)	Synaptic vesicle membrane protein VAT-1 homolog OS=Homo sapiens GN=VAT1 PE=1 SV=2 - [VAT1_HUMAN]	0	0	0	0	0.787883	0.786082	0.975174	0.420504	0.414844	0.573321	0.639954	0.320556	0.34937	0.132107	0.588629	0.330075	0.511834	0.387059	0.478904	0.698868	0.537304	0.972344	0.297916
Q99536	Labelled (normalised)	Synaptic vesicle membrane protein VAT-1 homolog OS=Homo sapiens GN=VAT1 PE=1 SV=2 - [VAT1_HUMAN]	0	0	0	0.744147	0.798431	0.720993	1	0.466941	0.430666	0.552611	0.713532	0.333676	0.333162	0.138796	0.61114	0.339079	0.514536	0.372395	0	0.64124	0.517623	0.927065	0
NormalisationValue:	77740000
Q9P003	Unlabelled (normalised)	Protein cornichon homolog 4 OS=Homo sapiens GN=CNIH4 PE=1 SV=1 - [CNIH4_HUMAN]	0	0	0	0	0	0	0	0	0	0	0	0	0	0	0	0	0	0.355432	0	0	1	0.66787	0
Q9P003	Labelled (normalised)	Protein cornichon homolog 4 OS=Homo sapiens GN=CNIH4 PE=1 SV=1 - [CNIH4_HUMAN]	0	0	0	0	0	0	0	0	0	0	0	0	0	0	0	0	0	0	0.18615	0	0.815556	0.734493	0
NormalisationValue:	30470000
P62854	Unlabelled (normalised)	40S ribosomal protein S26 OS=Homo sapiens GN=RPS26 PE=1 SV=3 - [RS26_HUMAN]	0	0	0	0	0	0	0	0	0	0.74778	0.61544	0.419794	0.36279	0	0	0.312231	0.251647	0	0	0	0.349327	0.361358	0.10984
P62854	Labelled (normalised)	40S ribosomal protein S26 OS=Homo sapiens GN=RPS26 PE=1 SV=3 - [RS26_HUMAN]	0	0	0	0	0	0	0	0	0.19851	0.627757	1	0.38456	0.374964	0	0.0630765	0.30908	0.259811	0.169579	0.228445	0.432254	0.359066	0.38542	0
NormalisationValue:	69820000
P55084	Unlabelled (normalised)	Trifunctional enzyme subunit beta, mitochondrial OS=Homo sapiens GN=HADHB PE=1 SV=3 - [ECHB_HUMAN]	0	0	0.186153	0.933584	0.59599	0.264662	0.195865	0.0911654	0.0269799	0.0118296	0.020213	0.0241604	0.00941729	0	0	0.0397368	0.0325188	0	0	0.0378759	0.0617732	0.00475815	0.0151629
P55084	Labelled (normalised)	Trifunctional enzyme subunit beta, mitochondrial OS=Homo sapiens GN=HADHB PE=1 SV=3 - [ECHB_HUMAN]	0	0	0.181516	1	0.616103	0.297368	0.226003	0.157331	0.0463659	0.020614	0.0413847	0.0295927	0	0	0.00866541	0.0393672	0.037713	0.0261404	0.0262469	0.0481516	0.0576128	0.0583271	0.0135526
NormalisationValue:	159600000
P30153	Unlabelled (normalised)	Serine/threonine-protein phosphatase 2A 65 kDa regulatory subunit A alpha isoform OS=Homo sapiens GN=PPP2R1A PE=1 SV=4 - [2AAA_HUMAN]	0	0.651157	0.961533	0.605288	0	0.0434104	0.060119	0.00910905	0	0	0.00985327	0	0	0	0	0	0	0	0	0	0	0	0
P30153	Labelled (normalised)	Serine/threonine-protein phosphatase 2A 65 kDa regulatory subunit A alpha isoform OS=Homo sapiens GN=PPP2R1A PE=1 SV=4 - [2AAA_HUMAN]	0	0.738929	1	0.694646	0.176867	0.0505221	0	0.0129901	0	0	0	0	0	0	0	0	0	0	0	0	0	0	0
NormalisationValue:	75650000
Q96GW7	Unlabelled (normalised)	Brevican core protein OS=Homo sapiens GN=BCAN PE=1 SV=2 - [PGCB_HUMAN]	0	0	0	0	0	0	0	0	0	0	1	0	0.354808	0.089645	0.360614	0	0	0.344453	0.439719	0	0	0	0
Q96GW7	Labelled (normalised)	Brevican core protein OS=Homo sapiens GN=BCAN PE=1 SV=2 - [PGCB_HUMAN]	0	0	0	0	0	0	0	0	0	0	0	0	0	0	0	0	0	0.354364	0	0	0	0	0
NormalisationValue:	27040000
P37108	Unlabelled (normalised)	Signal recognition particle 14 kDa protein OS=Homo sapiens GN=SRP14 PE=1 SV=2 - [SRP14_HUMAN]	0	0	0	1	0	0	0.182043	0.131054	0.201812	0.0898682	0.293163	0.162026	0.154283	0.0270428	0.102059	0.100247	0.147117	0.140445	0.142586	0.21285	0.177183	0.185997	0.0255766
P37108	Labelled (normalised)	Signal recognition particle 14 kDa protein OS=Homo sapiens GN=SRP14 PE=1 SV=2 - [SRP14_HUMAN]	0	0	0	0.652471	0	0.235338	0.290527	0	0.227018	0.145634	0.148847	0.190774	0.1757	0	0.138303	0.144399	0.167298	0.16598	0	0	0.190527	0	0.0290527
NormalisationValue:	121400000
P04083	Unlabelled (normalised)	Annexin A1 OS=Homo sapiens GN=ANXA1 PE=1 SV=2 - [ANXA1_HUMAN]	0	1	0	0	0.627354	0	0.0969772	0	0	0.112091	0	0.0489049	0	0	0	0.11893	0	0	0.306838	0.202775	0.231913	0	0
P04083	Labelled (normalised)	Annexin A1 OS=Homo sapiens GN=ANXA1 PE=1 SV=2 - [ANXA1_HUMAN]	0	0.754708	0	0	0	0	0.356987	0	0	0	0.0638256	0	0	0	0	0.0466947	0	0.133746	0	0	0.114866	0.570862	0
NormalisationValue:	20180000
Q9Y2W1	Unlabelled (normalised)	Thyroid hormone receptor-associated protein 3 OS=Homo sapiens GN=THRAP3 PE=1 SV=2 - [TR150_HUMAN]	0	0	0	0	0	0	0	0	0	0	0	0	0	0	0	0	0.0880986	0	0	0.126665	0	1	0.130405
Q9Y2W1	Labelled (normalised)	Thyroid hormone receptor-associated protein 3 OS=Homo sapiens GN=THRAP3 PE=1 SV=2 - [TR150_HUMAN]	0	0	0	0	0	0	0	0	0	0	0	0	0	0	0	0	0	0.0468121	0	0	0	0.777841	0
NormalisationValue:	35290000
Q9NQ50	Unlabelled (normalised)	39S ribosomal protein L40, mitochondrial OS=Homo sapiens GN=MRPL40 PE=1 SV=1 - [RM40_HUMAN]	0	0	0	0	0	0	0	0	0	0.558427	1	0.692584	0.462097	0.0816479	0.227566	0.163596	0.0596929	0.0381273	0.0391461	0	0	0	0
Q9NQ50	Labelled (normalised)	39S ribosomal protein L40, mitochondrial OS=Homo sapiens GN=MRPL40 PE=1 SV=1 - [RM40_HUMAN]	0	0	0	0	0	0	0	0	0	0.213258	0.567566	0.372135	0.251985	0.0411386	0.128015	0.0820974	0	0	0	0	0	0	0
NormalisationValue:	133500000
P23258	Unlabelled (normalised)	Tubulin gamma-1 chain OS=Homo sapiens GN=TUBG1 PE=1 SV=2 - [TBG1_HUMAN]	0	0	0	0	0	0	0	0	0.630527	1	0	0	0.140945	0	0	0	0	0	0	0	0	0	0
P23258	Labelled (normalised)	Tubulin gamma-1 chain OS=Homo sapiens GN=TUBG1 PE=1 SV=2 - [TBG1_HUMAN]	0	0	0	0	0	0	0	0	0.204058	0.791641	0.283404	0	0	0	0	0	0	0	0	0	0	0	0
NormalisationValue:	16510000
O15143	Unlabelled (normalised)	Actin-related protein 2/3 complex subunit 1B OS=Homo sapiens GN=ARPC1B PE=1 SV=3 - [ARC1B_HUMAN]	0	0	0	0	0	0	0	0	0	0	0	0	0	0	0.198041	0.17904	0	0.290793	0	0	0.611655	1	0
O15143	Labelled (normalised)	Actin-related protein 2/3 complex subunit 1B OS=Homo sapiens GN=ARPC1B PE=1 SV=3 - [ARC1B_HUMAN]	0	0	0	0	0	0	0	0	0	0	0	0	0	0	0	0	0	0	0	0	0.546327	0	0
NormalisationValue:	10210000
P38646	Unlabelled (normalised)	Stress-70 protein, mitochondrial OS=Homo sapiens GN=HSPA9 PE=1 SV=2 - [GRP75_HUMAN]	0.0456236	1	0.72369	0.437228	0.209875	0.117432	0.179138	0.0454891	0.0617988	0.0445016	0.0415253	0.0306027	0.0209272	0.00182893	0.00782568	0.0133658	0.0189986	0.00798795	0.0356143	0.0167362	0.0201762	0.0624942	0.0240287
P38646	Labelled (normalised)	Stress-70 protein, mitochondrial OS=Homo sapiens GN=HSPA9 PE=1 SV=2 - [GRP75_HUMAN]	0.0311915	0.788132	0.580899	0.321187	0.196987	0.101437	0.144043	0.0368707	0.0453871	0.0358183	0.0280065	0.0199026	0.0161382	0.00327214	0.00511822	0.00925823	0.0137923	0.00640241	0.025146	0.0142327	0.0156931	0.0448957	0.0170422
NormalisationValue:	2157000000
Q9BW92	Unlabelled (normalised)	Threonine--tRNA ligase, mitochondrial OS=Homo sapiens GN=TARS2 PE=1 SV=1 - [SYTM_HUMAN]	0	0.0844949	1	0.645576	0.327643	0.117776	0.122318	0	0	0.0232106	0.0432733	0.00713547	0	0	0.00304933	0	0.0129679	0	0	0	0	0.0294675	0.00938919
Q9BW92	Labelled (normalised)	Threonine--tRNA ligase, mitochondrial OS=Homo sapiens GN=TARS2 PE=1 SV=1 - [SYTM_HUMAN]	0	0.681284	0.759593	0.590211	0.328191	0.133125	0.146672	0	0.0439468	0	0.0341504	0	0	0	0	0	0	0	0.007065	0	0	0.0184495	0.0052083
NormalisationValue:	127700000
P06748	Unlabelled (normalised)	Nucleophosmin OS=Homo sapiens GN=NPM1 PE=1 SV=2 - [NPM_HUMAN]	0.00369986	0.17019	0	0	0.379946	0.244512	0.15271	0.315108	0.256707	0.158401	0.264295	0.220122	0	0	0.148442	0.237331	0.20271	0.0462195	0.25	0.300339	0.306978	0.697832	0
P06748	Labelled (normalised)	Nucleophosmin OS=Homo sapiens GN=NPM1 PE=1 SV=2 - [NPM_HUMAN]	0	1	0.502236	0	0.387331	0.0810298	0.53916	0.0888211	0.262669	0.150949	0.225	0.202304	0	0	0	0.220257	0.0541057	0.0835366	0.233198	0.281098	0.271138	0.624932	0
NormalisationValue:	147600000
P15927	Unlabelled (normalised)	Replication protein A 32 kDa subunit OS=Homo sapiens GN=RPA2 PE=1 SV=1 - [RFA2_HUMAN]	0	0	0	0	0.381345	0	0.880816	0	0	0	0.765123	0	0	0	0	0	0	0	1	0	0.375529	0.98308	0
P15927	Labelled (normalised)	Replication protein A 32 kDa subunit OS=Homo sapiens GN=RPA2 PE=1 SV=1 - [RFA2_HUMAN]	0	0	0	0	0	0.448604	0.665292	0.344332	0.280774	0	0.599196	0	0.253807	0	0	0	0	0	0	0	0	0	0
NormalisationValue:	9456000
Q4VC31	Unlabelled (normalised)	Coiled-coil domain-containing protein 58 OS=Homo sapiens GN=CCDC58 PE=1 SV=1 - [CCD58_HUMAN]	0	0	0	0	0	0	0	0	0	0	0	0.00936255	0	0	0	0	0.0112908	0	0.0443586	0.0156972	0.0138645	0.0984064	0.0340876
Q4VC31	Labelled (normalised)	Coiled-coil domain-containing protein 58 OS=Homo sapiens GN=CCDC58 PE=1 SV=1 - [CCD58_HUMAN]	0.0139044	0.761992	1	0	0	0	0	0	0	0	0	0	0	0	0	0	0	0	0.0417371	0	0.0118964	0.0883665	0.0331235
NormalisationValue:	1255000000
Q96HR9	Unlabelled (normalised)	Receptor expression-enhancing protein 6 OS=Homo sapiens GN=REEP6 PE=1 SV=1 - [REEP6_HUMAN]	0	0	0	0	0	0	0	0.458923	0	0	0.557226	0	0	0	0	0	0	0.280989	0	1	0.524248	0.443695	0.148594
Q96HR9	Labelled (normalised)	Receptor expression-enhancing protein 6 OS=Homo sapiens GN=REEP6 PE=1 SV=1 - [REEP6_HUMAN]	0	0	0	0	0	0	0	0.956353	0.496605	0	0.57614	0	0	0	0	0	0	0.396314	0	0	0	0.50097	0.220417
NormalisationValue:	2062000
Q13885;Q9BVA1;Q13509;P04350;P68371;P07437;Q9BUF5;Q3ZCM7	Unlabelled (normalised)	Tubulin beta-2A chain OS=Homo sapiens GN=TUBB2A PE=1 SV=1 - [TBB2A_HUMAN]|Tubulin beta-2B chain OS=Homo sapiens GN=TUBB2B PE=1 SV=1 - [TBB2B_HUMAN]|Tubulin beta-3 chain OS=Homo sapiens GN=TUBB3 PE=1 SV=2 - [TBB3_HUMAN]|Tubulin beta-4A chain OS=Homo sapiens GN=TUBB4A PE=1 SV=2 - [TBB4A_HUMAN]|Tubulin beta-4B chain OS=Homo sapiens GN=TUBB4B PE=1 SV=1 - [TBB4B_HUMAN]|Tubulin beta chain OS=Homo sapie…	0.0127529	1	0.941612	0.451844	0.247312	0.14071	0.079038	0.0269511	0.0223263	0.0144641	0.0374263	0.0140479	0.00454966	0.00216788	0	0.00288241	0.0102336	0	0.0142907	0.0201757	0.0240143	0.031229	0.014996
Q13885;Q9BVA1;Q13509;P04350;P68371;P07437;Q9BUF5;Q3ZCM7	Labelled (normalised)	Tubulin beta-2A chain OS=Homo sapiens GN=TUBB2A PE=1 SV=1 - [TBB2A_HUMAN]|Tubulin beta-2B chain OS=Homo sapiens GN=TUBB2B PE=1 SV=1 - [TBB2B_HUMAN]|Tubulin beta-3 chain OS=Homo sapiens GN=TUBB3 PE=1 SV=2 - [TBB3_HUMAN]|Tubulin beta-4A chain OS=Homo sapiens GN=TUBB4A PE=1 SV=2 - [TBB4A_HUMAN]|Tubulin beta-4B chain OS=Homo sapiens GN=TUBB4B PE=1 SV=1 - [TBB4B_HUMAN]|Tubulin beta chain OS=Homo sapie…	0.0118626	0.8527	0.799283	0.394265	0.260377	0.134004	0.104509	0.00654758	0.011399	0.00810961	0.013412	0	0.0061221	0.00133657	0.00419239	0.00290207	0	0.00192045	0.0129032	0.00225575	0.0298763	0.0297375	0.0175743
NormalisationValue:	864900000
P10515	Unlabelled (normalised)	Dihydrolipoyllysine-residue acetyltransferase component of pyruvate dehydrogenase complex, mitochondrial OS=Homo sapiens GN=DLAT PE=1 SV=3 - [ODP2_HUMAN]	0	0	0	0	0	0	0	0.00937891	0	0.021416	0.042041	0.029707	0.0658594	0	0.648926	1	0.915527	0.476855	0.179688	0.161914	0.100781	0.0860742	0.012334
P10515	Labelled (normalised)	Dihydrolipoyllysine-residue acetyltransferase component of pyruvate dehydrogenase complex, mitochondrial OS=Homo sapiens GN=DLAT PE=1 SV=3 - [ODP2_HUMAN]	0	0	0	0	0	0.0057002	0.00646777	0	0.0113965	0.0271582	0.0612891	0.0442773	0.0993164	0.0573926	0.553906	0.797168	0.718555	0.399219	0.146094	0.131641	0.0787109	0.0726465	0.00983398
NormalisationValue:	1024000000
P22033	Unlabelled (normalised)	Methylmalonyl-CoA mutase, mitochondrial OS=Homo sapiens GN=MUT PE=1 SV=4 - [MUTA_HUMAN]	0	0.876585	0.541589	0.293322	0	0.0446661	0	0	0	0	0	0	0	0	0	0	0	0	0	0	0	0	0
P22033	Labelled (normalised)	Methylmalonyl-CoA mutase, mitochondrial OS=Homo sapiens GN=MUT PE=1 SV=4 - [MUTA_HUMAN]	0	1	0.688673	0.336095	0	0.129839	0.0751479	0	0	0	0	0	0	0	0	0	0	0	0	0	0	0	0
NormalisationValue:	118300000
P49321	Unlabelled (normalised)	Nuclear autoantigenic sperm protein OS=Homo sapiens GN=NASP PE=1 SV=2 - [NASP_HUMAN]	0	1	0.168762	0	0	0	0.0543811	0	0	0	0	0	0	0	0	0	0	0	0.0124165	0	0	0.023222	0.00524951
P49321	Labelled (normalised)	Nuclear autoantigenic sperm protein OS=Homo sapiens GN=NASP PE=1 SV=2 - [NASP_HUMAN]	0	0.880648	0.430255	0	0	0	0	0	0	0	0	0	0	0	0	0	0	0	0.0141749	0	0	0.019224	0
NormalisationValue:	101800000
Q9Y3Y2	Unlabelled (normalised)	Chromatin target of PRMT1 protein OS=Homo sapiens GN=CHTOP PE=1 SV=2 - [CHTOP_HUMAN]	0	0	0	0	0	0	0	0	0	0	0	0	0	0	0	0	0	0	0	0	0	1	0
Q9Y3Y2	Labelled (normalised)	Chromatin target of PRMT1 protein OS=Homo sapiens GN=CHTOP PE=1 SV=2 - [CHTOP_HUMAN]	0	0	0	0	0	0	0	0	0	0	0	0	0	0	0	0	0	0	0	0	0	0.648381	0
NormalisationValue:	3427000
P04040	Unlabelled (normalised)	Catalase OS=Homo sapiens GN=CAT PE=1 SV=3 - [CATA_HUMAN]	0	0	0.725196	0.996513	0.448126	0.11517	0.144115	0.0519704	0.0278989	0.0165214	0	0.0215432	0	0	0	0	0	0	0.0362162	0	0	0.0317786	0
P04040	Labelled (normalised)	Catalase OS=Homo sapiens GN=CAT PE=1 SV=3 - [CATA_HUMAN]	0	0	1	0	0.572101	0	0.176286	0	0.0300262	0	0	0	0	0	0	0	0	0	0	0	0.0208195	0	0
NormalisationValue:	114700000
P33991	Unlabelled (normalised)	DNA replication licensing factor MCM4 OS=Homo sapiens GN=MCM4 PE=1 SV=5 - [MCM4_HUMAN]	0	0	0	0	0.443932	0	0	0	0	0	0	0	0	0	0	0	0	0	0	0	0	0	0
P33991	Labelled (normalised)	DNA replication licensing factor MCM4 OS=Homo sapiens GN=MCM4 PE=1 SV=5 - [MCM4_HUMAN]	0	0	0	1	0	0	0	0	0	0	0	0	0	0	0	0	0	0	0	0	0	0	0
NormalisationValue:	3906000000
P05141	Unlabelled (normalised)	ADP/ATP translocase 2 OS=Homo sapiens GN=SLC25A5 PE=1 SV=7 - [ADT2_HUMAN]	0	0	0	0	0	0	0	0	0.0505712	0.0625895	0.195735	0.0684844	0.14425	0.0574714	0.105941	0.186519	0.237091	0.200457	0.255674	0.672582	0.899467	1	0.333892
P05141	Labelled (normalised)	ADP/ATP translocase 2 OS=Homo sapiens GN=SLC25A5 PE=1 SV=7 - [ADT2_HUMAN]	0	0	0	0	0	0	0.0640289	0.083016	0.0537852	0.111272	0.271287	0.0704494	0.146839	0.0631988	0.143488	0.172277	0.219269	0.229094	0.248667	0.671896	0.888043	0.973343	0.314851
NormalisationValue:	131300000
P30049	Unlabelled (normalised)	ATP synthase subunit delta, mitochondrial OS=Homo sapiens GN=ATP5D PE=1 SV=2 - [ATPD_HUMAN]	0	0	0	0	0	0	0	0	0	0	0.0806619	0.0400319	0	0	0.0963716	0.0400718	0.12197	0	0.219298	0.570973	0.59689	0.991627	0
P30049	Labelled (normalised)	ATP synthase subunit delta, mitochondrial OS=Homo sapiens GN=ATP5D PE=1 SV=2 - [ATPD_HUMAN]	0	0	0	0	0	0	0	0.0580144	0	0.069378	0	0	0.0867225	0	0.1061	0.0586922	0.139952	0.0993222	0.237081	0.665869	0.620813	1	0.185686
NormalisationValue:	25080000
P60891	Unlabelled (normalised)	Ribose-phosphate pyrophosphokinase 1 OS=Homo sapiens GN=PRPS1 PE=1 SV=2 - [PRPS1_HUMAN]	0	0	0	0.259247	0	0	0	0	0	0	0	0	0	0	0	0	0	0	0	0	0	0	0
P60891	Labelled (normalised)	Ribose-phosphate pyrophosphokinase 1 OS=Homo sapiens GN=PRPS1 PE=1 SV=2 - [PRPS1_HUMAN]	0	1	0	0	0	0	0	0	0	0	0	0	0	0	0	0	0	0	0	0	0	0	0
NormalisationValue:	94080000
P82930	Unlabelled (normalised)	28S ribosomal protein S34, mitochondrial OS=Homo sapiens GN=MRPS34 PE=1 SV=2 - [RT34_HUMAN]	0	0	0.0836532	0	0	0.0605821	0.785221	1	0.774934	0.885711	0.917953	0.266968	0.392046	0.0790867	0.180404	0.20424	0.204617	0.0862376	0	0	0	0.0727512	0
P82930	Labelled (normalised)	28S ribosomal protein S34, mitochondrial OS=Homo sapiens GN=MRPS34 PE=1 SV=2 - [RT34_HUMAN]	0	0	0	0	0	0	0.292561	0.561912	0.504705	0.639568	0.66767	0.201857	0.248024	0.0507339	0.0869402	0	0.106674	0	0.0302597	0	0	0	0
NormalisationValue:	79710000
Q14247	Unlabelled (normalised)	Src substrate cortactin OS=Homo sapiens GN=CTTN PE=1 SV=2 - [SRC8_HUMAN]	0	1	0	0	0	0	0	0	0	0	0	0	0	0	0	0	0	0	0	0	0	0	0
Q14247	Labelled (normalised)	Src substrate cortactin OS=Homo sapiens GN=CTTN PE=1 SV=2 - [SRC8_HUMAN]	0	0.714995	0	0	0	0	0	0	0	0	0	0	0	0	0	0	0	0	0	0	0	0	0
NormalisationValue:	30210000
Q12849	Unlabelled (normalised)	G-rich sequence factor 1 OS=Homo sapiens GN=GRSF1 PE=1 SV=3 - [GRSF1_HUMAN]	0	0.990338	0.260041	0	0	0.0437681	0.146032	0	0.0550794	0	0.0934438	0	0.0157281	0.00436301	0.0532919	0.0378744	0.0477985	0.0167288	0.0438371	0.0571912	0.0662802	0.150794	0.0523119
Q12849	Labelled (normalised)	G-rich sequence factor 1 OS=Homo sapiens GN=GRSF1 PE=1 SV=3 - [GRSF1_HUMAN]	0	1	0.313182	0.117874	0	0	0.139268	0.0498758	0.0517184	0.0636646	0.0885438	0.0340925	0.0184955	0.00886128	0.045452	0.0330228	0.036225	0.0180676	0.0404141	0.0583782	0.0535128	0.11677	0.0327743
NormalisationValue:	144900000
P29083	Unlabelled (normalised)	General transcription factor IIE subunit 1 OS=Homo sapiens GN=GTF2E1 PE=1 SV=2 - [T2EA_HUMAN]	0	1	0	0	0	0	0	0	0	0	0	0	0	0	0	0	0	0	0	0	0	0	0
P29083	Labelled (normalised)	General transcription factor IIE subunit 1 OS=Homo sapiens GN=GTF2E1 PE=1 SV=2 - [T2EA_HUMAN]	0	0	0	0	0	0	0	0	0	0	0	0	0	0	0.260581	0	0	0	0	0	0	0	0
NormalisationValue:	216900000
Q92896	Unlabelled (normalised)	Golgi apparatus protein 1 OS=Homo sapiens GN=GLG1 PE=1 SV=2 - [GSLG1_HUMAN]	0	0	0	0	0	0	0	0	0	0	0	0	0	0	0.156838	0.206964	0.217566	0.12936	0	0.23187	1	0	0
Q92896	Labelled (normalised)	Golgi apparatus protein 1 OS=Homo sapiens GN=GLG1 PE=1 SV=2 - [GSLG1_HUMAN]	0	0	0	0	0	0	0	0	0	0	0	0	0	0	0	0.184755	0	0.101255	0	0	0.813676	0.998118	0.463237
NormalisationValue:	15940000
O75695	Unlabelled (normalised)	Protein XRP2 OS=Homo sapiens GN=RP2 PE=1 SV=4 - [XRP2_HUMAN]	0	0	0	0	0	0	0	0	0	0	0	0	0	0	0	0	0	0	0	1	0	0	0
O75695	Labelled (normalised)	Protein XRP2 OS=Homo sapiens GN=RP2 PE=1 SV=4 - [XRP2_HUMAN]	0	0	0	0	0	0	0	0.207666	0.321465	0	0.893526	0.469591	0.347615	0.0774361	0.531772	0	0.480324	0.434753	0	0	0.0840801	0	0
NormalisationValue:	11740000
P08758	Unlabelled (normalised)	Annexin A5 OS=Homo sapiens GN=ANXA5 PE=1 SV=2 - [ANXA5_HUMAN]	0.0213663	0.858102	0	0	0.039976	0	0.0293384	0	0.00553212	0	0.0306088	0.00432263	0.00162272	0	0	0.0258341	0.0379578	0.0386385	0.0737296	0.0724353	0.0749281	0.0970757	0.0207191
P08758	Labelled (normalised)	Annexin A5 OS=Homo sapiens GN=ANXA5 PE=1 SV=2 - [ANXA5_HUMAN]	0.0200048	1	0	0.295686	0.0970757	0.0331735	0.0889262	0.005	0.00599712	0.00615053	0.0334708	0.00316587	0.000639981	0.00211457	0.0126654	0.0289837	0.0421812	0	0.0722435	0.0713327	0.0718121	0.0892617	0.0195973
NormalisationValue:	208600000
Q9UKN7	Unlabelled (normalised)	Unconventional myosin-XV OS=Homo sapiens GN=MYO15A PE=1 SV=2 - [MYO15_HUMAN]	0	0	0	0	0	0	0	0.675778	0.544397	0.805195	0.887345	0.347025	0.447599	0.078511	0.295832	0.178798	0.325128	0.173664	0.10219	0	0.232256	0	0
Q9UKN7	Labelled (normalised)	Unconventional myosin-XV OS=Homo sapiens GN=MYO15A PE=1 SV=2 - [MYO15_HUMAN]	0	0	0	0	0	0	1	0	0	0	0	0	0.405769	0	0	0	0	0	0	0	0	0	0
NormalisationValue:	66220000
Q13308	Unlabelled (normalised)	Inactive tyrosine-protein kinase 7 OS=Homo sapiens GN=PTK7 PE=1 SV=2 - [PTK7_HUMAN]	0	0	0	0	0	0	0	0	0	0	0.37139	0.181968	0.207891	0	0	0.245903	0.227737	0.17542	0.240363	0.609805	0.551041	0.97683	0.186232
Q13308	Labelled (normalised)	Inactive tyrosine-protein kinase 7 OS=Homo sapiens GN=PTK7 PE=1 SV=2 - [PTK7_HUMAN]	0	0	0	0	0	0	0	0	0.119275	0	0	0	0.206111	0.0764943	0	0.257858	0.219745	0.180188	0.268536	0.484553	0.492277	1	0.136602
NormalisationValue:	29780000
Q0VFZ6	Unlabelled (normalised)	Coiled-coil domain-containing protein 173 OS=Homo sapiens GN=CCDC173 PE=2 SV=2 - [CC173_HUMAN]	0	0	1	0.478123	0.159358	0	0	0	0	0	0	0	0	0	0	0	0	0	0	0	0	0	0
Q0VFZ6	Labelled (normalised)	Coiled-coil domain-containing protein 173 OS=Homo sapiens GN=CCDC173 PE=2 SV=2 - [CC173_HUMAN]	0	0	0.915168	0.476422	0	0	0	0	0	0	0	0	0	0	0	0	0	0	0	0	0	0	0
NormalisationValue:	411400000
P30486	Unlabelled (normalised)	HLA class I histocompatibility antigen, Cw-17 alpha chain OS=Homo sapiens GN=HLA-C PE=1 SV=1 - [1C17_HUMAN]|HLA class I histocompatibility antigen, B-48 alpha chain OS=Homo sapiens GN=HLA-B PE=1 SV=1 - [1B48_HUMAN]	0	0	0	0	0	0.162025	0	0.161227	0.244233	0.282117	0.448773	0.205399	0	0	0.310429	0.42362	0.32454	0.306442	0.355215	0.59816	0.883742	1	0.301534
P30486	Labelled (normalised)	HLA class I histocompatibility antigen, Cw-17 alpha chain OS=Homo sapiens GN=HLA-C PE=1 SV=1 - [1C17_HUMAN]|HLA class I histocompatibility antigen, B-48 alpha chain OS=Homo sapiens GN=HLA-B PE=1 SV=1 - [1B48_HUMAN]	0	0	0	0	0	0	0	0	0	0	0.379141	0	0	0	0	0	0	0	0.192117	0.370245	0.727607	0.612883	0.12773
NormalisationValue:	32600000
Q96EL3	Unlabelled (normalised)	39S ribosomal protein L53, mitochondrial OS=Homo sapiens GN=MRPL53 PE=1 SV=1 - [RM53_HUMAN]	0	0	0	0	0	0	0	0	0.122569	0.603638	0.864885	1	0	0.0691463	0.00933185	0.279436	0.66199	0.114625	0.482034	0.0416555	0.251076	0	0
Q96EL3	Labelled (normalised)	39S ribosomal protein L53, mitochondrial OS=Homo sapiens GN=MRPL53 PE=1 SV=1 - [RM53_HUMAN]	0	0	0.389235	0	0	0	0	0	0	0.1415	0.664217	0.638307	0	0.0335264	0.0378025	0.216927	0.394284	0.0744618	0.19265	0	0	0	0
NormalisationValue:	13470000
Q9Y3B4	Unlabelled (normalised)	Pre-mRNA branch site protein p14 OS=Homo sapiens GN=SF3B14 PE=1 SV=1 - [PM14_HUMAN]	0	0	0	0	0	0	1	0	0	0	0.911338	0	0	0	0	0	0	0	0	0	0	0	0
Q9Y3B4	Labelled (normalised)	Pre-mRNA branch site protein p14 OS=Homo sapiens GN=SF3B14 PE=1 SV=1 - [PM14_HUMAN]	0	0	0	0	0	0	0	0.650188	0	0.605051	0	0	0.593229	0	0	0	0	0	0	0	0	0	0
NormalisationValue:	3722000
Q643R3	Unlabelled (normalised)	Lysophospholipid acyltransferase LPCAT4 OS=Homo sapiens GN=LPCAT4 PE=1 SV=1 - [LPCT4_HUMAN]	0	0	1	0	0.283418	0	0	0	0	0	0	0	0	0	0	0	0	0	0	0	0	0	0
Q643R3	Labelled (normalised)	Lysophospholipid acyltransferase LPCAT4 OS=Homo sapiens GN=LPCAT4 PE=1 SV=1 - [LPCT4_HUMAN]	0	0.637795	0	0.731357	0	0	0	0	0	0	0	0.0278833	0	0	0.0285132	0	0.0348356	0	0	0	0	0.0548402	0.0268226
NormalisationValue:	215900000
P61019	Unlabelled (normalised)	Ras-related protein Rab-2A OS=Homo sapiens GN=RAB2A PE=1 SV=1 - [RAB2A_HUMAN]	0	0	0	0	0	0.0703744	0.161056	0.0835443	0.0963237	0.1655	0	0.156747	0.181659	0	0.217479	0.125694	0.174522	0.148398	0.197145	0.444789	0.438863	0.968085	0.246297
P61019	Labelled (normalised)	Ras-related protein Rab-2A OS=Homo sapiens GN=RAB2A PE=1 SV=1 - [RAB2A_HUMAN]	0	0	0	0	0	0	0	0	0.0829518	0.195933	0	0.162402	0.201724	0	0.232696	0.136413	0.20307	0.162402	0.214113	0.463911	0.463103	1	0.255319
NormalisationValue:	74260000
A4D1S0	Unlabelled (normalised)	Killer cell lectin-like receptor subfamily G member 2 OS=Homo sapiens GN=KLRG2 PE=2 SV=3 - [KLRG2_HUMAN]	0	0	0	0	0	0	0	0	0	0	0	0	0	0	0.134036	0	0.0731731	0	0	0	0	1	0.0770966
A4D1S0	Labelled (normalised)	Killer cell lectin-like receptor subfamily G member 2 OS=Homo sapiens GN=KLRG2 PE=2 SV=3 - [KLRG2_HUMAN]	0	0	0	0	0	0	0	0	0	0	0	0	0	0	0	0	0	0	0	0.276018	0	0.946052	0
NormalisationValue:	20390000
P46777	Unlabelled (normalised)	60S ribosomal protein L5 OS=Homo sapiens GN=RPL5 PE=1 SV=3 - [RL5_HUMAN]	0	0	0	0	0	0	0	0	0	0	0	0	0	0	0.316542	0	0.307898	0	0.353895	0.981857	0.58449	1	0
P46777	Labelled (normalised)	60S ribosomal protein L5 OS=Homo sapiens GN=RPL5 PE=1 SV=3 - [RL5_HUMAN]	0	0	0	0	0	0	0	0	0	0	0	0	0	0	0.256813	0	0.234223	0.204838	0.314123	0.778015	0.50587	0.900747	0
NormalisationValue:	28110000
P63220	Unlabelled (normalised)	40S ribosomal protein S21 OS=Homo sapiens GN=RPS21 PE=1 SV=1 - [RS21_HUMAN]	0	0.0105286	0	0	0	0	0	0	0.00250665	0.00848975	0.0149011	0.00493707	0.0038835	0.000996045	0.00540813	0.00227688	0.00367853	0.00225135	0.0034991	0.00531104	0.0035009	0.00770586	0.00149802
P63220	Labelled (normalised)	40S ribosomal protein S21 OS=Homo sapiens GN=RPS21 PE=1 SV=1 - [RS21_HUMAN]	0	1	0	0	0	0	0	0	0.021539	0.0071521	0.0143366	0.00509889	0.00412801	0.00121467	0.00626034	0.0018648	0.00281553	0.00240237	0.00327436	0.00500539	0.0038835	0.00761237	0.00157821
NormalisationValue:	2781000000
P68032	Unlabelled (normalised)	Actin, alpha cardiac muscle 1 OS=Homo sapiens GN=ACTC1 PE=1 SV=1 - [ACTC_HUMAN]	0.0270585	0.898067	0.567382	0.293355	0.118401	0.0445856	0.0487953	0.0240455	0.0224014	0.02556	0.0400053	0.0346571	0.0476569	0.00939635	0.0353985	0.0338364	0.0419116	0.0272703	0.0573206	0.0982791	0.106857	0.119884	0.0579031
P68032	Labelled (normalised)	Actin, alpha cardiac muscle 1 OS=Homo sapiens GN=ACTC1 PE=1 SV=1 - [ACTC_HUMAN]	0.0299974	1	0.633572	0.326185	0.134128	0.0515753	0.057506	0.0272968	0.026198	0.0293884	0.0433942	0.0338364	0.0506751	0.0098941	0.0376489	0.0359015	0.0456712	0.0288059	0.0605772	0.104024	0.111173	0.122716	0.0590151
NormalisationValue:	3777000000
Q16181	Unlabelled (normalised)	Septin-7 OS=Homo sapiens GN=SEPT7 PE=1 SV=2 - [SEPT7_HUMAN]	0	0	1	0.521396	0.417472	0.161507	0.221061	0.0695918	0.0579176	0.0561033	0.0722934	0.0522185	0.0274699	0	0.0420233	0.0254979	0.0426149	0.0239992	0.0444291	0.0513508	0.0599487	0.119957	0.0361664
Q16181	Labelled (normalised)	Septin-7 OS=Homo sapiens GN=SEPT7 PE=1 SV=2 - [SEPT7_HUMAN]	0	0	0.900414	0.709722	0	0	0.032814	0	0	0	0	0.0417866	0.00913232	0.00900414	0.0280221	0.0276277	0.0407612	0.0223822	0.0412148	0.0590022	0.0526918	0.115618	0.0235851
NormalisationValue:	507100000
Q9ULV4	Unlabelled (normalised)	Coronin-1C OS=Homo sapiens GN=CORO1C PE=1 SV=1 - [COR1C_HUMAN]	0	0	0	0	0	0	0	0.17781	0	0.0873131	0.177762	0	0	0	0	0.245634	0.218186	0.211626	0	0.0950796	0.581283	1	0.379547
Q9ULV4	Labelled (normalised)	Coronin-1C OS=Homo sapiens GN=CORO1C PE=1 SV=1 - [COR1C_HUMAN]	0	0	0	0	0	0	0	0	0	0	0	0	0	0.0308635	0	0.131018	0	0.0967197	0	0	0.278244	0.634829	0.255523
NormalisationValue:	20730000
P08240	Unlabelled (normalised)	Signal recognition particle receptor subunit alpha OS=Homo sapiens GN=SRPR PE=1 SV=2 - [SRPR_HUMAN]	0	0	0	0	0	0	0	0	0	0	0	0	0.0359806	0	0	0	0	0	0	0.141869	0	0	0
P08240	Labelled (normalised)	Signal recognition particle receptor subunit alpha OS=Homo sapiens GN=SRPR PE=1 SV=2 - [SRPR_HUMAN]	0	0	0	0	0	0	0	0	0	0	0	0	0	0	0	0	0	0	0	0.14295	0.196921	1	0.333549
NormalisationValue:	18510000
P12956	Unlabelled (normalised)	X-ray repair cross-complementing protein 6 OS=Homo sapiens GN=XRCC6 PE=1 SV=2 - [XRCC6_HUMAN]	0	0	0.56383	1	0.909353	0.569371	0.679521	0.426862	0.378768	0.369238	0.332004	0.152261	0.205496	0.0316046	0.0651817	0.198515	0.124845	0.1625	0.129676	0.108976	0.179721	0.201906	0
P12956	Labelled (normalised)	X-ray repair cross-complementing protein 6 OS=Homo sapiens GN=XRCC6 PE=1 SV=2 - [XRCC6_HUMAN]	0	0	0.567376	0.973848	0.890071	0.6332	0.80164	0.441046	0.388963	0.385638	0.307402	0.126396	0.248005	0.0370124	0.0750222	0.221166	0.140293	0	0.113231	0.119747	0.178036	0.220346	0.0376551
NormalisationValue:	45120000
Q99873	Unlabelled (normalised)	Protein arginine N-methyltransferase 1 OS=Homo sapiens GN=PRMT1 PE=1 SV=2 - [ANM1_HUMAN]	0	0	0.965866	1	0.396966	0	0.123549	0	0.0316975	0	0	0	0.0183772	0.00489714	0	0	0	0	0	0	0	0	0
Q99873	Labelled (normalised)	Protein arginine N-methyltransferase 1 OS=Homo sapiens GN=PRMT1 PE=1 SV=2 - [ANM1_HUMAN]	0	0	0.847029	0.954373	0.342374	0.0859901	0.0931847	0	0	0	0	0	0	0	0	0	0	0	0	0	0	0	0
NormalisationValue:	87010000
P62861	Unlabelled (normalised)	40S ribosomal protein S30 OS=Homo sapiens GN=FAU PE=1 SV=1 - [RS30_HUMAN]	0	0	0	0	0	0	0	0.0831169	0	1	0.864448	0.325487	0.88474	0.15832	0.16319	0	0.365097	0.342492	0.306615	0.372281	0.566558	0.512987	0.0915179
P62861	Labelled (normalised)	40S ribosomal protein S30 OS=Homo sapiens GN=FAU PE=1 SV=1 - [RS30_HUMAN]	0	0	0	0	0	0	0	0	0	0.844562	0.800731	0.391153	0.840097	0.157102	0.397281	0.322443	0.319359	0.280195	0.286891	0.304221	0	0	0
NormalisationValue:	24640000
Q14141	Unlabelled (normalised)	Septin-6 OS=Homo sapiens GN=SEPT6 PE=1 SV=4 - [SEPT6_HUMAN]	0	0	0.640566	0.697484	0.292704	0.137642	0	0	0	0	0	0	0	0	0.0307704	0	0.0308522	0.0302453	0.032956	0.0578616	0.0529874	0.0986792	0.0296289
Q14141	Labelled (normalised)	Septin-6 OS=Homo sapiens GN=SEPT6 PE=1 SV=4 - [SEPT6_HUMAN]	0	0	0	1	0.271006	0	0	0	0	0	0	0.0473585	0	0	0.032956	0	0.0277767	0.0393711	0	0.0476415	0.0495912	0.144182	0.0369182
NormalisationValue:	318000000
Q6YN16	Unlabelled (normalised)	Hydroxysteroid dehydrogenase-like protein 2 OS=Homo sapiens GN=HSDL2 PE=1 SV=1 - [HSDL2_HUMAN]	0	0.754506	0.814661	0.399659	0	0.0307355	0.061057	0	0.0170287	0.0159352	0	0.0096225	0	0	0	0	0.0011566	0	0	0	0	0	0.0100658
Q6YN16	Labelled (normalised)	Hydroxysteroid dehydrogenase-like protein 2 OS=Homo sapiens GN=HSDL2 PE=1 SV=1 - [HSDL2_HUMAN]	0.0182465	1	0.873843	0.36678	0.144545	0.0340964	0	0.0148076	0	0	0	0	0	0	0	0	0	0	0	0	0.00851924	0	0.0124598
NormalisationValue:	410600000
Q9NTK5	Unlabelled (normalised)	Obg-like ATPase 1 OS=Homo sapiens GN=OLA1 PE=1 SV=2 - [OLA1_HUMAN]	0	0.992593	0.76963	0.33363	0	0	0.0470222	0	0	0	0	0	0	0	0	0	0	0	0	0.0051037	0.0113778	0.0140074	0
Q9NTK5	Labelled (normalised)	Obg-like ATPase 1 OS=Homo sapiens GN=OLA1 PE=1 SV=2 - [OLA1_HUMAN]	0	1	0.738519	0	0	0	0	0	0	0.00303926	0	0	0	0	0	0	0	0	0	0	0	0.0231778	0
NormalisationValue:	135000000
O60493	Unlabelled (normalised)	Sorting nexin-3 OS=Homo sapiens GN=SNX3 PE=1 SV=3 - [SNX3_HUMAN]	0	0	0	0	0	0	0	0	0	0	0	0	0	0	0	0	0	0	0.058553	0	0	0.880872	0.137602
O60493	Labelled (normalised)	Sorting nexin-3 OS=Homo sapiens GN=SNX3 PE=1 SV=3 - [SNX3_HUMAN]	0	0	0	0	0	0	0.128345	0	0	0	0	0	0	0	0	0	0	0	0	0	0	1	0.166224
NormalisationValue:	50450000
P62424	Unlabelled (normalised)	60S ribosomal protein L7a OS=Homo sapiens GN=RPL7A PE=1 SV=2 - [RL7A_HUMAN]	0	0	0	0	0	0	0	0	0	0	0	0	0	0	0.238492	0	0	0.283955	0.364084	1	0.759803	0.867589	0
P62424	Labelled (normalised)	60S ribosomal protein L7a OS=Homo sapiens GN=RPL7A PE=1 SV=2 - [RL7A_HUMAN]	0	0	0	0	0	0	0	0	0.0326198	0.0868915	0.114094	0.0521311	0.0745406	0.037526	0.234893	0.230915	0.330366	0.277325	0.347035	0.975185	0.746543	0.912294	0.138416
NormalisationValue:	52790000
P34931;P08107	Unlabelled (normalised)	Heat shock 70 kDa protein 1-like OS=Homo sapiens GN=HSPA1L PE=1 SV=2 - [HS71L_HUMAN]|Heat shock 70 kDa protein 1A/1B OS=Homo sapiens GN=HSPA1A PE=1 SV=5 - [HSP71_HUMAN]	0	0.919355	0	0	0.226952	0.120883	0.209083	0	0.0476655	0.0467742	0.0758065	0.0472411	0.0231112	0.00683362	0.0303905	0.0225127	0.0383701	0.0216851	0.0460951	0.0709253	0.062691	0.136333	0.0426995
P34931;P08107	Labelled (normalised)	Heat shock 70 kDa protein 1-like OS=Homo sapiens GN=HSPA1L PE=1 SV=2 - [HS71L_HUMAN]|Heat shock 70 kDa protein 1A/1B OS=Homo sapiens GN=HSPA1A PE=1 SV=5 - [HSP71_HUMAN]	0	1	0.60399	0.438455	0.265959	0.135441	0.232683	0.063455	0.0523345	0.0543718	0.0864601	0.0517402	0.0240832	0.0105051	0.0325722	0.0248727	0.0420458	0.0226316	0.0516129	0.0709253	0.0631154	0.140195	0.0439728
NormalisationValue:	235600000
Q00587	Unlabelled (normalised)	Cdc42 effector protein 1 OS=Homo sapiens GN=CDC42EP1 PE=1 SV=1 - [BORG5_HUMAN]	0	0	0	0	0	0	0	0	0	0	0	0	0	0	0	0	0	0	0	0	0	0	1
Q00587	Labelled (normalised)	Cdc42 effector protein 1 OS=Homo sapiens GN=CDC42EP1 PE=1 SV=1 - [BORG5_HUMAN]	0	0	0	0	0	0	0	0	0	0	0	0	0	0	0	0	0	0	0	0	0	0	0.10667
NormalisationValue:	3538000
Q14152	Unlabelled (normalised)	Eukaryotic translation initiation factor 3 subunit A OS=Homo sapiens GN=EIF3A PE=1 SV=1 - [EIF3A_HUMAN]	0	0	0	0	0	0	0.882311	0.531008	0	0.270789	0.434461	0.0974278	0.0966878	0	0	0	0	0	0	0	0	0	0
Q14152	Labelled (normalised)	Eukaryotic translation initiation factor 3 subunit A OS=Homo sapiens GN=EIF3A PE=1 SV=1 - [EIF3A_HUMAN]	0	0	0	0	0	1	0.87456	0.353066	0.221001	0.217442	0.423538	0.136469	0.134073	0	0	0.0641297	0	0	0	0	0	0	0
NormalisationValue:	28380000
Q9Y3F4	Unlabelled (normalised)	Serine-threonine kinase receptor-associated protein OS=Homo sapiens GN=STRAP PE=1 SV=1 - [STRAP_HUMAN]	0	0	1	0	0	0	0	0	0	0	0	0	0	0	0	0	0	0	0	0	0.0522379	0	0
Q9Y3F4	Labelled (normalised)	Serine-threonine kinase receptor-associated protein OS=Homo sapiens GN=STRAP PE=1 SV=1 - [STRAP_HUMAN]	0	0.432864	0	0	0	0	0	0	0	0	0	0	0	0	0	0	0	0	0	0	0	0	0
NormalisationValue:	142100000
Q9Y5S9	Unlabelled (normalised)	RNA-binding protein 8A OS=Homo sapiens GN=RBM8A PE=1 SV=1 - [RBM8A_HUMAN]	0	0	0	0.584611	0	0	0	0	0	0	0	0	0	0	0	0	0	0	0	0	0	1	0
Q9Y5S9	Labelled (normalised)	RNA-binding protein 8A OS=Homo sapiens GN=RBM8A PE=1 SV=1 - [RBM8A_HUMAN]	0	0	0	0	0	0	0	0	0	0	0	0	0	0	0	0	0	0	0	0	0	0.770227	0
NormalisationValue:	7564000
Q15819	Unlabelled (normalised)	Ubiquitin-conjugating enzyme E2 variant 2 OS=Homo sapiens GN=UBE2V2 PE=1 SV=4 - [UB2V2_HUMAN]	0.742493	0.94131	0	0	0	0	0	0	0	0	0	0	0	0	0	0	0	0	0	0	0	0	0
Q15819	Labelled (normalised)	Ubiquitin-conjugating enzyme E2 variant 2 OS=Homo sapiens GN=UBE2V2 PE=1 SV=4 - [UB2V2_HUMAN]	0.0224295	0	0	0	0	0	1	0	0	0	0	0	0	0	0	0	0	0	0	0	0	0	0
NormalisationValue:	21980000
Q8N766	Unlabelled (normalised)	ER membrane protein complex subunit 1 OS=Homo sapiens GN=EMC1 PE=1 SV=1 - [EMC1_HUMAN]	0	0	0	0	0	0	0	0	0	0	0	0	0	0	0	0	0	0	0	0	1	0	0
Q8N766	Labelled (normalised)	ER membrane protein complex subunit 1 OS=Homo sapiens GN=EMC1 PE=1 SV=1 - [EMC1_HUMAN]	0	0	0	0	0	0	0	0	0	0	0	0	0	0	0	0	0	0	0	0	0.370377	0	0
NormalisationValue:	2677000
Q6UXV4	Unlabelled (normalised)	Apolipoprotein O-like OS=Homo sapiens GN=APOOL PE=1 SV=1 - [APOOL_HUMAN]	0	0	0	0	0	0	0	0	0	0	0	0	0	0	0	0	0	0	0	0	0	0.979104	0
Q6UXV4	Labelled (normalised)	Apolipoprotein O-like OS=Homo sapiens GN=APOOL PE=1 SV=1 - [APOOL_HUMAN]	0	0	0	0	0	0	0	0	0	0	0	0	0	0	0	0	0	0	0	0	0	1	0
NormalisationValue:	23450000
Q8NF37	Unlabelled (normalised)	Lysophosphatidylcholine acyltransferase 1 OS=Homo sapiens GN=LPCAT1 PE=1 SV=2 - [PCAT1_HUMAN]	0	0	0	0	0	0	0	0	0	0	0	0	0	0	0	0	0	0.243481	0	0	0	0	0
Q8NF37	Labelled (normalised)	Lysophosphatidylcholine acyltransferase 1 OS=Homo sapiens GN=LPCAT1 PE=1 SV=2 - [PCAT1_HUMAN]	0	0	0	0	0	0	0	0	0	0	0	0	0	0	0	0.344064	0	0	0	0	0	1	0
NormalisationValue:	2746000
P50454	Unlabelled (normalised)	Serpin H1 OS=Homo sapiens GN=SERPINH1 PE=1 SV=2 - [SERPH_HUMAN]	0	0.637147	0.312786	0.0751548	0.0304711	0.0194724	0.0375505	0.00991117	0.0095424	0.014	0.0287483	0.00955855	0.0074428	0	0.00857335	0.0121104	0.00929206	0.00464603	0.0276447	0.0508748	0.0520054	0.127214	0.0286137
P50454	Labelled (normalised)	Serpin H1 OS=Homo sapiens GN=SERPINH1 PE=1 SV=2 - [SERPH_HUMAN]	0.0175451	1	0.511978	0.0255209	0.0411036	0.0371198	0.0946433	0.0196124	0.0179758	0.0243419	0.0359354	0.0267106	0.0115182	0	0.0181319	0.0127618	0.037039	0.00894751	0.0466756	0.0753163	0.0819381	0.200404	0.0435532
NormalisationValue:	371500000
Q8N0U8	Unlabelled (normalised)	Vitamin K epoxide reductase complex subunit 1-like protein 1 OS=Homo sapiens GN=VKORC1L1 PE=1 SV=2 - [VKORL_HUMAN]	0	0	0	0	0	0	0	0	0	0	0	0	0	0	0	0	0	0	0	0	1	0	0
Q8N0U8	Labelled (normalised)	Vitamin K epoxide reductase complex subunit 1-like protein 1 OS=Homo sapiens GN=VKORC1L1 PE=1 SV=2 - [VKORL_HUMAN]	0	0	0	0	0	0	0	0	0	0	0	0	0	0	0	0	0	0	0	0	0.812318	0	0
NormalisationValue:	2744000
Q6IE36	Unlabelled (normalised)	Ovostatin homolog 2 OS=Homo sapiens GN=OVOS2 PE=2 SV=2 - [OVOS2_HUMAN]	0	0	0	0	0	0	0	0	0	0	0.746734	0	0	0	0	0.114171	0.32804	0	0	0	0	0.927437	0
Q6IE36	Labelled (normalised)	Ovostatin homolog 2 OS=Homo sapiens GN=OVOS2 PE=2 SV=2 - [OVOS2_HUMAN]	0	0	0	0	0	0	0	0	0.179176	0.149508	0	0.201005	0.129206	0	0.160663	0.070593	0.277387	0.116925	0	0.330854	0.375075	1	0.695075
NormalisationValue:	49750000
Q9H089	Unlabelled (normalised)	Large subunit GTPase 1 homolog OS=Homo sapiens GN=LSG1 PE=1 SV=2 - [LSG1_HUMAN]	0	0	0	0	0	0	0	0	0	0	0	0	0	0	1	0	0	0	0	0	0	0	0
Q9H089	Labelled (normalised)	Large subunit GTPase 1 homolog OS=Homo sapiens GN=LSG1 PE=1 SV=2 - [LSG1_HUMAN]	0	0	0	0	0	0	0	0	0	0	0	0	0	0	0	0	0	0	0.407049	0	0	0	0
NormalisationValue:	2894000
P14618	Unlabelled (normalised)	Pyruvate kinase isozymes M1/M2 OS=Homo sapiens GN=PKM PE=1 SV=4 - [KPYM_HUMAN]	0.0157149	0.857647	0.936086	0.571903	0.272878	0.091658	0.0773812	0.026935	0.00405893	0.000403818	0.00212285	0.00296535	0	0	0.00107823	0.0065719	0.00201785	0.0014586	0.00602822	0.00761154	0.0073563	0.0151484	0.003536
P14618	Labelled (normalised)	Pyruvate kinase isozymes M1/M2 OS=Homo sapiens GN=PKM PE=1 SV=4 - [KPYM_HUMAN]	0.00631874	0.811372	1	0.618178	0.301307	0.106039	0.0811372	0.0236149	0.00846234	0	0	0	0	0	0	0	0.00222245	0.00121311	0.00654078	0.00809297	0.00895206	0.0176966	0.00412741
NormalisationValue:	481900000
P62316	Unlabelled (normalised)	Small nuclear ribonucleoprotein Sm D2 OS=Homo sapiens GN=SNRPD2 PE=1 SV=1 - [SMD2_HUMAN]	0	0	0	0	0	0	0	0.646135	0.280844	0	0.799199	0.34863	0.200832	0	0	0	0.234401	0.0855251	0.136218	0	0	0	0
P62316	Labelled (normalised)	Small nuclear ribonucleoprotein Sm D2 OS=Homo sapiens GN=SNRPD2 PE=1 SV=1 - [SMD2_HUMAN]	0	0	0	0	0.73052	0.766554	0	0.622729	0.3166	0.644595	1	0.339082	0.117986	0	0	0.166708	0.288574	0	0.237604	0.0717277	0.126979	0	0
NormalisationValue:	32470000
Q5GJ75	Unlabelled (normalised)	Tumor necrosis factor alpha-induced protein 8-like protein 3 OS=Homo sapiens GN=TNFAIP8L3 PE=2 SV=1 - [TP8L3_HUMAN]	0	0	0	0	0	0	0	0	0	0	0	0	0.336601	0	0.243464	0	0	0	0	0	0	0	0
Q5GJ75	Labelled (normalised)	Tumor necrosis factor alpha-induced protein 8-like protein 3 OS=Homo sapiens GN=TNFAIP8L3 PE=2 SV=1 - [TP8L3_HUMAN]	0	0	0	0	0	0	0	0	0	0	1	0.43228	0.502905	0	0.541213	0.253994	0.315904	0	0	0	0	0	0
NormalisationValue:	5508000
P35222	Unlabelled (normalised)	Catenin beta-1 OS=Homo sapiens GN=CTNNB1 PE=1 SV=1 - [CTNB1_HUMAN]	0	0	0	0	0	0	0	0	0	0.404657	0.795833	0	0.271732	0	0.335948	0	0	0.196977	0	0	0.682598	1	0.323039
P35222	Labelled (normalised)	Catenin beta-1 OS=Homo sapiens GN=CTNNB1 PE=1 SV=1 - [CTNB1_HUMAN]	0	0	0	0	0	0	0	0	0	0.294526	0.464052	0	0	0	0.22835	0.14183	0.173775	0.152778	0	0.767974	0.487582	0.7875	0.152778
NormalisationValue:	12240000
Q15008	Unlabelled (normalised)	26S proteasome non-ATPase regulatory subunit 6 OS=Homo sapiens GN=PSMD6 PE=1 SV=1 - [PSMD6_HUMAN]	0	0	0	0	0	0.650551	0.924126	0.204189	0	0	0	0	0	0	0	0	0	0	0	0	0	0	0
Q15008	Labelled (normalised)	26S proteasome non-ATPase regulatory subunit 6 OS=Homo sapiens GN=PSMD6 PE=1 SV=1 - [PSMD6_HUMAN]	0	0	0	0	0.384634	0.589277	1	0.2573	0	0.0547152	0.115103	0	0	0	0	0	0	0	0	0	0	0	0
NormalisationValue:	41780000
Q8TEA8	Unlabelled (normalised)	D-tyrosyl-tRNA(Tyr) deacylase 1 OS=Homo sapiens GN=DTD1 PE=1 SV=2 - [DTD1_HUMAN]	0	1	0.483461	0.179507	0	0	0	0	0	0	0	0	0	0	0	0	0	0	0	0	0	0	0
Q8TEA8	Labelled (normalised)	D-tyrosyl-tRNA(Tyr) deacylase 1 OS=Homo sapiens GN=DTD1 PE=1 SV=2 - [DTD1_HUMAN]	0	0.863269	0	0	0	0	0	0	0	0	0	0	0	0	0	0	0	0	0	0	0	0	0
NormalisationValue:	92810000
P00367	Unlabelled (normalised)	Glutamate dehydrogenase 1, mitochondrial OS=Homo sapiens GN=GLUD1 PE=1 SV=2 - [DHE3_HUMAN]	0	0.00944681	0.276181	1	0.672859	0.348106	0.361287	0.169901	0.144473	0.1452	0.20301	0.0800104	0.085781	0.0192216	0.050576	0.0565023	0.0539595	0.0252102	0.0357551	0.0440477	0.0468396	0.0747898	0.0192631
P00367	Labelled (normalised)	Glutamate dehydrogenase 1, mitochondrial OS=Homo sapiens GN=GLUD1 PE=1 SV=2 - [DHE3_HUMAN]	0	0	0.205397	0.902958	0.654281	0.326829	0.346653	0.160664	0.137104	0.130566	0.170732	0.0686352	0.0726414	0.0167618	0.0428438	0.0480125	0.0485314	0.0229891	0.0324131	0.0412039	0.0414323	0.0661754	0.0199585
NormalisationValue:	963500000
P18206	Unlabelled (normalised)	Vinculin OS=Homo sapiens GN=VCL PE=1 SV=4 - [VINC_HUMAN]	0	0	0.866736	0	0	0	0	0	0	0	0	0	0	0	0	0	0	0	0	0	0	0	0
P18206	Labelled (normalised)	Vinculin OS=Homo sapiens GN=VCL PE=1 SV=4 - [VINC_HUMAN]	0	0.340708	1	0	0.0769912	0	0	0	0.0221942	0	0	0	0	0	0	0	0	0	0	0	0.00301926	0	0
NormalisationValue:	38420000
Q96GJ1	Unlabelled (normalised)	tRNA (uracil(54)-C(5))-methyltransferase homolog OS=Homo sapiens GN=TRMT2B PE=2 SV=1 - [TRM2_HUMAN]	0	0	0	0	1	0.549849	0	0.202655	0.116958	0.109354	0.0409656	0	0	0	0	0	0	0	0	0	0	0	0
Q96GJ1	Labelled (normalised)	tRNA (uracil(54)-C(5))-methyltransferase homolog OS=Homo sapiens GN=TRMT2B PE=2 SV=1 - [TRM2_HUMAN]	0	0	0	0	0	0.18449	0.247797	0	0	0.0812311	0	0	0	0	0	0	0	0	0	0	0	0	0
NormalisationValue:	16570000
P04350	Unlabelled (normalised)	Tubulin beta-4A chain OS=Homo sapiens GN=TUBB4A PE=1 SV=2 - [TBB4A_HUMAN]	0	0	0	0	0	0	0	0	0	0	0	0	0	0	0	0	0	0	0	1	0	0	0
P04350	Labelled (normalised)	Tubulin beta-4A chain OS=Homo sapiens GN=TUBB4A PE=1 SV=2 - [TBB4A_HUMAN]	0	0	0	0	0	0	0	0	0	0	0	0	0	0.353203	0	0	0	0	0	0	0	0	0
NormalisationValue:	3590000
Q92552	Unlabelled (normalised)	28S ribosomal protein S27, mitochondrial OS=Homo sapiens GN=MRPS27 PE=1 SV=3 - [RT27_HUMAN]	0	0	0	0	0	0.135634	0.806671	1	0.96838	0.818654	0.979498	0.401386	0.31851	0.0492348	0.0863413	0.206035	0.22957	0.116864	0.118221	0.0335692	0	0	0
Q92552	Labelled (normalised)	28S ribosomal protein S27, mitochondrial OS=Homo sapiens GN=MRPS27 PE=1 SV=3 - [RT27_HUMAN]	0	0	0	0	0	0	0	0.575801	0.638175	0.56555	0.603667	0.22726	0.209067	0.0243864	0.0636587	0.139316	0.132573	0.0860959	0	0	0	0	0
NormalisationValue:	69260000
P62249	Unlabelled (normalised)	40S ribosomal protein S16 OS=Homo sapiens GN=RPS16 PE=1 SV=2 - [RS16_HUMAN]	0	0	0	0	0.10372	0.144965	0.160231	0.188839	0.326235	0.784477	0.985247	0.447595	0.484285	0.17492	0.348621	0.352919	0.30449	0.287364	0.261386	0.392431	0.398845	0.389929	0.0922386
P62249	Labelled (normalised)	40S ribosomal protein S16 OS=Homo sapiens GN=RPS16 PE=1 SV=2 - [RS16_HUMAN]	0	0	0	0	0.114561	0.134189	0.150994	0.182489	0.269275	0.735087	1	0.461001	0.478961	0.170622	0.352341	0.35542	0.283258	0.285375	0.241052	0.370622	0.367351	0.359397	0.0872354
NormalisationValue:	155900000
Q16777	Unlabelled (normalised)	Histone H2A type 1-H OS=Homo sapiens GN=HIST1H2AH PE=1 SV=3 - [H2A1H_HUMAN]|Histone H2A type 2-C OS=Homo sapiens GN=HIST2H2AC PE=1 SV=4 - [H2A2C_HUMAN]	0	0	0	0	0	0	0	0	0.202863	0.124901	0.18011	0.389748	0	0.188802	0	0.400486	0.136648	0.536367	0	0.282372	1	0	0
Q16777	Labelled (normalised)	Histone H2A type 1-H OS=Homo sapiens GN=HIST1H2AH PE=1 SV=3 - [H2A1H_HUMAN]|Histone H2A type 2-C OS=Homo sapiens GN=HIST2H2AC PE=1 SV=4 - [H2A2C_HUMAN]	0	0	0	0	0	0	0	0	0	0	0.0677617	0.147769	0.0782564	0.07175	0	0.156845	0	0.234053	0	0.145085	0.543653	0	0
NormalisationValue:	78230000
Q99613	Unlabelled (normalised)	Eukaryotic translation initiation factor 3 subunit C OS=Homo sapiens GN=EIF3C PE=1 SV=1 - [EIF3C_HUMAN]	0	0	0	0	0	1	0.809353	0.235324	0.24741	0.432518	0.310432	0.11741	0.0958273	0	0.135683	0.0306691	0.0858273	0	0	0	0	0	0
Q99613	Labelled (normalised)	Eukaryotic translation initiation factor 3 subunit C OS=Homo sapiens GN=EIF3C PE=1 SV=1 - [EIF3C_HUMAN]	0	0	0	0	0	0.839568	0.941007	0.363885	0	0.336978	0.227986	0	0.0661223	0	0	0	0	0	0	0	0	0	0
NormalisationValue:	13900000
Q13162	Unlabelled (normalised)	Peroxiredoxin-4 OS=Homo sapiens GN=PRDX4 PE=1 SV=1 - [PRDX4_HUMAN]	0	0.303858	0	1	0.508267	0.230721	0	0	0.0702372	0	0	0	0	0	0	0	0	0	0	0	0	0	0
Q13162	Labelled (normalised)	Peroxiredoxin-4 OS=Homo sapiens GN=PRDX4 PE=1 SV=1 - [PRDX4_HUMAN]	0	0.608675	0.921639	0.865325	0	0	0	0.13156	0	0	0	0	0	0	0	0	0	0.0377666	0	0.0923317	0	0	0.0260484
NormalisationValue:	41730000
P55786	Unlabelled (normalised)	Puromycin-sensitive aminopeptidase OS=Homo sapiens GN=NPEPPS PE=1 SV=2 - [PSA_HUMAN]	0	1	0.869672	0.274228	0.265997	0	0	0	0	0	0	0	0	0	0	0	0	0	0	0	0	0	0
[truncated: 4,850 more rows]

## Sheet: MRP WT (Hwt_Lko)
Accession	Label State		Description	fraction1	fraction2	fraction3	fraction4	fraction5	fraction6	fraction7	fraction8	fraction9	fraction10	fraction11	fraction12	fraction13	fraction14	fraction15	fraction16	fraction17	fraction18	fraction19	fraction20	fraction21	fraction22	fraction23
[truncated: 79 more rows]

[truncated: 3 more sheets: MRP WT (Hko_Lwt), MRP KO (Hwt_Lko), MRP KO (Hko_Lwt)]
